# Supplementary material for: Predicting the evolution of Escherichia coli by a data-driven approach
Source: Nat Commun. 2018 Sep 3;9:3562. doi: 10.1038/s41467-018-05807-z (PMC6120903; doi:10.1038/s41467-018-05807-z)
Supplement: Supplementary file 4 — Supplementary Data 1 [file 41467_2018_5807_MOESM4_ESM.xlsx]

## Sheet: LEGEND
LEGEND
Column Name	Description	Comments
PMID	It is the unique identifier number of a paper used in PubMed
Sequencing	Yes/No indicates whether whole genome sequencing was conducted or not at the end of evolution.

## Sheet: Papers
PMID	Year	Title	PI	Sequencing
9168607	1997	Use of a glycerol-limited, long-term chemostat for isolation of Escherichia coli mutants with improved physiologicaI properties	Bailey	No
9630954	1996	Pathway engineering for the production of aromatic compounds in Escherichia coli	Valle	No
11207717	1999	The generation of multiple co-existing mal-regulatory mutations through polygenic evolution in glucose limited populations of Escherichia coli	Ferenci	No
12432395	2002	Escherichia coli K-12 undergoes adaptive evolution to achieve in silico predicted optimal growth	Palsson	No
12538876	2003	Parallel changes in gene expression after 20,000 generations of evolution in Escherichia coli	Lenski	No
12664169	2003	Rates of DNA Sequence Evolution in Experimental Populations of Escherichia coli During 20,000 Generations	Riley	No
12672900	2003	Evolutionary changes in heat-inducible gene expression in lines of Escherichia coli adapted to high temperature	Long	No
15388806	2004	Divergent adaptation of Escherichia coli to cyclic ultraviolet light exposures	Serment-Guerrero	No
15781417	2005	Adaptation for fast growth on glucose by differential expression of central carbon metabolism and gal regulon genes in an Escherichia coli strain lacking the phosphoenolpyruvate: carbohydrate phosphotransferase system	Bolivar	No
15962337	2005	In Silico Design and Adaptive Evolution of Escherichia coli for Production of Lactic Acid	Palsson	No
16081699	2006	Accurate multiplex polony sequencing of an evolved bacterial genome	Church
16204189	2005	Parallel adaptive evolution cultures of Escherichia coli lead to convergent growth phenotypes with different gene expression states	Palsson	No
16319065	2005	Latent Pathway Activation and Increased Pathway Capacity Enable Escherichia coli Adaptation to Loss of Key Metabolic Enzymes	Sauer	No
16751270	2006	Tests of parallel molecular evolution in a long-term experiment with Escherichia coli	Lenski	No
16807925	2006	Metabolic Analysis of Adaptive Evolution for In Silico-Designed Lactate-Producing Strains	Palsson	No
16825532	2006	Clonal adaptive radiation in a constant environment	Ferenci
17086184	2006	Comparative genome sequencing of Escherichia coli allows observation of bacterial evolution on a laboratory timescale	Palsson	Yes
17379704	2007	Adapted tolerance to benzalkonium chloride in Escherichia coli K-12 studied by transcriptome and proteome analyses	Langsrud	No
18029306	2007	The genetic basis of parallel and divergent phenotypic responses in evolving populations of Escherichia coli	Lenski	No
18216261	2008	Adaptation increases the likelihood of diversification in an experimental bacterial lineage	Doebeli	No
18245349	2008	Metabolic Changes Associated With Adaptive Diversification in Escherichia coli	Doebeli	No
18467556	2008	Predictive Behavior Within Microbial Genetic Networks	Tavazoie	No
18757947	2008	Genetic Basis of Evolutionary Adaptation by Escherichia coli to Stressful Cycles of Freezing, Thawing and Growth	Lenski	No
18952873	2008	Aerobic Fermentation of D-Glucose by an Evolved Cytochrome Oxidase-Deficient Escherichia coli Strain	Palsson	No
19502398	2009	Directed evolution of ionizing radiation resistance in Escherichia coli	Battista	Yes
19597501	2009	Global discovery of adaptive mutations	Tavazoie	No
19601955	2009	OmpA influences Escherichia coli biofilm formation by repressing cellulose production through the CpxRA two-component system	Wood	No
19798444	2009	Compensatory Evolution of Gene Regulation in Response to Stress by Escherichia coli Lacking RpoS	Dorman	No
19838166	2009	Genome evolution and adaptation in a long-term experiment with Escherichia coli.	Kim	Yes
19849850	2009	Whole-genome resequencing of Escherichia coli K-12 MG1655 undergoing short-term laboratory evolution in lactate minimal media reveals flexible selection of adaptive mutations	Palsson	Yes
20005205	2009	An evolved Escherichia coli strain for producing hydrogen and ethanol from glycerol	Wood	No
20392810	2010	Parallel Genetic and Phenotypic Evolution of DNA Superhelicity in Experimental Populations of Escherichia coli	Schneider	No
20406805	2010	Evolution of Escherichia coli for Growth at High Temperatures	Winter	No
20435762	2010	Adaptive evolution of Escherichia coli K-12 MG1655 during growth on a Nonnative carbon source, L-1,2-propanediol	Palsson	Yes
20543067	2010	Genomic identification of a novel mutation in hfq that provides multiple benefits in evolving glucose-limited populations of Escherichia coli	Ferenci	Yes
20639316	2010	Divergence involving global regulatory gene mutations in an Escherichia coli population evolving underphosphate limitation	Ferenci	Yes
20811456	2010	Bacterial charity work leads to population-wide resistance	Collins	Yes
20829106	2011	Long-term continuous adaptation of Escherichia coli to high succinate stress and transcriptome analysis of the tolerant strain	Kim	No
20955615	2010	Transcriptome analysis of parallel-evolved Escherichia coli strains under ethanol stress	Shimizu	No
20975944	2010	Transition from Positive to Neutral in Mutation Fixation along with Continuing Rising Fitness in Thermal Adaptive Evolution	Yomo	Yes
21057108	2010	RNA polymerase mutants found through adaptive evolution reprogram Escherichia coli for optimal growth in minimal media	Palsson	No
21079674	2010	Genetic basis of growth adaptation of Escherichia coli after deletion of pgi, a major metabolic gene	Palsson	Yes
21179021	2010	Evolution, genomic analysis, and reconstruction of isobutanol tolerance in Escherichia coli.	Liao	Yes
21205901	2011	Stress-induced evolution of Escherichia coli points to original concepts in respiratory cofactor selectivity	Meynial-Salles	Yes
21415350	2011	Second-order selection for evolvability in a large Escherichia coli population	Lenski	Yes
21435272	2011	Evolution combined with genomic study elucidates genetic bases of isobutanol tolerance in Escherichia coli	Lin	Yes
21676765	2007	Evolutionary Adaptation to Freeze-Thaw-Growth Cycles in Escherichia coli	Lenski	No
21785135	2011	Evolutionary genome engineering using a restriction–modification system	Kobayashi	No
21940899	2011	Acceleration of emergence of bacterial antibiotic resistance in connected microenvironments	Zhang	Yes
22020511	2012	Experimental evolution of a facultative thermophile from a mesophilic ancestor.	Crecy	Yes
22028828	2011	Cumulative number of cell divisions as a meaningful timescale for adaptive laboratory evolution of Escherichia coli.	Palsson	Yes
22179135	2011	Evolutionary paths to antibiotic resistance under dynamically sustained drug selection.	Kishoni	Yes
22207905	2011	Mutation Rate Inferred From Synonymous Substitutions in a Long-Term Evolution Experiment With Escherichia coli	Schneider	Yes
22253602	2012	Adaptive Evolution of the Lactose Utilization Network in Experimentally Evolved Populations of Escherichia coli	Monds	No
22282810	2012	The molecular diversity of adaptive convergence.	Gaut	Yes
22645336	2012	Ecological and evolutionary dynamics of coexisting lineages during a long-term experiment with Escherichia coli	Schneider	No
22652227	2012	Visualizing evolution in real time to determine the molecular mechanisms of n-butanol tolerance in Escherichia coli.	Kao	Yes
22682524	2012	The multiplicity of divergence mechanisms in a single evolving population.	Wang	Yes
22884033	2012	Genetic changes during a laboratory adaptive evolution process that allowed fast growth in glucose to an Escherichia coli strain lacking the major glucose transport system	Bolivar	Yes
22991466	2012	Rate and molecular spectrum of spontaneous mutations in the bacterium Escherichia coli as determined bywhole-genome sequencing.	Foster	Yes
22992527	2012	Genomic analysis of a key innovation in an experimental Escherichia coli population.	Lenski	Yes
23111758	2012	Escherichia coli mutants induced by multi-ion irradiation.	Lou	Yes
23204426	2013	Adaptation and heterogeneity of Escherichia coli MC1000 growing in complex environments.	van Elsas	Yes
23221876	2012	Mutation accumulation and fitness in mutator subpopulations of Escherichia coli	Ferenci	Yes
23248287	2013	Mutation rate dynamics in a bacterial population reflect tension between adaptation and genetic load.	Schneider	Yes
23385483	2013	Evolutionary potential, cross-stress behavior and the genetic basis of acquired stress resistance in Escherichia coli	Tagkopoulos	Yes
23431270	2013	Parallel evolutionary dynamics of adaptive diversification in Escherichia coli.	Doebeli	Yes
23630452	2013	When the Most Potent Combination of Antibiotics Selects for the Greatest Bacterial Load: The Smile-Frown Transition	Beardmore	No
23716056	2013	Compensation of the Metabolic Costs of Antibiotic Resistance by Physiological Adaptation in Escherichia coli	ter Kuile	Yes
23822838	2013	A case of adaptation through a mutation in a tandem duplication during experimental evolution in Escherichiacoli	Schneider	Yes
24033913	2014	Comparative genomics and transcriptomics analysis of experimentally evolved Escherichia coli MC1000 in complex environments	van Elsas	Yes
24040003	2013	Adaptive evolution of Escherichia coli to an α-peptide/β-peptoid peptidomimetic induces stable resistance	Gram	Yes
24069167	2013	Normal mutation rate variants arise in a Mutator (Mut S) Escherichia coli population.	Galan	Yes
24169403	2013	Bacterial evolution of antibiotic hypersensitivity.	Pal	Yes
24231808	2013	Long-Term Dynamics of Adaptation in Asexual Populations	Lenski	No
24348252	2013	The genetic basis of Escherichia coli pathoadaptation to macrophages.	Gordo	Yes
24379390	2013	Recursive genomewide recombination and sequencing reveals a key refinement step in the evolution of a metabolic innovation in Escherichia coli	Barrick	Strange Evolution
24481126	2013	Global metabolic network reorganization by adaptive mutations allows fast growth of Escherichia coli on glycerol	Robert	No
24516157	2014	The predictability of molecular evolution during functional innovation.	Silander	Yes
24603152	2014	Epistasis and allele specificity in the emergence of a stable polymorphism in Escherichia coli	Schneider	Yes
24603313	2014	The first steps of adaptation of Escherichia coli to the gut are dominated by soft sweeps.	Gordo	Yes
24624420	2013	Evolutionary history and genetic parallelism affect correlated responses to evolution.	Schneider	Yes
24850796	2014	Genomics of Rapid Adaptation to Antibiotics: Convergent Evolution and Scalable Sequence Amplification	Schulenburg	Yes
24899627	2014	Evolution of Escherichia coli for maximum HOCl resistance through constitutive expression of the OxyR regulon.	Winter	Yes
24962091	2014	Strength of selection pressure is an important parameter contributing to the complexity of antibiotic resistance evolution	Toprak	Yes
24976459	2014	Differential stress resistance and metabolic traits underlie coexistence in a sympatrically evolved bacterial population	van Elsas	No
24995530	2014	Characterization of mutations in the PAS domain of the EvgS sensor kinase selected by laboratory evolution foracid resistance in Escherichia coli.	Lund	Yes
25000950	2014	Genome-wide analysis captures the determinants of the antibiotic cross-resistance interaction network	Pal	Yes
25015645	2014	Evolution of Escherichia coli to 42 °C and subsequent genetic engineering reveals adaptive mechanisms andnovel mutations.	Feist	Yes
25092325	2014	Different tradeoffs result from alternate genetic adaptations to a common environment	Bennett	No
25304508	2015	Use of adaptive laboratory evolution to discover key mutations enabling rapid growth of Escherichia coli K-12MG1655 on glucose minimal medium.	Palsson & Feist	Yes
25501822	2014	Mutations in global regulators lead to metabolic selection during adaptation to complex environments.	Shamoo	Yes
25556191	2015	Acid-adapted strains of Escherichia coli K-12 obtained by experimental evolution.	Slonczewski	Yes
25610434	2015	Adaptive laboratory evolution of Escherichia coli K-12 MG1655 for growth at high hydrostatic pressure	Bartlett	No
25716795	2015	Bypass of genetic constraints during mutator evolution to antibiotic resistance	Blazquez	No
