# Supplementary material for: Predicting the evolution of Escherichia coli by a data-driven approach
Source: Nat Commun. 2018 Sep 3;9:3562. doi: 10.1038/s41467-018-05807-z (PMC6120903; doi:10.1038/s41467-018-05807-z)
Supplement: Supplementary file 5 — Supplementary Data 2 [file 41467_2018_5807_MOESM5_ESM.xlsx]

## Sheet: LEGEND
LEGEND
Column Name	Description	Comments
ID	Every ID represents a distinct experiment setting composed of a a medium, strain, time, stress.
Mutator_indicator	Yes indicates a mutator strain. Blank means mutation in that row is from a normal strain.
Medium-ID	Every medium-ID denotes a uniq medium.
rrrD		Beyond this column, each column represents a genome site. An intergenic region is represented by the two flanking genes linked by "-".

## Sheet: Database
ID	PMID	Mutator_indicator	Strain-Name	Medium-ID	Carbon-Source	Medium	Carbon_concentration (g/L)	Supplement_1	Supplemental_1_concentraion	Supplement_2	Supplemental_2_concentration	Time(generation)	Stress	Temperature(°C)	pH	Oxygen	Perturbations	rrrD	proK	acrA	evgS	topA	mrdA	araJ	pcnB	thrA	mrdB	mokC-nhaA	satP	ybaL	clsA	thrB	murE	ompF-asnS	nrdR	ftsW	ECB_00376	hokE-ibrA	lon	hemL	dgt	secF	int-ESCRE0791	ispH	ECB_00212	ECB_00503-ibrA	ECB_00256	cyoA-ampG	topA-cysB
1	23385483		MG1655	MD135	Glucose	M9	4					500		37	7	Aerobic		SNP
2	23385483		MG1655	MD135	Glucose	M9	4					500	0.3M_NaCl	37	7	Aerobic			SNP
3	23385483		MG1655	MD135	Glucose	M9	4					500	Butanol	37	7	Aerobic				SNP
4	23385483		MG1655	MD135	Glucose	M9	4					500	100mM_H2O2	37	7	Aerobic
5	23385483		MG1655	MD135	Glucose	M9	4					500	pH	37	5.5	Aerobic			Amplication		Insertion
6	19838166		REL606	MD126	Glucose	Davis	0.025					2000		37	7	Aerobic						SNP
7	19838166		REL606	MD126	Glucose	Davis	0.025					5000		37	7	Aerobic						SNP	SNP							Insertion
8	19838166		REL606	MD126	Glucose	Davis	0.025					10000		37	7	Aerobic								SNP						Insertion
9	19838166		REL606	MD126	Glucose	Davis	0.025					15000		37	7	Aerobic						SNP	SNP	SNP	SNP			Insertion		Insertion				SNP
10	19838166		REL606	MD126	Glucose	Davis	0.025					20000		37	7	Aerobic						SNP	SNP	SNP	SNP			Insertion		Insertion				SNP
11	19838166	TRUE	REL606	MD126	Glucose	Davis	0.025					40000		37	7	Aerobic						SNP	SNP	SNP	SNP	SNP	SNP	Insertion	SNP	Insertion	SNP			SNP								SNP
12	21940899		K12	MD018		LB	NA					10	Ciprofloxacin	25	7	Aerobic	lacZ_GFP
12	21940899		K12	MD018		LB	NA					10	Ciprofloxacin	25	7	Aerobic	lacZ_GFP
12	21940899		K12	MD018		LB	NA					10	Ciprofloxacin	25	7	Aerobic	lacZ_GFP
12	21940899		K12	MD018		LB	NA					10	Ciprofloxacin	25	7	Aerobic	lacZ_GFP
13	22992527		REL606	MD126	Glucose	Davis	0.025	citrate	1700uM	thiamine hydrochloride	2*10(-6)	2000		37	7	Aerobic											SNP
14	22992527		REL606	MD126	Glucose	Davis	0.025	citrate	1700uM	thiamine hydrochloride	2*10(-6)	5000		37	7	Aerobic						SNP					SNP	Insertion
15	22992527		REL606	MD126	Glucose	Davis	0.025	citrate	1700uM	thiamine hydrochloride	2*10(-6)	10000		37	7	Aerobic						SNP					SNP	Insertion		SNP
16	22992527		REL606	MD126	Glucose	Davis	0.025	citrate	1700uM	thiamine hydrochloride	2*10(-6)	15000		37	7	Aerobic		Deletion				SNP					SNP	Insertion		SNP
17	22992527		REL606	MD126	Glucose	Davis	0.025	citrate	1700uM	thiamine hydrochloride	2*10(-6)	20000		37	7	Aerobic		Deletion				SNP					SNP	Insertion	SNP	Insertion
17	22992527		REL606	MD126	Glucose	Davis	0.025	citrate	1700uM	thiamine hydrochloride	2*10(-6)	20000		37	7	Aerobic		Deletion				SNP					SNP	Insertion	SNP	Insertion
17	22992527		REL606	MD126	Glucose	Davis	0.025	citrate	1700uM	thiamine hydrochloride	2*10(-6)	20000		37	7	Aerobic		Deletion				SNP					SNP	Insertion	SNP	Insertion
18	22992527		REL606	MD126	Glucose	Davis	0.025	citrate	1700uM	thiamine hydrochloride	2*10(-6)	25000		37	7	Aerobic						SNP					SNP	Insertion		Insertion
18	22992527		REL606	MD126	Glucose	Davis	0.025	citrate	1700uM	thiamine hydrochloride	2*10(-6)	25000		37	7	Aerobic		Deletion				SNP					SNP	Insertion	SNP	Insertion												SNP
19	22992527		REL606	MD126	Glucose	Davis	0.025	citrate	1700uM	thiamine hydrochloride	2*10(-6)	30000		37	7	Aerobic		Deletion				SNP					SNP	Insertion		Insertion
19	22992527		REL606	MD126	Glucose	Davis	0.025	citrate	1700uM	thiamine hydrochloride	2*10(-6)	30000		37	7	Aerobic		Deletion				SNP					SNP	Insertion	SNP	Insertion
20	22992527		REL606	MD126	Glucose	Davis	0.025	citrate	1700uM	thiamine hydrochloride	2*10(-6)	31500		37	7	Aerobic		Deletion				SNP					SNP	Insertion		Insertion
20	22992527		REL606	MD126	Glucose	Davis	0.025	citrate	1700uM	thiamine hydrochloride	2*10(-6)	31500		37	7	Aerobic		Deletion				SNP					SNP	Insertion	SNP	Insertion
20	22992527		REL606	MD126	Glucose	Davis	0.025	citrate	1700uM	thiamine hydrochloride	2*10(-6)	31500		37	7	Aerobic		Deletion				SNP					SNP	Insertion	SNP	Insertion												SNP
21	22992527		REL606	MD126	Glucose	Davis	0.025	citrate	1700uM	thiamine hydrochloride	2*10(-6)	32000		37	7	Aerobic		Deletion				SNP					SNP	Insertion	SNP	Insertion												SNP
21	22992527	TRUE	REL606	MD126	Glucose	Davis	0.025	citrate	1700uM	thiamine hydrochloride	2*10(-6)	32000		37	7	Aerobic		Deletion				SNP	Amplication				Amplication	Insertion	SNP	Insertion												SNP
22	22992527		REL606	MD126	Glucose	Davis	0.025	citrate	1700uM	thiamine hydrochloride	2*10(-6)	32500		37	7	Aerobic		Deletion				SNP					SNP	Insertion	SNP	Insertion
22	22992527	TRUE	REL606	MD126	Glucose	Davis	0.025	citrate	1700uM	thiamine hydrochloride	2*10(-6)	32500		37	7	Aerobic		Deletion				SNP					SNP	Insertion	SNP	Insertion												SNP
23	22992527		REL606	MD126	Glucose	Davis	0.025	citrate	1700uM	thiamine hydrochloride	2*10(-6)	33000		37	7	Aerobic		Deletion				SNP					SNP	Insertion		Insertion
23	22992527	TRUE	REL606	MD126	Glucose	Davis	0.025	citrate	1700uM	thiamine hydrochloride	2*10(-6)	33000		37	7	Aerobic		Deletion	Amplication			SNP					SNP	Insertion	SNP	Insertion												SNP
23	22992527		REL606	MD126	Glucose	Davis	0.025	citrate	1700uM	thiamine hydrochloride	2*10(-6)	33000		37	7	Aerobic		Deletion				SNP					SNP	Insertion	SNP	Insertion												SNP
24	22992527		REL606	MD126	Glucose	Davis	0.025	citrate	1700uM	thiamine hydrochloride	2*10(-6)	34000		37	7	Aerobic		Deletion				SNP					SNP	Insertion	SNP	Insertion
24	22992527	TRUE	REL606	MD126	Glucose	Davis	0.025	citrate	1700uM	thiamine hydrochloride	2*10(-6)	34000		37	7	Aerobic		Deletion				SNP					SNP	Insertion	SNP	Insertion												SNP
25	22992527		REL606	MD126	Glucose	Davis	0.025	citrate	1700uM	thiamine hydrochloride	2*10(-6)	36000		37	7	Aerobic		Deletion				SNP					SNP	Insertion	SNP	Insertion
25	22992527	TRUE	REL606	MD126	Glucose	Davis	0.025	citrate	1700uM	thiamine hydrochloride	2*10(-6)	36000		37	7	Aerobic		Deletion				SNP				SNP	SNP	Insertion	SNP	Insertion												SNP						Insertion
26	22992527		REL606	MD126	Glucose	Davis	0.025	citrate	1700uM	thiamine hydrochloride	2*10(-6)	38000		37	7	Aerobic		Deletion				SNP					SNP	Insertion	SNP	Insertion
26	22992527	TRUE	REL606	MD126	Glucose	Davis	0.025	citrate	1700uM	thiamine hydrochloride	2*10(-6)	38000		37	7	Aerobic		Deletion				SNP				SNP	SNP	Insertion	SNP	Insertion	SNP											SNP
27	22992527		REL606	MD126	Glucose	Davis	0.025	citrate	1700uM	thiamine hydrochloride	2*10(-6)	40000		37	7	Aerobic		Deletion				SNP					SNP	Insertion	SNP	Insertion
27	22992527	TRUE	REL606	MD126	Glucose	Davis	0.025	citrate	1700uM	thiamine hydrochloride	2*10(-6)	40000		37	7	Aerobic		Deletion				SNP			SNP	SNP	SNP	Insertion	SNP	Insertion												SNP			Deletion
28	22282810		REL1206	MD126	Glucose	Davis	0.025					2000		42.2	7	Aerobic														Insertion	Deletion
28	22282810		REL1206	MD126	Glucose	Davis	0.025					2000		42.2	7	Aerobic															Insertion
28	22282810		REL1206	MD126	Glucose	Davis	0.025					2000		42.2	7	Aerobic							SNP							Insertion		SNP
28	22282810		REL1206	MD126	Glucose	Davis	0.025					2000		42.2	7	Aerobic											SNP			Deletion																Deletion
28	22282810		REL1206	MD126	Glucose	Davis	0.025					2000		42.2	7	Aerobic														SNP	Insertion															Deletion
28	22282810		REL1206	MD126	Glucose	Davis	0.025					2000		42.2	7	Aerobic															Deletion		SNP
28	22282810		REL1206	MD126	Glucose	Davis	0.025					2000		42.2	7	Aerobic																		SNP
28	22282810		REL1206	MD126	Glucose	Davis	0.025					2000		42.2	7	Aerobic														SNP	Insertion															Deletion
28	22282810		REL1206	MD126	Glucose	Davis	0.025					2000		42.2	7	Aerobic															Deletion			SNP
28	22282810		REL1206	MD126	Glucose	Davis	0.025					2000		42.2	7	Aerobic															Insertion
28	22282810		REL1206	MD126	Glucose	Davis	0.025					2000		42.2	7	Aerobic															Deletion				SNP
28	22282810		REL1206	MD126	Glucose	Davis	0.025					2000		42.2	7	Aerobic														Deletion	Insertion					SNP										Deletion
28	22282810		REL1206	MD126	Glucose	Davis	0.025					2000		42.2	7	Aerobic												Insertion		SNP	Insertion
28	22282810		REL1206	MD126	Glucose	Davis	0.025					2000		42.2	7	Aerobic															SNP						SNP
28	22282810		REL1206	MD126	Glucose	Davis	0.025					2000		42.2	7	Aerobic														SNP	SNP
28	22282810		REL1206	MD126	Glucose	Davis	0.025					2000		42.2	7	Aerobic														Insertion																Deletion
28	22282810		REL1206	MD126	Glucose	Davis	0.025					2000		42.2	7	Aerobic															SNP			Insertion				Deletion
28	22282810		REL1206	MD126	Glucose	Davis	0.025					2000		42.2	7	Aerobic														SNP	SNP
28	22282810		REL1206	MD126	Glucose	Davis	0.025					2000		42.2	7	Aerobic														SNP	Insertion
28	22282810		REL1206	MD126	Glucose	Davis	0.025					2000		42.2	7	Aerobic							SNP							SNP									SNP
28	22282810		REL1206	MD126	Glucose	Davis	0.025					2000		42.2	7	Aerobic														SNP																Deletion
28	22282810		REL1206	MD126	Glucose	Davis	0.025					2000		42.2	7	Aerobic														SNP	Deletion
28	22282810		REL1206	MD126	Glucose	Davis	0.025					2000		42.2	7	Aerobic																								SNP
28	22282810		REL1206	MD126	Glucose	Davis	0.025					2000		42.2	7	Aerobic															Insertion										SNP					Deletion
28	22282810		REL1206	MD126	Glucose	Davis	0.025					2000		42.2	7	Aerobic														Deletion	SNP
28	22282810		REL1206	MD126	Glucose	Davis	0.025					2000		42.2	7	Aerobic											SNP							SNP								SNP				Deletion
28	22282810		REL1206	MD126	Glucose	Davis	0.025					2000		42.2	7	Aerobic															SNP												Deletion
28	22282810		REL1206	MD126	Glucose	Davis	0.025					2000		42.2	7	Aerobic														Deletion	SNP													SNP
28	22282810		REL1206	MD126	Glucose	Davis	0.025					2000		42.2	7	Aerobic										SNP																				Deletion
28	22282810		REL1206	MD126	Glucose	Davis	0.025					2000		42.2	7	Aerobic														Deletion															Deletion	Deletion
28	22282810		REL1206	MD126	Glucose	Davis	0.025					2000		42.2	7	Aerobic															Insertion															Deletion
28	22282810		REL1206	MD126	Glucose	Davis	0.025					2000		42.2	7	Aerobic							SNP							SNP																	SNP		Insertion
28	22282810		REL1206	MD126	Glucose	Davis	0.025					2000		42.2	7	Aerobic																														Deletion		Insertion
28	22282810		REL1206	MD126	Glucose	Davis	0.025					2000		42.2	7	Aerobic																																	SNP
28	22282810		REL1206	MD126	Glucose	Davis	0.025					2000		42.2	7	Aerobic																														Deletion
28	22282810		REL1206	MD126	Glucose	Davis	0.025					2000		42.2	7	Aerobic							SNP							SNP	SNP
28	22282810		REL1206	MD126	Glucose	Davis	0.025					2000		42.2	7	Aerobic
28	22282810		REL1206	MD126	Glucose	Davis	0.025					2000		42.2	7	Aerobic																																	Deletion
28	22282810		REL1206	MD126	Glucose	Davis	0.025					2000		42.2	7	Aerobic														SNP	Deletion
28	22282810		REL1206	MD126	Glucose	Davis	0.025					2000		42.2	7	Aerobic														SNP	SNP															Deletion
28	22282810		REL1206	MD126	Glucose	Davis	0.025					2000		42.2	7	Aerobic							SNP																							Deletion
28	22282810		REL1206	MD126	Glucose	Davis	0.025					2000		42.2	7	Aerobic											SNP			Deletion	SNP
28	22282810		REL1206	MD126	Glucose	Davis	0.025					2000		42.2	7	Aerobic							SNP								SNP
28	22282810		REL1206	MD126	Glucose	Davis	0.025					2000		42.2	7	Aerobic							SNP																										Deletion
28	22282810		REL1206	MD126	Glucose	Davis	0.025					2000		42.2	7	Aerobic							SNP							SNP
28	22282810		REL1206	MD126	Glucose	Davis	0.025					2000		42.2	7	Aerobic							SNP							SNP
28	22282810		REL1206	MD126	Glucose	Davis	0.025					2000		42.2	7	Aerobic														SNP	Insertion
28	22282810		REL1206	MD126	Glucose	Davis	0.025					2000		42.2	7	Aerobic														Deletion
28	22282810		REL1206	MD126	Glucose	Davis	0.025					2000		42.2	7	Aerobic															SNP
28	22282810		REL1206	MD126	Glucose	Davis	0.025					2000		42.2	7	Aerobic														SNP																Deletion
28	22282810		REL1206	MD126	Glucose	Davis	0.025					2000		42.2	7	Aerobic															Insertion
28	22282810		REL1206	MD126	Glucose	Davis	0.025					2000		42.2	7	Aerobic							SNP					SNP		Deletion
28	22282810		REL1206	MD126	Glucose	Davis	0.025					2000		42.2	7	Aerobic														SNP	Insertion
28	22282810		REL1206	MD126	Glucose	Davis	0.025					2000		42.2	7	Aerobic														SNP	Insertion
28	22282810		REL1206	MD126	Glucose	Davis	0.025					2000		42.2	7	Aerobic							SNP							Insertion
28	22282810		REL1206	MD126	Glucose	Davis	0.025					2000		42.2	7	Aerobic							SNP								SNP
28	22282810		REL1206	MD126	Glucose	Davis	0.025					2000		42.2	7	Aerobic															Insertion
28	22282810		REL1206	MD126	Glucose	Davis	0.025					2000		42.2	7	Aerobic															SNP
28	22282810		REL1206	MD126	Glucose	Davis	0.025					2000		42.2	7	Aerobic															SNP															Deletion
28	22282810		REL1206	MD126	Glucose	Davis	0.025					2000		42.2	7	Aerobic														SNP																Deletion
28	22282810		REL1206	MD126	Glucose	Davis	0.025					2000		42.2	7	Aerobic														Deletion
28	22282810		REL1206	MD126	Glucose	Davis	0.025					2000		42.2	7	Aerobic															SNP							Deletion
28	22282810		REL1206	MD126	Glucose	Davis	0.025					2000		42.2	7	Aerobic							SNP							Deletion																Deletion
28	22282810		REL1206	MD126	Glucose	Davis	0.025					2000		42.2	7	Aerobic						SNP									Deletion
28	22282810		REL1206	MD126	Glucose	Davis	0.025					2000		42.2	7	Aerobic							SNP
28	22282810		REL1206	MD126	Glucose	Davis	0.025					2000		42.2	7	Aerobic																														Deletion
28	22282810		REL1206	MD126	Glucose	Davis	0.025					2000		42.2	7	Aerobic														Deletion	Deletion
28	22282810		REL1206	MD126	Glucose	Davis	0.025					2000		42.2	7	Aerobic														Deletion	Insertion			SNP															Insertion
28	22282810		REL1206	MD126	Glucose	Davis	0.025					2000		42.2	7	Aerobic														SNP
28	22282810		REL1206	MD126	Glucose	Davis	0.025					2000		42.2	7	Aerobic														Insertion	SNP															Deletion
28	22282810		REL1206	MD126	Glucose	Davis	0.025					2000		42.2	7	Aerobic														Deletion	Deletion
28	22282810		REL1206	MD126	Glucose	Davis	0.025					2000		42.2	7	Aerobic														Deletion
28	22282810		REL1206	MD126	Glucose	Davis	0.025					2000		42.2	7	Aerobic															SNP
28	22282810		REL1206	MD126	Glucose	Davis	0.025					2000		42.2	7	Aerobic											SNP			Deletion
28	22282810		REL1206	MD126	Glucose	Davis	0.025					2000		42.2	7	Aerobic
28	22282810		REL1206	MD126	Glucose	Davis	0.025					2000		42.2	7	Aerobic														Deletion	Insertion
28	22282810		REL1206	MD126	Glucose	Davis	0.025					2000		42.2	7	Aerobic
28	22282810		REL1206	MD126	Glucose	Davis	0.025					2000		42.2	7	Aerobic														Deletion	Insertion
28	22282810		REL1206	MD126	Glucose	Davis	0.025					2000		42.2	7	Aerobic																										SNP						Insertion
28	22282810		REL1206	MD126	Glucose	Davis	0.025					2000		42.2	7	Aerobic																														Deletion
28	22282810		REL1206	MD126	Glucose	Davis	0.025					2000		42.2	7	Aerobic															SNP			SNP												Deletion
28	22282810		REL1206	MD126	Glucose	Davis	0.025					2000		42.2	7	Aerobic											SNP			SNP	Deletion															Deletion
28	22282810		REL1206	MD126	Glucose	Davis	0.025					2000		42.2	7	Aerobic							SNP
28	22282810		REL1206	MD126	Glucose	Davis	0.025					2000		42.2	7	Aerobic														SNP
28	22282810		REL1206	MD126	Glucose	Davis	0.025					2000		42.2	7	Aerobic															SNP
28	22282810		REL1206	MD126	Glucose	Davis	0.025					2000		42.2	7	Aerobic											SNP			SNP
28	22282810		REL1206	MD126	Glucose	Davis	0.025					2000		42.2	7	Aerobic							SNP							SNP																Deletion
28	22282810		REL1206	MD126	Glucose	Davis	0.025					2000		42.2	7	Aerobic						SNP								SNP	Insertion
28	22282810		REL1206	MD126	Glucose	Davis	0.025					2000		42.2	7	Aerobic							SNP							SNP																Deletion
28	22282810		REL1206	MD126	Glucose	Davis	0.025					2000		42.2	7	Aerobic																										SNP				Deletion
28	22282810	Yes	REL1206	MD126	Glucose	Davis	0.025					2000		42.2	7	Aerobic							SNP								Deletion														Insertion			Insertion
28	22282810		REL1206	MD126	Glucose	Davis	0.025					2000		42.2	7	Aerobic														SNP																Deletion
28	22282810		REL1206	MD126	Glucose	Davis	0.025					2000		42.2	7	Aerobic							SNP							SNP
28	22282810		REL1206	MD126	Glucose	Davis	0.025					2000		42.2	7	Aerobic														SNP	Insertion
28	22282810		REL1206	MD126	Glucose	Davis	0.025					2000		42.2	7	Aerobic														SNP	Deletion			SNP
28	22282810		REL1206	MD126	Glucose	Davis	0.025					2000		42.2	7	Aerobic														Insertion
28	22282810		REL1206	MD126	Glucose	Davis	0.025					2000		42.2	7	Aerobic							SNP																										SNP
28	22282810		REL1206	MD126	Glucose	Davis	0.025					2000		42.2	7	Aerobic							SNP
28	22282810		REL1206	MD126	Glucose	Davis	0.025					2000		42.2	7	Aerobic																														Deletion
28	22282810		REL1206	MD126	Glucose	Davis	0.025					2000		42.2	7	Aerobic														SNP	Deletion
28	22282810		REL1206	MD126	Glucose	Davis	0.025					2000		42.2	7	Aerobic																														Deletion
28	22282810		REL1206	MD126	Glucose	Davis	0.025					2000		42.2	7	Aerobic										SNP	SNP			SNP																Deletion
28	22282810		REL1206	MD126	Glucose	Davis	0.025					2000		42.2	7	Aerobic
28	22282810		REL1206	MD126	Glucose	Davis	0.025					2000		42.2	7	Aerobic														Deletion
28	22282810		REL1206	MD126	Glucose	Davis	0.025					2000		42.2	7	Aerobic							SNP							SNP	SNP
28	22282810		REL1206	MD126	Glucose	Davis	0.025					2000		42.2	7	Aerobic																		SNP
28	22282810		REL1206	MD126	Glucose	Davis	0.025					2000		42.2	7	Aerobic														SNP	Deletion															Deletion
28	22282810		REL1206	MD126	Glucose	Davis	0.025					2000		42.2	7	Aerobic							SNP					Insertion
28	22282810		REL1206	MD126	Glucose	Davis	0.025					2000		42.2	7	Aerobic														SNP
28	22282810		REL1206	MD126	Glucose	Davis	0.025					2000		42.2	7	Aerobic
28	22282810		REL1206	MD126	Glucose	Davis	0.025					2000		42.2	7	Aerobic
28	22282810		REL1206	MD126	Glucose	Davis	0.025					2000		42.2	7	Aerobic														SNP																Deletion
28	22282810		REL1206	MD126	Glucose	Davis	0.025					2000		42.2	7	Aerobic														Deletion	Deletion
28	22282810		REL1206	MD126	Glucose	Davis	0.025					2000		42.2	7	Aerobic											SNP			Deletion
28	22282810		REL1206	MD126	Glucose	Davis	0.025					2000		42.2	7	Aerobic														SNP	SNP															Deletion
29	24603152		REL606	MD126	Glucose	Davis	0.025					6500		37	7	Aerobic							SNP							SNP																		Insertion
29	24603152		REL606	MD126	Glucose	Davis	0.025					6500		37	7	Aerobic							SNP							SNP
29	24603152		REL606	MD126	Glucose	Davis	0.025					6500		37	7	Aerobic			SNP				SNP							SNP
29	24603152		REL606	MD126	Glucose	Davis	0.025					6500		37	7	Aerobic							SNP							SNP
30	20639316		MC4100TF	MD144	Glucose	T-salts Minimal	4					127		37	7	Aerobic
30	20639316		MC4100TF	MD144	Glucose	T-salts Minimal	4					127		37	7	Aerobic
30	20639316		MC4100TF	MD144	Glucose	T-salts Minimal	4					127		37	7	Aerobic
30	20639316		MC4100TF	MD144	Glucose	T-salts Minimal	4					127		37	7	Aerobic
30	20639316		MC4100TF	MD144	Glucose	T-salts Minimal	4					127		37	7	Aerobic
32	23431270		REL606	MD126	Glucose	Davis	0.025	sodium acetate trihydrate	1.3225mg/ml			1230		37	7	Aerobic
32	23431270		REL606	MD126	Glucose	Davis	0.025	sodium acetate trihydrate	1.3225mg/ml			1230		37	7	Aerobic
32	23431270		REL606	MD126	Glucose	Davis	0.025	sodium acetate trihydrate	1.3225mg/ml			1230		37	7	Aerobic
32	23431270		REL606	MD126	Glucose	Davis	0.025	sodium acetate trihydrate	1.3225mg/ml			1230		37	7	Aerobic
32	23431270		REL606	MD126	Glucose	Davis	0.025	sodium acetate trihydrate	1.3225mg/ml			1230		37	7	Aerobic
32	23431270		REL606	MD126	Glucose	Davis	0.025	sodium acetate trihydrate	1.3225mg/ml			1230		37	7	Aerobic
32	23431270		REL606	MD126	Glucose	Davis	0.025	sodium acetate trihydrate	1.3225mg/ml			1230		37	7	Aerobic
32	23431270		REL606	MD126	Glucose	Davis	0.025	sodium acetate trihydrate	1.3225mg/ml			1230		37	7	Aerobic
33	23431270		REL607	MD126	Glucose	Davis	0.025	sodium acetate trihydrate	1.3225mg/ml			1230		37	7	Aerobic
33	23431270		REL607	MD126	Glucose	Davis	0.025	sodium acetate trihydrate	1.3225mg/ml			1230		37	7	Aerobic
33	23431270		REL607	MD126	Glucose	Davis	0.025	sodium acetate trihydrate	1.3225mg/ml			1230		37	7	Aerobic
33	23431270		REL607	MD126	Glucose	Davis	0.025	sodium acetate trihydrate	1.3225mg/ml			1230		37	7	Aerobic
34	17086184		MG1655	MD143	Glycerol	M9	2					662		30	7	Aerobic
34	17086184		MG1655	MD143	Glycerol	M9	2					662		30	7	Aerobic
34	17086184		MG1655	MD143	Glycerol	M9	2					662		30	7	Aerobic																	SNP
34	17086184		MG1655	MD143	Glycerol	M9	2					662		30	7	Aerobic
34	17086184		MG1655	MD143	Glycerol	M9	2					662		30	7	Aerobic
36	23221876	Yes	BW2952	MD145	Glucose	MMA	0.2					72		37	7	Aerobic
36	23221876	Yes	BW2952	MD145	Glucose	MMA	0.2					72		37	7	Aerobic
37	23221876	Yes	BW2952	MD145	Glucose	MMA	0.2					90		37	7	Aerobic
37	23221876	Yes	BW2952	MD145	Glucose	MMA	0.2					90		37	7	Aerobic															SNP
37	23221876	Yes	BW2952	MD145	Glucose	MMA	0.2					90		37	7	Aerobic
37	23221876	Yes	BW2952	MD145	Glucose	MMA	0.2					90		37	7	Aerobic
38	23221876	Yes	BW2952	MD145	Glucose	MMA	0.2					128		37	7	Aerobic
38	23221876	Yes	BW2952	MD145	Glucose	MMA	0.2					128		37	7	Aerobic
38	23221876	Yes	BW2952	MD145	Glucose	MMA	0.2					128		37	7	Aerobic
39	22682524		BW2952	MD145	Glucose	MMA	0.2					62		37	7	Aerobic
39	22682524		BW2952	MD145	Glucose	MMA	0.2					62		37	7	Aerobic
39	22682524		BW2952	MD145	Glucose	MMA	0.2					62		37	7	Aerobic
39	22682524		BW2952	MD145	Glucose	MMA	0.2					62		37	7	Aerobic
39	22682524		BW2952	MD145	Glucose	MMA	0.2					62		37	7	Aerobic
39	22682524		BW2952	MD145	Glucose	MMA	0.2					62		37	7	Aerobic
40	22682524		BW2952	MD145	Glucose	MMA	0.2					80		37	7	Aerobic
40	22682524		BW2952	MD145	Glucose	MMA	0.2					80		37	7	Aerobic
40	22682524		BW2952	MD145	Glucose	MMA	0.2					80		37	7	Aerobic
40	22682524		BW2952	MD145	Glucose	MMA	0.2					80		37	7	Aerobic
40	22682524		BW2952	MD145	Glucose	MMA	0.2					80		37	7	Aerobic
40	22682524		BW2952	MD145	Glucose	MMA	0.2					80		37	7	Aerobic
41	22682524		BW2952	MD145	Glucose	MMA	0.2					83		37	7	Aerobic
41	22682524		BW2952	MD145	Glucose	MMA	0.2					83		37	7	Aerobic
41	22682524		BW2952	MD145	Glucose	MMA	0.2					83		37	7	Aerobic
41	22682524		BW2952	MD145	Glucose	MMA	0.2					83		37	7	Aerobic
41	22682524		BW2952	MD145	Glucose	MMA	0.2					83		37	7	Aerobic
41	22682524		BW2952	MD145	Glucose	MMA	0.2					83		37	7	Aerobic
42	22682524		BW2952	MD145	Glucose	MMA	0.2					90		37	7	Aerobic
42	22682524		BW2952	MD145	Glucose	MMA	0.2					90		37	7	Aerobic
42	22682524		BW2952	MD145	Glucose	MMA	0.2					90		37	7	Aerobic
42	22682524		BW2952	MD145	Glucose	MMA	0.2					90		37	7	Aerobic
42	22682524	Yes	BW2952	MD145	Glucose	MMA	0.2					90		37	7	Aerobic
42	22682524	Yes	BW2952	MD145	Glucose	MMA	0.2					90		37	7	Aerobic
42	22682524	Yes	BW2952	MD145	Glucose	MMA	0.2					90		37	7	Aerobic
43	22682524		BW2952	MD145	Glucose	MMA	0.2					480		37	7	Aerobic
43	22682524		BW2952	MD145	Glucose	MMA	0.2					480		37	7	Aerobic
43	22682524		BW2952	MD145	Glucose	MMA	0.2					480		37	7	Aerobic
43	22682524		BW2952	MD145	Glucose	MMA	0.2					480		37	7	Aerobic
43	22682524		BW2952	MD145	Glucose	MMA	0.2					480		37	7	Aerobic
43	22682524		BW2952	MD145	Glucose	MMA	0.2					480		37	7	Aerobic
43	22682524		BW2952	MD145	Glucose	MMA	0.2					480		37	7	Aerobic
43	22682524		BW2952	MD145	Glucose	MMA	0.2					480		37	7	Aerobic
43	22682524		BW2952	MD145	Glucose	MMA	0.2					480		37	7	Aerobic																				SNP
43	22682524		BW2952	MD145	Glucose	MMA	0.2					480		37	7	Aerobic
43	22682524		BW2952	MD145	Glucose	MMA	0.2					480		37	7	Aerobic
43	22682524		BW2952	MD145	Glucose	MMA	0.2					480		37	7	Aerobic
44	22682524		BW2952	MD145	Glucose	MMA	0.2					542		37	7	Aerobic
44	22682524		BW2952	MD145	Glucose	MMA	0.2					542		37	7	Aerobic
44	22682524		BW2952	MD145	Glucose	MMA	0.2					542		37	7	Aerobic
44	22682524		BW2952	MD145	Glucose	MMA	0.2					542		37	7	Aerobic
44	22682524		BW2952	MD145	Glucose	MMA	0.2					542		37	7	Aerobic
44	22682524		BW2952	MD145	Glucose	MMA	0.2					542		37	7	Aerobic
48	21435272	Yes	EcNR1	MD133	Glucose	M9-Biotin	0.3					500	Butanol	37	7	Aerobic
48	21435272	Yes	EcNR1	MD133	Glucose	M9-Biotin	0.3					500	Butanol	37	7	Aerobic
49	21435272		EcNR1	MD133	Glucose	M9-Biotin	0.3					266	Butanol	37	7	Aerobic
50	21435272		EcNR1	MD134	Xylose	M9-Biotin	0.3					430	Butanol	37	7	Aerobic				Insertion
51	20435762		MG1655	MD136	Glycerol	M9	0.1	propanediol	2g/L			700	Decreasing Gly_Increasing PDO	37	7	Aerobic
52	20975944		DH1	MD078	Glucose	M63 Mod	4	leucine	2mM	kanamycin sulphate	25ug/ml	7560		37	7	Aerobic	?leuB													SNP
53	20975944		DH1	MD078	Glucose	M63 Mod	4	leucine	2mM	kanamycin sulphate	25ug/ml	2052	Heat	37-41	7	Aerobic	?leuB
54	20975944		DH1	MD078	Glucose	M63 Mod	4	leucine	2mM	kanamycin sulphate	25ug/ml	2702	Heat	37-41-43	7	Aerobic	?leuB													Deletion
55	20975944		DH1	MD078	Glucose	M63 Mod	4	leucine	2mM	kanamycin sulphate	25ug/ml	5419	Heat	37-41-43-45	7	Aerobic	?leuB													Deletion
56	20975944		DH1	MD078	Glucose	M63 Mod	4	leucine	2mM	kanamycin sulphate	25ug/ml	7560	Heat	37-41-43-46	7	Aerobic	?leuB													Deletion
57	21415350		REL606	MD126	Glucose	Davis	0.025					1383		37	7	Aerobic						SNP
57	21415350		REL606	MD126	Glucose	Davis	0.025					1383		37	7	Aerobic						SNP
57	21415350		REL606	MD126	Glucose	Davis	0.025					1383		37	7	Aerobic						SNP
57	21415350		REL606	MD126	Glucose	Davis	0.025					1383		37	7	Aerobic						SNP						Insertion
57	21415350		REL606	MD126	Glucose	Davis	0.025					1383		37	7	Aerobic						SNP
57	21415350		REL606	MD126	Glucose	Davis	0.025					1383		37	7	Aerobic						SNP
57	21415350		REL606	MD126	Glucose	Davis	0.025					1383		37	7	Aerobic						SNP
57	21415350		REL606	MD126	Glucose	Davis	0.025					1383		37	7	Aerobic						SNP
58	21205901		MG1655	MD150	Glucose	MS-Minimal	0.05					20		37	7	Aerobic	pgi_edd_qor_udhA
59	24603313		MG1655	Gut		Gut - In vivo	NA					400		37	7	Aerobic
59	24603313		MG1655	Gut		Gut - In vivo	NA					400		37	7	Aerobic
59	24603313		MG1655	Gut		Gut - In vivo	NA					400		37	7	Aerobic
59	24603313		MG1655	Gut		Gut - In vivo	NA					400		37	7	Aerobic
59	24603313		MG1655	Gut		Gut - In vivo	NA					400		37	7	Aerobic
60	24603313		MG1655	Gut		Gut - In vivo	NA					400		37	7	Aerobic
60	24603313		MG1655	Gut		Gut - In vivo	NA					400		37	7	Aerobic
60	24603313		MG1655	Gut		Gut - In vivo	NA					400		37	7	Aerobic
60	24603313		MG1655	Gut		Gut - In vivo	NA					400		37	7	Aerobic
60	24603313		MG1655	Gut		Gut - In vivo	NA					400		37	7	Aerobic
60	24603313		MG1655	Gut		Gut - In vivo	NA					400		37	7	Aerobic
60	24603313		MG1655	Gut		Gut - In vivo	NA					400		37	7	Aerobic
60	24603313		MG1655	Gut		Gut - In vivo	NA					400		37	7	Aerobic
60	24603313		MG1655	Gut		Gut - In vivo	NA					400		37	7	Aerobic
61	21079674		MG1655	MD137	Glucose	M9	2					364		37	7	Aerobic	ybeB_ylbE_nupC
61	21079674		MG1655	MD137	Glucose	M9	2					364		37	7	Aerobic	ybeB_ylbE_nupC
61	21079674		MG1655	MD137	Glucose	M9	2					364		37	7	Aerobic	ybeB_ylbE_nupC
61	21079674		MG1655	MD137	Glucose	M9	2					364		37	7	Aerobic	ybeB_ylbE_nupC
61	21079674		MG1655	MD137	Glucose	M9	2					364		37	7	Aerobic	ybeB_ylbE_nupC
61	21079674		MG1655	MD137	Glucose	M9	2					364		37	7	Aerobic	ybeB_ylbE_nupC
61	21079674		MG1655	MD137	Glucose	M9	2					364		37	7	Aerobic	ybeB_ylbE_nupC										SNP
61	21079674		MG1655	MD137	Glucose	M9	2					364		37	7	Aerobic	ybeB_ylbE_nupC
61	21079674		MG1655	MD137	Glucose	M9	2					364		37	7	Aerobic	ybeB_ylbE_nupC
62	22179135		MG1655	MD132	Glucose	M9	4					211	Chloranphenicol	37	7	Aerobic
62	22179135		MG1655	MD132	Glucose	M9	4					211	Chloranphenicol	37	7	Aerobic
62	22179135		MG1655	MD132	Glucose	M9	4					211	Chloranphenicol	37	7	Aerobic
62	22179135		MG1655	MD132	Glucose	M9	4					211	Chloranphenicol	37	7	Aerobic
62	22179135		MG1655	MD132	Glucose	M9	4					211	Chloranphenicol	37	7	Aerobic
63	22179135		MG1655	MD132	Glucose	M9	4					211	Doxycycline	37	7	Aerobic
63	22179135		MG1655	MD132	Glucose	M9	4					211	Doxycycline	37	7	Aerobic
63	22179135		MG1655	MD132	Glucose	M9	4					211	Doxycycline	37	7	Aerobic
63	22179135		MG1655	MD132	Glucose	M9	4					211	Doxycycline	37	7	Aerobic
63	22179135		MG1655	MD132	Glucose	M9	4					211	Doxycycline	37	7	Aerobic
64	22179135		MG1655	MD132	Glucose	M9	4					153	Trimethoprim	37	7	Aerobic				SNP
64	22179135		MG1655	MD132	Glucose	M9	4					153	Trimethoprim	37	7	Aerobic
64	22179135		MG1655	MD132	Glucose	M9	4					153	Trimethoprim	37	7	Aerobic
64	22179135		MG1655	MD132	Glucose	M9	4					153	Trimethoprim	37	7	Aerobic
64	22179135		MG1655	MD132	Glucose	M9	4					153	Trimethoprim	37	7	Aerobic
65	21179021		BW25113	MD018		LB	0					500	Butanol	37	7	Aerobic	DadhE_DldhA_DfrdBC_Dfnr_Dpta_DpB			Insertion
66	25304508		MG1655	MD001	Glucose	M9	4					357		37	7	Aerobic
67	25304508		MG1655	MD001	Glucose	M9	4					383		37	7	Aerobic
68	25304508		MG1655	MD001	Glucose	M9	4					1074		37	7	Aerobic
69	25304508		MG1655	MD001	Glucose	M9	4					1219		37	7	Aerobic
70	25304508		MG1655	MD001	Glucose	M9	4					2100		37	7	Aerobic
71	25304508		MG1655	MD001	Glucose	M9	4					62		37	7	Aerobic
73	25304508		MG1655	MD001	Glucose	M9	4					743		37	7	Aerobic
74	25304508		MG1655	MD001	Glucose	M9	4					1185		37	7	Aerobic
75	25304508		MG1655	MD001	Glucose	M9	4					2100		37	7	Aerobic
76	25304508		MG1655	MD001	Glucose	M9	4					372		37	7	Aerobic
77	25304508		MG1655	MD001	Glucose	M9	4					750		37	7	Aerobic
78	25304508		MG1655	MD001	Glucose	M9	4					2100		37	7	Aerobic
79	25304508		MG1655	MD001	Glucose	M9	4					196		37	7	Aerobic
80	25304508		MG1655	MD001	Glucose	M9	4					377		37	7	Aerobic
81	25304508		MG1655	MD001	Glucose	M9	4					1191		37	7	Aerobic
82	25304508		MG1655	MD001	Glucose	M9	4					2100		37	7	Aerobic
83	25304508		MG1655	MD001	Glucose	M9	4					377		37	7	Aerobic
84	25304508		MG1655	MD001	Glucose	M9	4					567		37	7	Aerobic
85	25304508		MG1655	MD001	Glucose	M9	4					813		37	7	Aerobic
86	25304508		MG1655	MD001	Glucose	M9	4					2100		37	7	Aerobic
87	25304508		MG1655	MD001	Glucose	M9	4					222		37	7	Aerobic
89	25304508		MG1655	MD001	Glucose	M9	4					820		37	7	Aerobic
90	25304508		MG1655	MD001	Glucose	M9	4					1305		37	7	Aerobic
91	25304508		MG1655	MD001	Glucose	M9	4					2100		37	7	Aerobic
92	25304508		MG1655	MD001	Glucose	M9	4					373		37	7	Aerobic
93	25304508		MG1655	MD001	Glucose	M9	4					865		37	7	Aerobic
94	25304508		MG1655	MD001	Glucose	M9	4					1230		37	7	Aerobic
95	25304508		MG1655	MD001	Glucose	M9	4					1456		37	7	Aerobic
96	25304508		MG1655	MD001	Glucose	M9	4					1697		37	7	Aerobic
97	25304508		MG1655	MD001	Glucose	M9	4					2100		37	7	Aerobic																																SNP
98	25304508		MG1655	MD001	Glucose	M9	4					97		37	7	Aerobic
99	25304508		MG1655	MD001	Glucose	M9	4					302		37	7	Aerobic
100	25304508	Yes	MG1655	MD001	Glucose	M9	4					1178		37	7	Aerobic																									SNP
101	25304508	Yes	MG1655	MD001	Glucose	M9	4					2100		37	7	Aerobic																									SNP
102	25304508	Yes	MG1655	MD001	Glucose	M9	4					2100		37	7	Aerobic
102	25304508	Yes	MG1655	MD001	Glucose	M9	4					2100		37	7	Aerobic
103	22020511		MG1655	MD018		LB	NA					2402	Heat	46.9	7	Aerobic
104	22020511		MG1655	MD018		LB	NA					3220	Heat	49.3	7	Aerobic
105	22020511		MG1655	MD018		LB	NA					3009	Heat	49.6	7	Aerobic
106	22020511		MG1655	MD018		LB	NA					3369	Heat	49.7	7	Aerobic
107	25556191		W3110	MD147	Maltose	LBK	10					2000	Acid	37	4.8	Aerobic
107	25556191		W3110	MD147	Maltose	LBK	10					2000	Acid	37	4.8	Aerobic
107	25556191		W3110	MD147	Maltose	LBK	10					2000	Acid	37	4.8	Aerobic
107	25556191		W3110	MD147	Maltose	LBK	10					2000	Acid	37	4.8	Aerobic
107	25556191		W3110	MD147	Maltose	LBK	10					2000	Acid	37	4.8	Aerobic
107	25556191		W3110	MD147	Maltose	LBK	10					2000	Acid	37	4.8	Aerobic
107	25556191		W3110	MD147	Maltose	LBK	10					2000	Acid	37	4.8	Aerobic
107	25556191		W3110	MD147	Maltose	LBK	10					2000	Acid	37	4.8	Aerobic
108	25015645		MG1655	MD132	Glucose	M9	0.2					1500		42	7	Aerobic															SNP
108	25015645		MG1655	MD132	Glucose	M9	0.2					1500		42	7	Aerobic						SNP
108	25015645		MG1655	MD132	Glucose	M9	0.2					1500		42	7	Aerobic
108	25015645		MG1655	MD132	Glucose	M9	0.2					1500		42	7	Aerobic
108	25015645		MG1655	MD132	Glucose	M9	0.2					1500		42	7	Aerobic
108	25015645		MG1655	MD132	Glucose	M9	0.2					1500		42	7	Aerobic
108	25015645		MG1655	MD132	Glucose	M9	0.2					1500		42	7	Aerobic
108	25015645		MG1655	MD132	Glucose	M9	0.2					1500		42	7	Aerobic
108	25015645		MG1655	MD132	Glucose	M9	0.2					1500		42	7	Aerobic
108	25015645		MG1655	MD132	Glucose	M9	0.2					1500		42	7	Aerobic
109	23822838		BW2952	MD145	Glucose	MMA	0.2					90		37	7	Aerobic
110	24348252		MC4100	MD148		RPMI	NA					285	Murine_monocytic_cells (RAW 264.7)	37	7	Aerobic	galK::CFP/YFP
111	24348252		MC4100	MD148		RPMI	NA					450	Murine_monocytic_cells (RAW 264.7)	37	7	Aerobic	galK::CFP/YFP
111	24348252		MC4100	MD148		RPMI	NA					450	Murine_monocytic_cells (RAW 264.7)	37	7	Aerobic	galK::CFP/YFP
111	24348252		MC4100	MD148		RPMI	NA					450	Murine_monocytic_cells (RAW 264.7)	37	7	Aerobic	galK::CFP/YFP
111	24348252		MC4100	MD148		RPMI	NA					450	Murine_monocytic_cells (RAW 264.7)	37	7	Aerobic	galK::CFP/YFP
111	24348252		MC4100	MD148		RPMI	NA					450	Murine_monocytic_cells (RAW 264.7)	37	7	Aerobic	galK::CFP/YFP
111	24348252		MC4100	MD148		RPMI	NA					450	Murine_monocytic_cells (RAW 264.7)	37	7	Aerobic	galK::CFP/YFP
112	24962091		MG1655	MD132	Glucose	M9	4					348	Spiramycin	30	7	Aerobic
112	24962091		MG1655	MD132	Glucose	M9	4					348	Spiramycin	30	7	Aerobic
113	24962091		MG1655	MD132	Glucose	M9	4					370	Spiramycin	30	7	Aerobic
113	24962091		MG1655	MD132	Glucose	M9	4					370	Spiramycin	30	7	Aerobic
114	24962091		MG1655	MD132	Glucose	M9	4					391	Clindamycin	30	7	Aerobic
114	24962091		MG1655	MD132	Glucose	M9	4					391	Clindamycin	30	7	Aerobic
115	24962091		MG1655	MD132	Glucose	M9	4					396	Clindamycin	30	7	Aerobic
115	24962091		MG1655	MD132	Glucose	M9	4					396	Clindamycin	30	7	Aerobic
117	24962091		MG1655	MD132	Glucose	M9	4					340	Erythromycin	30	7	Aerobic
117	24962091		MG1655	MD132	Glucose	M9	4					340	Erythromycin	30	7	Aerobic
118	24962091		MG1655	MD132	Glucose	M9	4					267	Chloramphenicol	30	7	Aerobic
118	24962091		MG1655	MD132	Glucose	M9	4					267	Chloramphenicol	30	7	Aerobic
119	24962091		MG1655	MD132	Glucose	M9	4					441	Chloramphenicol	30	7	Aerobic
119	24962091		MG1655	MD132	Glucose	M9	4					441	Chloramphenicol	30	7	Aerobic
121	24962091		MG1655	MD132	Glucose	M9	4					403	Kanamycin	30	7	Aerobic
121	24962091		MG1655	MD132	Glucose	M9	4					403	Kanamycin	30	7	Aerobic
122	24962091		MG1655	MD132	Glucose	M9	4					328	Sulfamethaxozole	30	7	Aerobic
122	24962091		MG1655	MD132	Glucose	M9	4					328	Sulfamethaxozole	30	7	Aerobic
123	24962091		MG1655	MD132	Glucose	M9	4					315	Sulfamethaxozole	30	7	Aerobic
123	24962091		MG1655	MD132	Glucose	M9	4					315	Sulfamethaxozole	30	7	Aerobic
124	24962091		MG1655	MD132	Glucose	M9	4					292	Ciprofloxacin	30	7	Aerobic
124	24962091		MG1655	MD132	Glucose	M9	4					292	Ciprofloxacin	30	7	Aerobic
125	24962091		MG1655	MD132	Glucose	M9	4					423	Ciprofloxacin	30	7	Aerobic
125	24962091		MG1655	MD132	Glucose	M9	4					423	Ciprofloxacin	30	7	Aerobic
126	24962091		MG1655	MD132	Glucose	M9	4					307	Tetracycline	30	7	Aerobic
126	24962091		MG1655	MD132	Glucose	M9	4					307	Tetracycline	30	7	Aerobic
127	24962091		MG1655	MD132	Glucose	M9	4					433	Tetracycline	30	7	Aerobic
127	24962091		MG1655	MD132	Glucose	M9	4					433	Tetracycline	30	7	Aerobic
128	24962091		MG1655	MD132	Glucose	M9	4					378	Doxycycline	30	7	Aerobic
128	24962091		MG1655	MD132	Glucose	M9	4					378	Doxycycline	30	7	Aerobic
129	24962091		MG1655	MD132	Glucose	M9	4					272	Doxycycline	30	7	Aerobic
129	24962091		MG1655	MD132	Glucose	M9	4					272	Doxycycline	30	7	Aerobic
130	24962091		MG1655	MD132	Glucose	M9	4					403	Tobramycin	30	7	Aerobic
130	24962091		MG1655	MD132	Glucose	M9	4					403	Tobramycin	30	7	Aerobic
131	24962091		MG1655	MD132	Glucose	M9	4					403	Tobramycin	30	7	Aerobic
131	24962091		MG1655	MD132	Glucose	M9	4					403	Tobramycin	30	7	Aerobic
132	24962091		MG1655	MD132	Glucose	M9	4					403	Sulfamonomethoxine	30	7	Aerobic
132	24962091		MG1655	MD132	Glucose	M9	4					403	Sulfamonomethoxine	30	7	Aerobic
133	24962091		MG1655	MD132	Glucose	M9	4					302	Sulfamonomethoxine	30	7	Aerobic
133	24962091		MG1655	MD132	Glucose	M9	4					302	Sulfamonomethoxine	30	7	Aerobic
134	24962091		MG1655	MD132	Glucose	M9	4					353	Lomefloxacin	30	7	Aerobic
134	24962091		MG1655	MD132	Glucose	M9	4					353	Lomefloxacin	30	7	Aerobic
135	24962091		MG1655	MD132	Glucose	M9	4					292	Lomefloxacin	30	7	Aerobic
135	24962091		MG1655	MD132	Glucose	M9	4					292	Lomefloxacin	30	7	Aerobic
136	24962091		MG1655	MD132	Glucose	M9	4					302	Nitrofurantoin	30	7	Aerobic		Deletion
136	24962091		MG1655	MD132	Glucose	M9	4					302	Nitrofurantoin	30	7	Aerobic		Deletion
137	24962091		MG1655	MD132	Glucose	M9	4					353	Nitrofurantoin	30	7	Aerobic
137	24962091		MG1655	MD132	Glucose	M9	4					353	Nitrofurantoin	30	7	Aerobic
138	24962091		MG1655	MD132	Glucose	M9	4					454	Piperacillin	30	7	Aerobic
138	24962091		MG1655	MD132	Glucose	M9	4					454	Piperacillin	30	7	Aerobic
139	24962091		MG1655	MD132	Glucose	M9	4					297	Piperacillin	30	7	Aerobic
139	24962091		MG1655	MD132	Glucose	M9	4					297	Piperacillin	30	7	Aerobic
140	24962091	Yes	MG1655	MD132	Glucose	M9	4					441	Cefoxitin	30	7	Aerobic
140	24962091	Yes	MG1655	MD132	Glucose	M9	4					441	Cefoxitin	30	7	Aerobic								SNP
141	24962091		MG1655	MD132	Glucose	M9	4					315	Cefoxitin	30	7	Aerobic
141	24962091		MG1655	MD132	Glucose	M9	4					315	Cefoxitin	30	7	Aerobic
142	24962091		MG1655	MD132	Glucose	M9	4					312	Nalidixic acid	30	7	Aerobic
142	24962091		MG1655	MD132	Glucose	M9	4					312	Nalidixic acid	30	7	Aerobic
143	24962091		MG1655	MD132	Glucose	M9	4					302	Nalidixic acid	30	7	Aerobic
143	24962091		MG1655	MD132	Glucose	M9	4					302	Nalidixic acid	30	7	Aerobic
144	24962091		MG1655	MD132	Glucose	M9	4					292	Trimethoprim	30	7	Aerobic
144	24962091		MG1655	MD132	Glucose	M9	4					292	Trimethoprim	30	7	Aerobic
145	24962091		MG1655	MD132	Glucose	M9	4					252	Trimethoprim	30	7	Aerobic
145	24962091		MG1655	MD132	Glucose	M9	4					252	Trimethoprim	30	7	Aerobic
146	24962091		MG1655	MD132	Glucose	M9	4					277	Fusidic acid	30	7	Aerobic
146	24962091		MG1655	MD132	Glucose	M9	4					277	Fusidic acid	30	7	Aerobic
147	24962091		MG1655	MD132	Glucose	M9	4					358	Fusidic acid	30	7	Aerobic
147	24962091		MG1655	MD132	Glucose	M9	4					358	Fusidic acid	30	7	Aerobic
148	24962091		MG1655	MD132	Glucose	M9	4					280	Amikacin	30	7	Aerobic
148	24962091		MG1655	MD132	Glucose	M9	4					280	Amikacin	30	7	Aerobic
149	24962091		MG1655	MD132	Glucose	M9	4					232	Amikacin	30	7	Aerobic
149	24962091		MG1655	MD132	Glucose	M9	4					232	Amikacin	30	7	Aerobic
150	24962091		MG1655	MD132	Glucose	M9	4					315	Ampicillin	30	7	Aerobic
150	24962091		MG1655	MD132	Glucose	M9	4					315	Ampicillin	30	7	Aerobic
151	24962091		MG1655	MD132	Glucose	M9	4					320	Ampicillin	30	7	Aerobic
151	24962091		MG1655	MD132	Glucose	M9	4					320	Ampicillin	30	7	Aerobic
152	24962091		MG1655	MD132	Glucose	M9	4					315	Spectinomycin	30	7	Aerobic
152	24962091		MG1655	MD132	Glucose	M9	4					315	Spectinomycin	30	7	Aerobic
153	24962091		MG1655	MD132	Glucose	M9	4					388	Spectinomycin	30	7	Aerobic
153	24962091		MG1655	MD132	Glucose	M9	4					388	Spectinomycin	30	7	Aerobic
154	24962091		MG1655	MD132	Glucose	M9	4					441	Streptomycin	30	7	Aerobic
154	24962091		MG1655	MD132	Glucose	M9	4					441	Streptomycin	30	7	Aerobic
155	24962091		MG1655	MD132	Glucose	M9	4					252	Streptomycin	30	7	Aerobic
155	24962091		MG1655	MD132	Glucose	M9	4					252	Streptomycin	30	7	Aerobic
156	24995530		MG1655	MD018		LB	NA					391	Acid	37	2.5	Aerobic					SNP
156	24995530		MG1655	MD018		LB	NA					391	Acid	37	2.5	Aerobic					SNP
156	24995530		MG1655	MD018		LB	NA					391	Acid	37	2.5	Aerobic					SNP
156	24995530		MG1655	MD018		LB	NA					391	Acid	37	2.5	Aerobic					SNP
157	24169403		BW25113	MD149	Glucose	MS-Minimal	2					140	Streptomycin	30	7	Aerobic
158	24169403		BW25113	MD149	Glucose	MS-Minimal	2					140	Tobramycin	30	7	Aerobic
159	24169403		BW25113	MD149	Glucose	MS-Minimal	2					360	Kanamycin	30	7	Aerobic
159	24169403		BW25113	MD149	Glucose	MS-Minimal	2					360	Kanamycin	30	7	Aerobic
159	24169403		BW25113	MD149	Glucose	MS-Minimal	2					360	Kanamycin	30	7	Aerobic
159	24169403		BW25113	MD149	Glucose	MS-Minimal	2					360	Kanamycin	30	7	Aerobic
159	24169403		BW25113	MD149	Glucose	MS-Minimal	2					360	Kanamycin	30	7	Aerobic								Deletion
160	24169403		BW25113	MD149	Glucose	MS-Minimal	2					360	Tobramycin	30	7	Aerobic
160	24169403		BW25113	MD149	Glucose	MS-Minimal	2					360	Tobramycin	30	7	Aerobic
160	24169403		BW25113	MD149	Glucose	MS-Minimal	2					360	Tobramycin	30	7	Aerobic
160	24169403		BW25113	MD149	Glucose	MS-Minimal	2					360	Tobramycin	30	7	Aerobic
164	22028828	Yes	MG1655	MD129	Glycerol	M9	1					252	5 æg/mL N-Methyl-N9-nitro-N-nitrosoguanidine	37	7	Aerobic										SNP
165	22028828	Yes	MG1655	MD138	L-Lactate	M9	1					447	4 æg/mL N-Methyl-N9-nitro-N-nitrosoguanidine	37	7	Aerobic
166	22028828	Yes	MG1655	MD140	L-1_2-PDO	M9	1					335	5 æg/mL N-Methyl-N9-nitro-N-nitrosoguanidine	37	7	Aerobic
166	22028828	Yes	MG1655	MD140	L-1_2-PDO	M9	1					335	5 æg/mL N-Methyl-N9-nitro-N-nitrosoguanidine	37	7	Aerobic
166	22028828	Yes	MG1655	MD140	L-1_2-PDO	M9	1					335	5 æg/mL N-Methyl-N9-nitro-N-nitrosoguanidine	37	7	Aerobic									SNP
167	19849850		MG1655	MD139	L-Lactate	M9	2					750		30	7	Aerobic
167	19849850		MG1655	MD139	L-Lactate	M9	2					750		30	7	Aerobic
167	19849850		MG1655	MD139	L-Lactate	M9	2					750		30	7	Aerobic
167	19849850		MG1655	MD139	L-Lactate	M9	2					750		30	7	Aerobic
167	19849850		MG1655	MD139	L-Lactate	M9	2					750		30	7	Aerobic							SNP
167	19849850		MG1655	MD139	L-Lactate	M9	2					750		30	7	Aerobic																										SNP
168	19849850		MG1655	MD139	L-Lactate	M9	2					1100		30	7	Aerobic
168	19849850		MG1655	MD139	L-Lactate	M9	2					1100		30	7	Aerobic
168	19849850		MG1655	MD139	L-Lactate	M9	2					1100		30	7	Aerobic
168	19849850		MG1655	MD139	L-Lactate	M9	2					1100		30	7	Aerobic
168	19849850		MG1655	MD139	L-Lactate	M9	2					1100		30	7	Aerobic
169	22652227		BW25113	MD141	Glucose	M9	5					104	Butanol	37	7	Aerobic	PrrnP_pAH144
170	22652227		BW25113	MD141	Glucose	M9	5					40	Butanol	37	7	Aerobic	PrrnP_pAH145_gene_Shuffle
171	22652227		BW25113	MD141	Glucose	M9	5					16	Butanol	37	7	Aerobic	PrrnP_pAH145_gene_Shuffle
172	22652227		BW25113	MD141	Glucose	M9	5					72	Butanol	37	7	Aerobic	PrrnP_pAH145_gene_Shuffle
175	23204426	Yes	MC1000	MD018		LB	NA					1000		37	7	Aerobic
175	23204426	Yes	MC1000	MD018		LB	NA					1000		37	7	Aerobic
175	23204426	Yes	MC1000	MD018		LB	NA					1000		37	7	Aerobic
175	23204426	Yes	MC1000	MD018		LB	NA					1000		37	7	Aerobic
175	23204426	Yes	MC1000	MD018		LB	NA					1000		37	7	Aerobic
175	23204426	Yes	MC1000	MD018		LB	NA					1000		37	7	Aerobic
176	23204426		MC1000	MD018		LB	NA					1000	Anaerobic	37	7	Anaerobic
176	23204426		MC1000	MD018		LB	NA					1000	Anaerobic	37	7	Anaerobic
176	23204426		MC1000	MD018		LB	NA					1000	Anaerobic	37	7	Anaerobic
176	23204426		MC1000	MD018		LB	NA					1000	Anaerobic	37	7	Anaerobic
176	23204426		MC1000	MD018		LB	NA					1000	Anaerobic	37	7	Anaerobic
176	23204426		MC1000	MD018		LB	NA					1000	Anaerobic	37	7	Anaerobic
176	23204426		MC1000	MD018		LB	NA					1000	Anaerobic	37	7	Anaerobic
176	23204426		MC1000	MD018		LB	NA					1000	Anaerobic	37	7	Anaerobic
176	23204426		MC1000	MD018		LB	NA					1000	Anaerobic	37	7	Anaerobic
177	23204426		MC1000	MD018		LB	NA					1000	Anaerobic	37	7	Anaerobic
177	23204426		MC1000	MD018		LB	NA					1000	Anaerobic	37	7	Anaerobic
177	23204426	Yes	MC1000	MD018		LB	NA					1000	Anaerobic	37	7	Anaerobic
177	23204426	Yes	MC1000	MD018		LB	NA					1000	Anaerobic	37	7	Anaerobic
180	24624420		REL606	MD128	Glucose	Davis	NA	sodium acetate trihydrate	0.2			1000		37	7	Aerobic
180	24624420		REL606	MD128	Glucose	Davis	NA	sodium acetate trihydrate	0.2			1000		37	7	Aerobic
180	24624420		REL606	MD128	Glucose	Davis	NA	sodium acetate trihydrate	0.2			1000		37	7	Aerobic
180	24624420		REL606	MD128	Glucose	Davis	NA	sodium acetate trihydrate	0.2			1000		37	7	Aerobic
181	24624420		REL606	MD129	Glycerol	Davis	1					1000		37	7	Aerobic
181	24624420		REL606	MD129	Glycerol	Davis	1					1000		37	7	Aerobic
181	24624420		REL606	MD129	Glycerol	Davis	1					1000		37	7	Aerobic
181	24624420		REL606	MD129	Glycerol	Davis	1					1000		37	7	Aerobic
182	24624420		REL606	MD130	D-Gluconate	Davis	1					1000		37	7	Aerobic
182	24624420		REL606	MD130	D-Gluconate	Davis	1					1000		37	7	Aerobic
182	24624420		REL606	MD130	D-Gluconate	Davis	1					1000		37	7	Aerobic
182	24624420		REL606	MD130	D-Gluconate	Davis	1					1000		37	7	Aerobic
183	24624420		REL606	MD131	Glucose	Davis	1					1000		37	7	Aerobic
183	24624420		REL606	MD131	Glucose	Davis	1					1000		37	7	Aerobic
183	24624420		REL606	MD131	Glucose	Davis	1					1000		37	7	Aerobic
183	24624420		REL606	MD131	Glucose	Davis	1					1000		37	7	Aerobic
184	25000950		K12	MD149	Glucose	Davis	2					195	Ampicillin	37	7	Aerobic
184	25000950		K12	MD149	Glucose	Davis	2					195	Ampicillin	37	7	Aerobic
184	25000950		K12	MD149	Glucose	Davis	2					195	Ampicillin	37	7	Aerobic
184	25000950		K12	MD149	Glucose	Davis	2					195	Ampicillin	37	7	Aerobic
184	25000950	Yes	K12	MD149	Glucose	Davis	2					195	Ampicillin	37	7	Aerobic					Deletion	SNP
185	25000950		K12	MD149	Glucose	Davis	2					362	Chloranphenicol	37	7	Aerobic
185	25000950		K12	MD149	Glucose	Davis	2					362	Chloranphenicol	37	7	Aerobic
185	25000950		K12	MD149	Glucose	Davis	2					362	Chloranphenicol	37	7	Aerobic
185	25000950		K12	MD149	Glucose	Davis	2					362	Chloranphenicol	37	7	Aerobic
185	25000950		K12	MD149	Glucose	Davis	2					362	Chloranphenicol	37	7	Aerobic
185	25000950		K12	MD149	Glucose	Davis	2					362	Chloranphenicol	37	7	Aerobic
186	25000950		K12	MD149	Glucose	MS-Minimal	2					328	Ciprofloxacin	37	7	Aerobic
186	25000950		K12	MD149	Glucose	MS-Minimal	2					328	Ciprofloxacin	37	7	Aerobic
186	25000950		K12	MD149	Glucose	MS-Minimal	2					328	Ciprofloxacin	37	7	Aerobic
186	25000950		K12	MD149	Glucose	MS-Minimal	2					328	Ciprofloxacin	37	7	Aerobic
186	25000950		K12	MD149	Glucose	MS-Minimal	2					328	Ciprofloxacin	37	7	Aerobic
186	25000950	Yes	K12	MD149	Glucose	MS-Minimal	2					328	Ciprofloxacin	37	7	Aerobic																										SNP
187	25000950		K12	MD149	Glucose	MS-Minimal	2					195	Doxycycline	37	7	Aerobic
187	25000950		K12	MD149	Glucose	MS-Minimal	2					195	Doxycycline	37	7	Aerobic
187	25000950		K12	MD149	Glucose	MS-Minimal	2					195	Doxycycline	37	7	Aerobic
187	25000950		K12	MD149	Glucose	MS-Minimal	2					195	Doxycycline	37	7	Aerobic
187	25000950		K12	MD149	Glucose	MS-Minimal	2					195	Doxycycline	37	7	Aerobic
188	25000950		K12	MD149	Glucose	MS-Minimal	2					214	Erythromycin	37	7	Aerobic
188	25000950		K12	MD149	Glucose	MS-Minimal	2					214	Erythromycin	37	7	Aerobic
188	25000950		K12	MD149	Glucose	MS-Minimal	2					214	Erythromycin	37	7	Aerobic
188	25000950		K12	MD149	Glucose	MS-Minimal	2					214	Erythromycin	37	7	Aerobic
188	25000950		K12	MD149	Glucose	MS-Minimal	2					214	Erythromycin	37	7	Aerobic
189	25000950		K12	MD149	Glucose	MS-Minimal	2					362	Cefoxitin	37	7	Aerobic
189	25000950		K12	MD149	Glucose	MS-Minimal	2					362	Cefoxitin	37	7	Aerobic
189	25000950		K12	MD149	Glucose	MS-Minimal	2					362	Cefoxitin	37	7	Aerobic
189	25000950		K12	MD149	Glucose	MS-Minimal	2					362	Cefoxitin	37	7	Aerobic
189	25000950		K12	MD149	Glucose	MS-Minimal	2					362	Cefoxitin	37	7	Aerobic
190	25000950		K12	MD149	Glucose	MS-Minimal	2					146	Kanamycin	37	7	Aerobic
190	25000950		K12	MD149	Glucose	MS-Minimal	2					146	Kanamycin	37	7	Aerobic
190	25000950		K12	MD149	Glucose	MS-Minimal	2					146	Kanamycin	37	7	Aerobic
190	25000950		K12	MD149	Glucose	MS-Minimal	2					146	Kanamycin	37	7	Aerobic
190	25000950		K12	MD149	Glucose	MS-Minimal	2					146	Kanamycin	37	7	Aerobic
191	25000950		K12	MD149	Glucose	MS-Minimal	2					362	Nalidixic Acid	37	7	Aerobic
191	25000950		K12	MD149	Glucose	MS-Minimal	2					362	Nalidixic Acid	37	7	Aerobic
191	25000950		K12	MD149	Glucose	MS-Minimal	2					362	Nalidixic Acid	37	7	Aerobic
191	25000950		K12	MD149	Glucose	MS-Minimal	2					362	Nalidixic Acid	37	7	Aerobic
191	25000950		K12	MD149	Glucose	MS-Minimal	2					362	Nalidixic Acid	37	7	Aerobic
191	25000950		K12	MD149	Glucose	MS-Minimal	2					362	Nalidixic Acid	37	7	Aerobic
192	25000950		K12	MD149	Glucose	MS-Minimal	2					195	Nitrofurantoin	37	7	Aerobic
192	25000950		K12	MD149	Glucose	MS-Minimal	2					195	Nitrofurantoin	37	7	Aerobic
192	25000950		K12	MD149	Glucose	MS-Minimal	2					195	Nitrofurantoin	37	7	Aerobic
192	25000950		K12	MD149	Glucose	MS-Minimal	2					195	Nitrofurantoin	37	7	Aerobic
192	25000950		K12	MD149	Glucose	MS-Minimal	2					195	Nitrofurantoin	37	7	Aerobic
192	25000950		K12	MD149	Glucose	MS-Minimal	2					195	Nitrofurantoin	37	7	Aerobic
193	25000950		K12	MD149	Glucose	MS-Minimal	2					254	Tetracycline	37	7	Aerobic
193	25000950		K12	MD149	Glucose	MS-Minimal	2					254	Tetracycline	37	7	Aerobic
193	25000950		K12	MD149	Glucose	MS-Minimal	2					254	Tetracycline	37	7	Aerobic
193	25000950		K12	MD149	Glucose	MS-Minimal	2					254	Tetracycline	37	7	Aerobic
193	25000950		K12	MD149	Glucose	MS-Minimal	2					254	Tetracycline	37	7	Aerobic
194	25000950		K12	MD149	Glucose	MS-Minimal	2					292	Tobramycin	37	7	Aerobic
194	25000950		K12	MD149	Glucose	MS-Minimal	2					292	Tobramycin	37	7	Aerobic																																SNP
194	25000950		K12	MD149	Glucose	MS-Minimal	2					292	Tobramycin	37	7	Aerobic
194	25000950		K12	MD149	Glucose	MS-Minimal	2					292	Tobramycin	37	7	Aerobic
194	25000950		K12	MD149	Glucose	MS-Minimal	2					292	Tobramycin	37	7	Aerobic
[truncated: 3,787 more columns]
