# Supplementary material for: Predicting the evolution of Escherichia coli by a data-driven approach
Source: Nat Commun. 2018 Sep 3;9:3562. doi: 10.1038/s41467-018-05807-z (PMC6120903; doi:10.1038/s41467-018-05807-z)
Supplement: Supplementary file 6 — Supplementary Data 3 [file 41467_2018_5807_MOESM6_ESM.xlsx]

## Sheet: LEGEND
LEGEND	LEGEND
WorkSheet	Column Name	Description	Comments
Mutation Frequency	Genome site	It represents a gene or intergenic region deonted by two genes linked by a "-"
	Frequency	It denotes the number of unique conditions under which a genome site is hit by a mutation.
Depletion Spots	Starting position	The staring position for a scanning window of 5000 base pairs.
	Ending position	The ending position for a scanning window of 5000 base pairs.
	Genome Site	Genes in a window

## Sheet: Mutation Frequency
Genome site		Frequency
rpoB		55
pyrE-rph		49
pykF		37
spoT		27
rph		27
malT		27
rbsA		25
ybaL		24
rbsK		24
nadR		24
rbsR		24
topA		23
envZ		23
rbsD		22
rbsB		22
hsrA		22
fis		22
hslU		21
gyrB		21
metL		20
rpoC		20
mokC-nhaA		19
mrdB		18
mokB-trg		17
iclR		17
tamB		17
rbsC		17
fusA		17
ecpR-ykgL		16
hns-tdk		16
rpoD		16
rfbA		16
nupC-yfeA		16
rpsG		16
ldrC		15
arcB		15
mntH-nupC		15
ybeF		15
rrlA		15
sfmA		15
rrrD		14
glpR		14
quuD		14
bcsZ		14
borD		14
ytjB-serB		14
trkH		14
secF		13
rpoS		13
cpsG		13
nmpC		13
essD		13
rzpD		13
ldrC-chaA		13
ECB_02200-nuoN		13
hdfR-yifE		13
wcaM		13
wcaJ		13
gyrA		13
satP		12
lon-hupB		12
flu		12
rho		12
sfmD		12
fadE		12
wbbD		12
rfbB		12
ECB_02003		12
menC		12
wbbC		12
kup-insJ-5		12
ECB_01999		12
ggt		12
sfmH		12
hsdM		12
cusS		12
ybcW		12
wcaN		12
yjiJ		12
ECB_02816		12
rzpQ		12
wcaK		12
rrrQ		12
ydfR		12
ECB_01522		12
ECB_01523		12
marR		12
rpoA		12
yegQ		11
ECB_01992		11
ogrK		11
ECB_01996		11
ECB_02008		11
yifB-ilvL		11
ECB_02002		11
yjiV		11
yjiN		11
zntA		11
yhiI		11
pheS-pheM		11
ECB_02013		11
rplS		11
yeeP-flu		11
yhbE-rpmA		11
ECB_02001		11
waaT		11
ECB_03822		11
ECB_01510		11
insE-3		11
insF-3		11
gnsB		11
ynfN		11
ECB_01516		11
cspG		11
essQ		11
cpsB		11
insB-14		11
insA-14		11
wzy		11
wbbB		11
wbbA		11
vioB		11
vioA		11
wzxB		11
rfbC		11
wcaL		11
wzxC		11
ECB_01994		11
ECB_01989		11
acrR		11
hflK		10
pgaB		10
proQ		10
hns		10
hrpA		10
cusA		10
ECB_02821		10
putA		10
kup		10
gltB		10
yjiK		10
yjaH		10
lrp		10
uxuB		10
gltA		10
ECB_00512		10
hsdR		10
ftsH		10
bcsB		10
cycA		10
mdtC		10
yjeM		10
baeR		10
mdtA		10
baeS		10
yegZ		10
ECB_01990		10
ECB_01991		10
ECB_01993		10
mdtB		10
ECB_01995		10
mdtD		10
ECB_01997		10
ECB_01998		10
ECB_02000		10
ECB_02004		10
ECB_02005		10
ECB_02006		10
ECB_02007		10
ECB_02009		10
ECB_02010		10
ECB_02011		10
ECB_02012		10
uxuA		10
ompR		10
soxR		10
rpsL		10
citG		10
ECB_02832		9
mreC		9
sbmA		9
acpH		9
rna		9
wzzE		9
setA		9
corA		9
elfC		9
ECB_02798		9
glrK		9
glnE		9
frmR-yaiO		9
yhhI		9
gor		9
rbbA		9
treF		9
mdtM		9
yjiPQ		9
rhsA		9
infA		9
mcrC		9
ynaK-ECB_01341		9
ompN-ydbK		9
cbeA		9
chiA		9
ydhV		9
sfmF		9
citT		9
ybdF		9
yqeB		9
fimE		9
kdgK		9
yjiM		9
ytfQ		9
yeeR		9
yhjG		9
yhjH		9
ECB_02818		9
yegP		9
hsdS		9
ECB_02827		9
sfmC		9
uxuR		9
gntP		9
iadA		9
yjiL		9
rhsB		9
mrdA		8
gltL		8
rapA		8
gatZ		8
pgaA		8
satP-yaaW		8
ynjI		8
nfsB		8
pta		8
ygiC		8
eptB		8
rhlB		8
leuA		8
tilS-rof		8
ygaZ		8
deaD		8
ECB_02804		8
yhhZ		8
yhjK		8
uspA		8
dctA-yhjK		8
uspB		8
gadA		8
tolR		8
prlC		8
nfuA-gntT		8
rlmJ		8
mdtF		8
ugpA		8
nfrA		8
mepA		8
ybdG		8
yfiH		8
mcrB		8
amiC		8
mdtE		8
yhjA		8
yhjC		8
yhjJ		8
livJ		8
bcsA		8
kptA		8
rnk		8
yfiF		8
ydhY		8
nikC		8
yeeS		8
yafZ		8
ECB_02817		8
uvrY		8
ECB_02819		8
ECB_02820		8
symE		8
acpT		8
ECB_02822		8
insB-22		8
insA-22		8
ECB_02825		8
ECB_02826		8
ECB_02828		8
yghD		8
yghE		8
ECB_02831		8
ECB_02833		8
ECB_02834		8
ECB_02835		8
ECB_02836		8
fimB		8
fimI		8
yjiC		8
iraD		8
hypT		8
yjiG		8
yjiH		8
insA-28		8
insB-28		8
ompF		8
ylbE		8
yhiJ		8
manY		7
ahpC		7
mlc		7
yaiT		7
cyaA		7
pitA		7
insB-1		7
atoS		7
ygeW		7
ycaL		7
infB		7
yeeJ		7
ampH		7
yhhH		7
phoH		7
rseP		7
rpoH		7
yagU		7
yaiW		7
yhhJ		7
malQ		7
dtpA-gst		7
adhE		7
sppA		7
mutS		7
yhiM		7
gltL-insJ-2		7
nikD		7
yrfF		7
yedV		7
cusR		7
lysQ		7
ybiX-ybiL		7
arsR		7
arsB		7
arsC		7
pheP		7
slp		7
ybdJ		7
pgaC		7
ybdK		7
lysU		7
yjgR		7
yhjB		7
bcsE		7
ftsY		7
nikR		7
yeeP		7
ECB_02802		7
yeeT		7
cbtA		7
yeeW		7
ECB_02810		7
ECB_02811		7
ECB_02812		7
ECB_02813		7
ECB_02814		7
ECB_02815		7
nikB		7
yhhS		7
ftsI		7
ompC		7
rplD		7
atpG		7
yhdP		7
araJ		6
thrA		6
rlmL		6
groL		6
plsX		6
arcA		6
kdpD		6
relA		6
entD		6
ycdT		6
yddB		6
mlaD		6
tesB-ybaY		6
gabD		6
yejM		6
secA		6
yfgF		6
ftsX		6
rplF		6
hokE		6
ybjE		6
pntA		6
yaiV		6
mreB		6
parE		6
yghJ		6
fepE		6
ravA		6
glmU-atpC		6
efeO		6
yeaH		6
clpA		6
yjhV-fecE		6
mtlA		6
yrhC		6
glmS		6
dnaA		6
ftsE		6
flgK		6
metH		6
sspA		6
cspC		6
treB		6
rsmD		6
selA		6
glpE		6
glgX		6
yihQ		6
yhiD		6
yhiN		6
nagE		6
mutL		6
dtpB		6
ddpD		6
rsmJ		6
glyQ		6
cheA		6
yghB		6
fadK		6
yhiS		6
ydiY		6
dctR		6
hdeB		6
kefB		6
hdeD		6
yiaV		6
alsA		6
gadE		6
gadW		6
zupT		6
yhjD		6
yhjE		6
yidA		6
dctA		6
yhhA		6
ptrB		6
livH		6
acrF		6
ugpC		6
ugpB		6
yhhT		6
nikA		6
livM		6
livK		6
cyoB		6
mprA		6
atpA		6
pcnB		5
clsA		5
cyoA-ampG		5
mraZ		5
ylaB		5
tig		5
hfq		5
galS		5
yoaA		5
uvrB		5
nuoF		5
argS		5
ppsA		5
crp		5
argR		5
gtrS		5
phoQ		5
nagC		5
rpsA		5
mdh		5
aroP		5
focA-ycaO		5
gatY-fbaB		5
mdfA		5
fliC		5
ycbZ		5
yjjM		5
entF		5
ydiJ		5
gcd		5
nadB		5
narG		5
yghA		5
yegI		5
kpsD		5
pck		5
ybbP		5
ihfA		5
rep		5
iap		5
rpsJ		5
aldA		5
dusB-fis		5
glnD		5
glyU		5
yejA		5
cobB		5
rhtA		5
uhpA		5
yeaR		5
mutT		5
abgB		5
bglF		5
ahpF		5
rpsM		5
mreD		5
lhr		5
rhsC		5
fepA		5
greA-dacB		5
glgC		5
uspB-uspA		5
emrD		5
yeiH		5
pncB		5
narU		5
ybjD		5
araE		5
purL-yfhD		5
ybjL		5
yhhW		5
insL-2		5
cusC		5
yobF		5
perR		5
lptG		5
katE		5
yafE		5
ECB_00624		5
osmE		5
tqsA		5
pflB		5
rcsC		5
nohD		5
lolC		5
ygcU		5
iraP		5
ymfD		5
appY		5
sapA		5
yphG		5
rnr		5
pflC		5
insL-5		5
nudE		5
yehM		5
mtfA		5
ttdT		5
yhhN		5
flgF		5
hemE		5
yfgI		5
citA		5
yjjL		5
insJ-2		5
insK-2		5
ECB_00513		5
putP		5
efeB		5
hscC		5
aceA		5
yhhL		5
dppB		5
dppA		5
fklB-cycA		5
smf		5
bisC		5
yebZ		5
yfhM		5
kdsD		5
mglA		5
adiA		5
glvG		5
yhfK		5
ugpQ		5
ugpE		5
livF		5
livG		5
panM		5
nikE		5
yhhM		5
yhhQ		5
dcrB		5
yhjQ		5
yhiKL		5
hdeA		5
gadX		5
potA		5
folM		5
cpxA		5
insL1		5
dusB		5
folP		5
proK		4
acrA		4
ompF-asnS		4
fsr		4
umpH		4
menD		4
lpxC		4
sgrR		4
glpK		4
mglO		4
ybaK		4
araA		4
srlR		4
gatC		4
rne		4
acrB-		4
yaaJ		4
atpD		4
ccmH		4
yedW-yedX		4
ynjD		4
mfd		4
yfbM		4
ydgI		4
yciB		4
yjjK		4
valS		4
paoC		4
sapB		4
rrlD		4
htrE		4
prpE-codB		4
bglJ		4
metA-aceB		4
pyrB		4
yabP		4
gltI		4
glgP		4
yehU		4
manZ		4
ftsK		4
iscU		4
typA		4
waaU		4
psaA		4
barA		4
kgtP		4
fadL		4
manX		4
pbpG		4
glpG		4
glpF		4
dhaM		4
uvrA		4
wecB		4
ydhZ-pykF		4
cra-mraZ		4
nuoL		4
ribD		4
pnp		4
marA		4
fadH		4
ppiA		4
trkG		4
manA		4
mntP		4
yqeG		4
mgtA		4
amiD		4
glgA		4
hscA		4
ibpB-yidE		4
fadJ		4
lhgO		4
ydjE		4
hrpB		4
insH		4
murF		4
ycdY		4
nrfG-gltP		4
hypF		4
rnd		4
recE		4
mukB		4
yedE		4
fadL-yfdF		4
nmpC-ECB_00513		4
thrS-arpB		4
mak		4
ddlA		4
citC-gatZ		4
gcl		4
proP		4
yqiK		4
phnC		4
yjhP		4
araG		4
phoA		4
aspS		4
chbF		4
ybgQ		4
dgoT		4
manB-cpsG		4
bcsG		4
ompT		4
rimJ		4
envY		4
ydjI		4
sgbU		4
yejG-bcr		4
ybcH		4
atoA		4
yiaU		4
feoB		4
patA		4
nfrB		4
yqjK		4
feaB		4
cusF		4
wecC		4
cusB		4
entE		4
rsmE		4
cstA		4
uacT		4
bioC		4
cydD		4
mnmG		4
ygaM		4
yahK		4
purL		4
ycaN		4
ascB		4
mglB		4
ygbL		4
bglH		4
ygcG		4
narQ		4
fucK		4
galR		4
torY		4
yegE		4
argD		4
mokC		4
yggW		4
yhcG		4
ECB_00510		4
ybiB		4
ECB_00833		4
yghJ-yghK		4
rsmF		4
ECB_00514		4
ycdN		4
qseC		4
ycbL		4
pgaD		4
hemX		4
agp		4
yicL		4
yhfT		4
yhgF		4
frwA		4
argC		4
wbbH		4
fecA		4
yhjV		4
phnD		4
puuE		4
insE-4		4
dppC		4
insF-4		4
ECB_01526		4
eptA		4
hcaT		4
cysN		4
yiaD		4
yeiW		4
yiaA		4
yfcF		4
yoaE		4
lyxK		4
ygcR		4
ygcS		4
glcB		4
glcF		4
yghU		4
exuT		4
mtr		4
acrD		4
basS		4
dcuS		4
fumB		4
opgB		4
ligB		4
phnK		4
fucI		4
rpsE		4
evgS		3
dgt		3
yahA		3
sbcC		3
ykgE		3
yahG		3
dnaK		3
yfbV-ackA		3
ydcD		3
ispU		3
miaA-hfq		3
lpxM		3
argP-yadG		3
csgD-csgB		3
yciW		3
fucO		3
kefC-folA		3
polA		3
adiY		3
clpX-lon		3
nhaR		3
nusA		3
dacA		3
yneE		3
fabF		3
acnB		3
rob		3
xdhB		3
parC		3
pgsA		3
ynfL		3
opgG		3
rssB		3
dnaX		3
ylbH		3
hybB		3
clsC		3
fruK		3
hiuH		3
waaA		3
pdxB		3
feoA		3
ycjF		3
dcd		3
emrB		3
ybbA		3
ECB_00736-ECB_00737		3
nth-ydgR		3
hyfG		3
opgH		3
ytfT		3
yfgO		3
treA		3
yhdJ		3
clcB		3
pepT		3
leuS		3
mdtO		3
gntK		3
ykfH		3
ilvG_1		3
ydjO		3
kbaY		3
pitB		3
aspC-ompF		3
dtpA		3
ydbD		3
yigE-corA		3
ppk		3
eutA		3
oxyR		3
ygbM		3
ynaI		3
yfjL-yfjM		3
mppA		3
rlmE		3
roxA		3
narZ		3
purE-lpxH		3
sgrR-setA		3
ddlB		3
tldD		3
znuA		3
dinG		3
atoC		3
pgl		3
galE		3
aroK		3
yqeA		3
yfcI		3
aphA		3
prc		3
murA		3
fliF		3
cadA		3
rtcA		3
wecA		3
glgB		3
acs-nrfA		3
thiP		3
nirC		3
narI-ychS		3
proL		3
loiP		3
speB		3
ygfK		3
uraA		3
gspG		3
ECB_02512		3
yeaN		3
fxsA		3
rlmA		3
abrB		3
potC		3
gltX		3
osmF		3
lepA		3
hycE		3
rplU-ispB		3
hypE		3
yicC		3
yiaG		3
nuoG		3
asnS		3
ylbE_1		3
aroH		3
nrdF		3
ubiB		3
melA		3
asmA		3
cfa		3
gstA		3
nuoE		3
uvrD		3
argD-argC		3
yjcF		3
lpoA		3
fabD		3
yicH		3
yhbW		3
pstC		3
yebO		3
ycjM		3
yiaN		3
gabP		3
lptB		3
dppD		3
mscM		3
fadD		3
maeA		3
yaiY		3
ygbN		3
csgC-ymdA		3
ptrA		3
yhiL		3
ebgR		3
tomB		3
aspA		3
yecN		3
rhsD		3
yaiZ		3
grxB		3
bglX		3
plaP		3
sdaA		3
dsbG		3
actP		3
ldtD		3
glxR		3
speF		3
lolE		3
nanC		3
uvrC		3
msrB		3
mltB		3
treA-dhaM		3
ccmB		3
cynX		3
mscK		3
ydbH		3
yniA		3
yeaI		3
csgG		3
accC-acpP		3
gatY		3
ygcE-ygcF		3
php		3
tauD-hemB		3
fnr		3
purP		3
dtpC		3
fre		3
ygeY		3
ydgH		3
psiF		3
malP		3
narX		3
insJ-3-cysH		3
ydcF		3
ycgG		3
nrdG		3
ynbD		3
ybgL		3
proC		3
uxaB		3
pqiB		3
ulaG		3
cho		3
yiaY		3
dnaQ		3
ycjS		3
cpdB		3
yfiR		3
yheS		3
kup-insJ		3
rpsD		3
ylaC		3
ydeU		3
ybaM-priC		3
ftnB-yecJ		3
phoU		3
ilvC		3
adiC		3
ydeT		3
ybdR		3
yihG-polA		3
ydjG		3
cdd		3
yihM		3
recN		3
dld		3
borD-ECB_00510		3
glmU		3
nlpD		3
ygfM		3
ssuB		3
ydcK		3
tar		3
acnA		3
nrfD		3
ypfJ		3
IS1		3
idi		3
intA		3
ybhR		3
xanQ		3
nrdA		3
ydiS		3
argZ-argY		3
nrdE		3
yejH		3
citC		3
iap-ygbF		3
metT-asnB		3
narY		3
yohF		3
yjiS-yjiT		3
queF-ygdH		3
sgcX		3
dbpA		3
hofQ		3
mdh-argR		3
kduD		3
dtpD-ybgI		3
hflD		3
speC-yqgA		3
dcuR		3
gltD		3
ybfO		3
yqhC		3
ispB		3
citF		3
yhbX-leuU		3
leuP		3
ybhQ		3
lldP		3
yjcH		3
malX		3
ECB_00851-ybjL		3
ydfJ		3
pabB		3
yhhX		3
glpD		3
hchA		3
yieL		3
ydcA		3
aroG		3
gmd		3
hokB		3
entS		3
mokB		3
ybjS		3
iraM-ycgX		3
xerC		3
lysU-yjdL		3
rutG		3
yfdE		3
yegR-yegS		3
yigG-rarD		3
cytR		3
macB		3
ECB_00515		3
pcm		3
ynjC		3
thiE		3
ECB_00516		3
ECB_00517		3
glyV-glyX		3
insD-yjgZ		3
ghrA		3
gapA		3
yecT		3
alsK		3
ECB_00524		3
frc		3
ECB_00526		3
ECB_00527		3
ycgV-ychF		3
sufB		3
yhjX		3
ECB_00528		3
ECB_00529		3
ECB_00530		3
purT		3
ydcI-ydcJ		3
yedD		3
ydhB		3
flhC		3
cutC		3
ydfI-ydfK		3
narW		3
nlpC		3
ghrB		3
ddpC		3
yejK		3
ydjJ		3
yneK		3
leuX-insC		3
asnB-nagD		3
ydeI		3
ttdA		3
ECB_01906		3
mdtG		3
ybgI		3
yghG		3
citD		3
recG		3
ynjE		3
insJ-1		3
insK-1		3
insB-7		3
yobB		3
aer		3
insA-7		3
dhaR		3
xylB		3
srlQ		3
yehW		3
mtgA		3
acs		3
cirA-lysP		3
alsR-rpiB		3
yhbX		3
yeiE		3
fdnG		3
ascF		3
ccmF		3
rlmG		3
btuE		3
yjjV		3
dedD		3
yfcO		3
xanP		3
ydiN		3
ypfG		3
eutK		3
rXA		3
sgbE		3
fecR		3
yjiR		3
yqcE		3
zwf		3
ECB_02838		3
yfaS		3
uhpT		3
yqiK-rfaE		3
ygjH		3
yifB		3
secB		3
yejE		3
aidB		3
ECB_03460		3
glpC		3
yjhQ		3
astE		3
rffG		3
panF		3
glcD		3
yecR		3
nanS		3
yjbB		3
lysC-pgi		3
phnI		3
ECB_04148		3
elbB		3
rrfD		3
damX		3
yhgA		3
yhgN		3
gntU		3
yjdP		3
yjtD		3
dcuB		3
potD		3
folA		3
holE		3
motB		3
mlaA		3
ydgC		3
yggP		3
yiaO		3
rplB		3
murE		2
ftsW		2
ECB_00212		2
frmB		2
polB		2
kefC		2
pdhR		2
dnaJ		2
mdtG-lpxL		2
COG0428		2
yecC		2
ycaQ		2
xapA		2
aroA-ycaL		2
yffN		2
ydaV		2
garK		2
sthA		2
cbpA		2
lpxC-secM		2
cyoA-		2
dcp		2
eutB		2
arnC		2
cvrA		2
mliC		2
ybjG-mdfA		2
yeeP-isrC		2
ydeE		2
hydN		2
sstT		2
cpxR		2
ypjC		2
tufB		2
zupT-ribB		2
ECB_00825		2
aroP-pdhR		2
ybhI		2
rluB		2
sucB		2
ybhJ		2
yccE		2
rbs		2
yceA		2
ycfH-ptsG		2
slyD		2
fnr-insH		2
prpR		2
rsfS		2
dcuB-dcuR		2
ydaG		2
pntB		2
isrC		2
msbA		2
mhpB		2
nudE-yrfF		2
wzc		2
acrS		2
insK-glyS		2
ispF		2
hemA		2
thiQ		2
acpP		2
flhD		2
lldR		2
gpt		2
ilvB		2
purF		2
yifN-ppiC		2
alaS		2
yfiE		2
rimK-ybjN		2
ybhF		2
tsf		2
insL-lon		2
insL-2-lon		2
pflA-pflB		2
ybiW		2
ynjA		2
ogrK-ECB_02013		2
thrS		2
ECB_01513-ECB_01523		2
gspF		2
dosC		2
gmr-rnb		2
puuP		2
ydcU		2
rlmH		2
ECB_01413		2
murD		2
bamA		2
proA		2
wecF		2
ptsG		2
serB		2
dapF		2
fhlA		2
frvB		2
mngB-cydA		2
mepS		2
ygaH-mprA		2
yiaW		2
iscR		2
hybF		2
infC		2
fepA-fes		2
yaeH		2
yffS		2
ygbE		2
carB		2
yeeN-asnW		2
flhA		2
acrD-yffB		2
dnaG-rpoD		2
ydeJ		2
ansP-yncG		2
glsB		2
chiP		2
aroL		2
fabR		2
ydeK		2
yeeL_2		2
yejM-proL		2
mlaE		2
atpB		2
yjjA		2
wecD		2
mlaF		2
dacB		2
arpB		2
rpsF		2
phoP		2
caiA		2
cmoB		2
ebgA		2
argE		2
sdaC		2
glpT		2
truB		2
crr		2
recO		2
ybdN		2
lsrD		2
nth-tppB		2
pgm		2
mioC		2
uidA-uidR		2
insB		2
yobD		2
adhP		2
wcaA		2
ydfI		2
ubiE		2
rstA		2
ydcI		2
idnO		2
alr		2
asnB		2
djlA		2
wzyE		2
tktB		2
yedW		2
lysP		2
yfeY		2
ygcN		2
tap		2
wcaI		2
endA		2
mdtJ		2
ygeH		2
modE		2
yehA		2
stfP		2
nagA		2
panB		2
yeaG		2
rstB		2
oppF		2
nuoI		2
yjbM		2
mipA		2
ybjN-potF		2
rrlB		2
amn-yeeN		2
rsmI		2
nuoM		2
yhiM-yhiN		2
fhuA		2
rimO		2
ydgJ		2
glnS-ybfM		2
ycbV		2
guaB		2
cydB		2
rpsB		2
ybiO		2
ynfM		2
murC		2
fhuB		2
fes		2
ygdH-sdaC		2
rtn		2
ECB_02800		2
atpF		2
ftsP		2
lpxK		2
yodB-serU		2
cdaR		2
dapB-caX		2
cysK-ptsH		2
yeaP		2
speC		2
yjaG-hupA		2
atpC		2
mdtN		2
dapA-gcvR		2
orn		2
kch		2
fruA		2
yraK		2
glf		2
oppA		2
yfeA		2
ydeM		2
ybcM		2
yqaB		2
arfB		2
epmA		2
yjeH-groS		2
yjhC		2
ybhN		2
arnT		2
udp		2
yneF		2
wecH		2
fepB		2
evgA		2
ydgD		2
ybcV		2
ybhG		2
hofN		2
ycfQ		2
ECB_04076		2
idnR		2
gltT		2
yeeE		2
mgrB		2
rrsG-clpB		2
cyoC		2
metA		2
rpsC		2
exuR		2
hcr		2
nlpI-pnp		2
yobH		2
yjcC		2
IS1_insB-ESCRE4497		2
ECB_04210		2
allD		2
malI-malX		2
glnB		2
narH		2
asnU		2
kdgR		2
narP-ccmH		2
yjgN		2
ampG		2
prpD		2
ynfF		2
yfhG		2
hycB		2
pepN		2
yiaK		2
nudL		2
dnaE		2
ykgF		2
cysQ		2
yjaB		2
cysI		2
astB		2
ldcC		2
gadC		2
yadG		2
rihB		2
ybiV		2
lacI		2
yeaJ		2
kdpB		2
dppF		2
ycjT		2
dauA		2
tsgA		2
pepD		2
insQ		2
yeaM		2
cutA		2
rplJ		2
rpoN		2
ycgB-dadA		2
yhfZ		2
cynR		2
yaiC		2
tdcR-yhaB		2
ruvB		2
torZ		2
ynbC		2
gspE		2
yehQ		2
ddpF		2
fdhD		2
wcaC		2
malS		2
gltF		2
dinQ-arsR		2
preT		2
yaeF		2
ybgJ		2
maa		2
ybbD		2
ansA		2
ygeA		2
ydaM		2
oxc		2
IS3_insE-serX		2
yehY		2
fumC		2
tsaB		2
yhbJ		2
rof		2
ybaP		2
yjiK-yjiL		2
yhfW		2
yifE		2
cheR		2
yffP-yffQ		2
yajO		2
yceF		2
sufS		2
flgG		2
ydiR		2
cysD		2
tnaA		2
ravA-kup		2
gltP-yjcO		2
yajR		2
aroD		2
ytfR		2
tus		2
stfR		2
mnmC		2
ygjR-psrN		2
acrE		2
amiA		2
yjbH		2
smtA		2
fdoG		2
nac		2
rlmB-yjfI		2
cynT		2
cbrA		2
cca-uppP		2
ylbF		2
yebT		2
malS-avtA		2
pheS		2
ykgA		2
intD		2
metK-galP		2
yjhI		2
yahJ		2
yciQ		2
fepD		2
xapB		2
yhfX		2
creD		2
yebK		2
puuD		2
focA		2
gcvR		2
puuR		2
hyfB		2
rcsB		2
yehB		2
aslA		2
hypD		2
pagP		2
fhuE		2
ydcR		2
ECB_00735		2
yhaM		2
ycaC		2
cobC		2
ddpA		2
trg		2
pka		2
ybeD		2
rimO-bssR		2
ydiU		2
tdcG		2
lepB		2
atoE		2
dosP		2
yjhB		2
lptC		2
ftsA		2
pqqL		2
yphH		2
yeaE		2
ybdM		2
gsiA		2
waaH		2
potE		2
xdhA		2
mntR		2
rhaA		2
yidC		2
coaE-guaC		2
serV		2
yjjI		2
ycaI		2
potF		2
yhdE		2
nanM		2
yebS		2
ybdH		2
yrdB		2
tktA		2
yqjG		2
gltT-rrlB		2
ybdZ		2
ftsN		2
ycaO		2
ypjA		2
yciI-tonB		2
gadB		2
ybgK		2
ldcA		2
cueO-gcd		2
nei		2
helD		2
hycC		2
selB		2
srlE		2
recE-XcC		2
fur-fldA		2
ydeR		2
astC		2
ydfV		2
ribC		2
ompA-sulA		2
mutH		2
yhdN		2
ynfM-asr		2
gspC		2
plsB		2
ybiR		2
pyrD		2
aroG-gpmA		2
accC		2
uidA		2
galT		2
cysB		2
gldA		2
wzxE		2
yebK-pykA		2
ybeM		2
sgcA		2
dfp		2
yjhR		2
macA		2
bcsQ		2
yhjR		2
insH-8-narP		2
ssuD		2
ECB_03714		2
napB		2
bcsF		2
typA-yihL		2
ldrD		2
ycaK		2
rmuC		2
dtpD		2
ydjX		2
ycdZ		2
alaA		2
ygdD		2
bglA		2
yfcD-yfcE		2
flhB		2
cvpA		2
yggN		2
dmlA		2
leuE		2
araH		2
torA		2
yeeA		2
insL-3		2
yidX		2
pepB		2
sufC		2
yhjY		2
modA		2
yecA		2
yebQ		2
ymgE		2
XiA		2
garR		2
yiaC		2
ccrB		2
uspG		2
yeaY		2
yeaV		2
dam		2
cheY		2
yfbK		2
asnT-yeeJ		2
yciM		2
yoaB		2
intF		2
ydiM		2
yiaF		2
ybeR		2
aXE-kduD		2
puuP-ycjK		2
yghU-hybG		2
citX		2
opgC		2
hokA		2
citE		2
ompA		2
ydcL		2
yhbU		2
sfmC-fimD		2
apbE		2
dkgA-yqhG		2
tdh		2
ydgK		2
insB-9		2
ydiB		2
insA-9		2
mipA-yeaG		2
ltaE		2
alaC		2
ycjO		2
srlD		2
rhtC		2
metR		2
elfG		2
opgD		2
dsdX		2
muX		2
gltA-sdhC		2
tehA		2
nrdB		2
norR		2
yhbY		2
cysG-yhfL		2
menI		2
ygbK		2
ydiP-ydiQ		2
bax		2
ascG		2
avtA		2
ysaA		2
tcdA		2
ada		2
ilvD		2
yiaJ		2
ydiH		2
uspA-dtpB		2
gshA		2
yiaL		2
flk		2
ydhK		2
waaY		2
hycD		2
murP		2
ygcQ		2
hycA		2
yigG		2
ppdB		2
chbF-celD		2
lamB-malM		2
nrfA		2
ydiP		2
cheZ		2
fecB		2
yeaW		2
speG		2
ftnB		2
ynfH		2
yfjM-rnlA		2
pphB		2
csiD		2
yehR		2
yfjR		2
mlrA		2
kefF		2
gudP		2
qmcA		2
chbR		2
ppsR		2
ybcJ		2
agaC		2
mepM		2
ydjF		2
prfB		2
yebC		2
yeaD		2
ygjK		2
yeaK		2
ybeX		2
plsC		2
kbaZ		2
gspD		2
trkA		2
frlR		2
pabA		2
yeeT-yeeU		2
ybgF		2
arnE		2
leuO		2
ECB_02851		2
ycaD		2
dacD		2
dgoD		2
tusD		2
yhfS		2
trmH		2
yibL		2
waaG		2
yiiE		2
insI		2
hyfR		2
yhfG		2
yddG		2
nuoJ		2
yjjG-prfC		2
gntR		2
degQ		2
eutC		2
yhdY		2
thiH		2
pheA		2
ygaU		2
purH		2
malE		2
hcaR		2
cysD-iap		2
psd		2
queD		2
gspA		2
bglG		2
lplT		2
ubiH		2
grpE		2
ves		2
accD		2
sgcR		2
sgcE		2
gcvH-gcvT		2
topB		2
ygfI		2
astD		2
sgcQ		2
sgcC		2
sgcB		2
truC		2
rtcR		2
ECB_04174		2
ECB_02855		2
insB-27		2
malE-malK		2
insA-27		2
yrbG		2
cca		2
yihG		2
tdcG-tdcF		2
ygcE		2
rbfA-infB		2
hpf		2
ydjH		2
yhcC		2
yjjP		2
idnT-idnO		2
rplE		2
ulaA		2
rplN		2
tusC		2
ttdR		2
fic		2
nirB		2
nanK		2
frlB		2
gph		2
dcuD		2
rpe		2
mrcA		2
degS		2
yhgE		2
rplR		2
gspL		2
yhfA		2
frlA		2
nfuA		2
kdgK-yhjJ		2
yidJ		2
yibQ		2
asd		2
znuC		2
frvA		2
coaA		2
amn		2
yjeH-groES		2
frdA		2
hflC		2
mpl		2
tsaC		2
smg		2
creC		2
gapC		2
insA-12		2
insB-12		2
cybB		2
ilvA		2
ftnA		2
fkpA		2
trmA		2
waaL		2
setC		2
hslO		2
purE		2
ECB_03279		2
aslB		2
yigF		2
rarD		2
cspA		2
epmB		2
alsR		2
rpiB		2
phnP		2
phnO		2
phnN		2
phnM		2
yjfC		2
phnL		2
phnJ		2
phnH		2
phnG		2
phnF		2
phnE		2
yjdN		2
yjdM		2
crfC		2
yjcZ		2
basR		2
melR		2
melB		2
yjdF		2
yjdI		2
yjdJ		2
yjdK		2
icd		2
rsxD		2
ygbT		2
frdD		2
nfsA		2
sseA		2
ynfE		2
cydA		2
ychO		2
rplV		2
thrB		1
nrdR		1
ECB_00376		1
hokE-ibrA		1
lon		1
hemL		1
int-ESCRE0791		1
ispH		1
[truncated: 1,820 more rows]

## Sheet: Depletion Spots
Starting position	Ending position	Genome Site
55000	60000	apaH,apaG,rsmA,pdxA,surA,lptD
75000	80000	araC,yabI,thiQ,thiP,thiB
250000	255000	yafK,yafQ,dinJ,yafL,rayT,lfhA
295000	300000	ykgS,yagJ,yagK,yagL,yagM
470000	475000	ybaE,cof,ybaO,mdlA
695000	700000	ybeX,ybeY,ybeZ,miaB
820000	825000	ybhK,moaA,moaB,moaC,moaD,moaE,ybhL
940000	945000	lolA,rarA,serS
1050000	1055000	gfcD,gfcC,gfcB,gfcA
1205000	1210000	xisE,ymfI,ymfJ,cohE,croE,ymfL,ymfM,oweE,aaaE
1225000	1230000	ymgD,ymgG,ymgI,ymgJ,ycgI,minE,minD
1285000	1290000	narH
1325000	1330000	trpE,trpL,yciV,yciO,yciQ
1455000	1460000	paaZ,paaA,paaB
1470000	1475000	ynbG,ydbA
1475000	1480000	ydbC
1520000	1525000	patD,yncL,ydcX,ydcY,ydcZ,mnaT,curA
1565000	1570000	ddpA,ddpX,dosP
1705000	1710000	malY,add,ydgJ,blr,cnu
2025000	2030000	fliM,fliN,fliO,fliP,fliQ,fliR,rcsA,dsrB,yodD
2035000	2040000	vsr,dcm,yedJ,yedR,rseX,yedS
2050000	2055000
2070000	2075000	cobU,yeeH,yoeG,yoeH,yoeA
2095000	2100000	hisG,hisD,hisC,hisB,hisH
2105000	2110000	wbbL,wbbK,wbbJ
2200000	2205000	yehH
2260000	2265000	yeiL,psuT,psuG,psuK,fruA
2305000	2310000	napA,napD,napF,eco
2385000	2390000	elaB,elaA,rbn,elaD,yfbK
2460000	2465000	yfcV,sixA,fadJ,fadI
2475000	2480000	tfaS,yfdK,yfdL,yfdM,yfdN,oweS,yfdP,yfdQ,yfdR
2775000	2780000	ypjK,yfjS,yfjT,yfjU,yfjV,yfjW
3845000	3850000	yicS,nepI,yicN,adeQ,adeD
3860000	3865000	yidF,yidG,yidH,yidI,yidJ,yidK
4115000	4120000	tpiA,yiiQ,yiiR,yiiS,uspD,fpr,glpX
4260000	4265000	dgkA,lexA,dinF,yjbJ,zur
4525000	4530000	yjhF,yjhG,yjhH
