# Supplementary material for: Predicting the evolution of Escherichia coli by a data-driven approach
Source: Nat Commun. 2018 Sep 3;9:3562. doi: 10.1038/s41467-018-05807-z (PMC6120903; doi:10.1038/s41467-018-05807-z)
Supplement: Supplementary file 7 — Supplementary Data 4 [file 41467_2018_5807_MOESM7_ESM.xlsx]

## Sheet: LEGEND
LEGEND
Column Name	Description	Comments
Gene Name	official name of a gene of E. coli
Gene product	product the gene in that row	source: https://ecocyc.org/

## Sheet: DNA-related gene list
Gene Name	Gene product
abgR	predicted DNA-binding transcriptional regulator, LYSR-type
ada	Ada DNA-binding transcriptional dual regulator
adiY	AdiY DNA-binding transcriptional activator
agaR	AgaR DNA-binding transcriptional repressor
aidB	isovaleryl-CoA dehydrogenase and DNA-binding transcriptional repressor
alaS	alanyl-tRNA synthetase and DNA-binding transcriptional repressor
alkA	3-methyl-adenine DNA glycosylase II, inducible
alkB	AlkB repair system for alkylated DNA and RNA
allS	AllS-allantoin DNA-binding transcriptional activator
alpA	AlpA DNA-binding transcriptional activator; CP4-57 prophage
appY	AppY DNA-binding transcriptional activator
araC	AraC-Arabinose DNA-binding transcriptional activator
arcA	ArcA-Phosphorylated DNA-binding transcriptional dual regulator
argP	ArgP-arginine DNA binding transcriptional dual regulator
argR	ArgR-L-arginine DNA-binding transcriptional dual regulator
arsR	ArsR DNA-binding transcriptional repressor
ascG	AscG DNA-binding transcriptional repressor
atl	DNA base-flipping protein
atoC	AtoC-phosphorylated DNA-binding transcriptional activator
baeR	BaeR-Phosphorylated DNA-binding transcriptional activator
bglJ	RcsB-BglJ DNA-binding transcriptional activator
birA	BirA-bio-5'-AMP DNA-binding transcriptional repressor
bluR	BluR DNA-binding transcriptional repressor
cadC	CadC DNA-binding transcriptional activator
caiF	CaiF-L-carnitine DNA-binding Transcriptional Activator
cbpA	chaperone with DnaK; curved DNA-binding protein
cdaR	CdaR DNA-binding transcriptional activator
cpxR	CpxR-Pasp DNA-binding transcriptional dual regulator
creB	CreB-Phosphorylated DNA-binding transcriptional regulator
crp	CRP-cAMP DNA-binding transcriptional dual regulator
csgD	CsgD DNA-binding transcriptional dual regulator
csiR	CsiR DNA-binding transcriptional repressor
cspA	CspA DNA-binding transcriptional activator
cspB	Qin prophage; cold shock protein; predicted DNA-binding transcriptional regulator
cspD	DNA replication inhibitor
cueR	CueR-Cu+ DNA-binding transcriptional dual regulator
cusR	CusR-Pasp DNA binding transcriptional activator
cynR	CynR-Cyanate DNA-binding transcriptional activator
cysB	CysB-O-acetyl-L-serine DNA-binding transcriptional dual regulator
dam	DNA adenine methyltransferase
dcm	DNA-cytosine methyltransferase
dctR	predicted DNA-binding transcriptional regulator
dcuR	DcuR-Phosphorylated DNA-binding transcriptional activator
deoR	DeoR DNA-binding transcriptional repressor
dgoR	predicted DNA-binding transcriptional regulator
dhaR	DhaR DNA-binding transcriptional dual regulator
dicA	DicA DNA-binding transcriptional dual regulator
dicC	Qin prophage; DNA-binding transcriptional regulator for DicB
dinB	DNA polymerase IV (Y-family DNA polymerase; translesion DNA synthesis)
dinD	DNA-damage-inducible protein
dinI	DNA damage-inducible protein I
dinJ	DinJ-YafQ antitoxin/toxin complex and DNA-binding transcriptional repressor
dmlR	DmlR DNA-binding transcriptional regulator
dnaE	DNA polymerase III, holoenzyme
dnaN	DNA polymerase III, holoenzyme
dnaQ	DNA polymerase III, holoenzyme
dnaX	DNA polymerase III, ? subunit
dpiA	DpiA-Pasp DNA-binding transcriptional dual regulator
dps	Dps complex; stationary phase nucleoid component that sequesters iron and protects DNA from damage
dsdC	DsdC-D-serine DNA binding transcriptional dual regulator
ebgR	EbgR DNA-binding transcriptional repressor
ecpR	MatA DNA-binding transcriptional dual regulator
endA	DNA-specific endonuclease I
envR	EnvR DNA-binding transcriptional repressor
envY	EnvY DNA-binding transcriptional activator
evgA	EvgA-Phosphorylated DNA-binding transcriptional activator
exuR	ExuR DNA-binding transcriptional repressor
fabR	FabR DNA-binding transcriptional repressor
feaR	FeaR DNA-binding transcriptional activator
feoC	predicted DNA-binding transcriptional regulator
fhlA	FhlA-Formate DNA-binding transcriptional activator
fis	Fis DNA-binding transcriptional dual regulator
flhC	FlhDC DNA-binding transcriptional dual regulator
flhD	FlhDC DNA-binding transcriptional dual regulator
fliZ	FliZ DNA-binding transcriptional regulator
fnr	FNR DNA-binding transcriptional dual regulator
frlR	predicted DNA-binding transcriptional regulator
fucR	FucR-L-fuculose-1-phosphate DNA-binding transcriptional activator
gadE	GadE-RcsB DNA binding transcriptional activator
gadW	GadW DNA-binding transcriptional dual regulator
gadX	GadX DNA-binding transcriptional dual regulator
gatR_1	GatR DNA-binding transcriptional repressor
gatR_2	GatR DNA-binding transcriptional repressor
glcC	GlcC-Glycolate DNA-binding transcriptional dual regulator
glnG	NtrC-Phosphorylated DNA-binding transcriptional dual regulator
glrR	GlrR-Pasp56 DNA binding transcriptional activator
gntX	protein involved in utilization of DNA as a carbon source
gutM	GutM DNA-binding transcriptional activator
gyrA	DNA gyrase
gyrB	DNA gyrase
hcaR	HcaR-HCA DNA-binding transcriptional dual regulator
hda	regulator of DnaA that prevents premature reinitiation of DNA replication
hdfR	HdfR DNA-binding transcriptional dual regulator
helD	DNA helicase IV
hipB	HipAB toxin/antitoxin complex and DNA-binding transcriptional repressor
hns	H-NS DNA-binding transcriptional dual regulator
hofM	protein involved in utilization of DNA as a carbon source
hofN	protein involved in utilization of DNA as a carbon source
hofO	protein involved in utilization of DNA as a carbon source
hofP	protein involved in utilization of DNA as a carbon source
hofQ	protein involved in utilization of DNA as a carbon source
holA	DNA polymerase III, holoenzyme
holB	DNA polymerase III, holoenzyme
holC	DNA polymerase III, holoenzyme
holD	DNA polymerase III, holoenzyme
holE	DNA polymerase III, holoenzyme
hspQ	heat shock protein, hemimethylated DNA-binding protein
htgA	predicted DNA-binding transcriptional regulator
hupA	HU DNA-binding transcriptional dual regulator
hupB	HU DNA-binding transcriptional dual regulator
hyfR	HyfR DNA-binding transcriptional activator
ibaG	predicted DNA-binding transcriptional regulator
iclR	IclR-pyruvate DNA-binding transcriptional repressor
idnR	IdnR-5-ketogluconate DNA-binding transcriptional dual regulator
ihfA	IHF DNA-binding transcriptional dual regulator
ihfB	IHF DNA-binding transcriptional dual regulator
ilvY	IlvY-2-acetolactate DNA binding transcriptional dual regulator
iscR	IscR-2Fe-2S DNA binding transcriptional repressor
kdgR	KdgR DNA-binding transcriptional repressor
kdpE	KdpE-Phosphorylated DNA-binding transcriptional activator
leuO	LeuO DNA-binding transcriptional dual regulator
lexA	LexA DNA-binding transcriptional repressor
lgoR	predicted DNA-binding transcriptional regulator
ligA	DNA ligase
ligB	DNA ligase
lldR	LldR-L-lactose DNA-binding transcriptional dual regulator
lon	DNA-binding, ATP-dependent protease La
lrhA	LrhA DNA-binding transcriptional dual regulator
lrp	Lrp-Leucine DNA-binding transcriptional dual regulator
lsrR	LsrR DNA-binding transcriptional repressor
lysR	LysR DNA-binding transcriptional dual regulator
malI	MalI DNA-binding transcriptional repressor
malT	MalT-Maltotriose-ATP DNA-binding transcriptional activator
marA	MarA DNA-binding transcriptional dual regulator
marR	MarR DNA-binding transcriptional repressor
mazE	MazE-MazF antitoxin/toxin complex and DNA-binding transcriptional repressor
mazF	MazE-MazF antitoxin/toxin complex and DNA-binding transcriptional repressor
mcbR	McbR DNA-binding transcriptional dual regulator
mcrA	restriction of DNA at 5-methylcytosine residues
metJ	MetJ-S-adenosylmethionine DNA-binding transcriptional repressor
mhpR	MhpR-3HPP DNA-binding transcriptional activator
mlrA	MlrA DNA binding transcriptional activator
mngR	MngR DNA-binding transcriptional repressor
mntR	MntR-Mn2+ DNA-binding transcriptional dual regulator
modE	ModE-MoO42- DNA-binding transcriptional dual regulator
mprA	MprA DNA-binding transcriptional repressor
mraZ	MraZ DNA-binding transcriptional repressor
mug	stationary phase mismatch/uracil DNA glycosylase
mutM	formamidopyrimidine DNA glycosylase
nac	Nac DNA-binding transcriptional dual regulator
nadR	NadR DNA-binding transcriptional repressor and NMN adenylyltransferase
narL	NarL-Phosphorylated DNA-binding transcriptional dual regulator
narP	NarP-Phosphorylated DNA-binding transcriptional dual regulator
nhaR	NhaR-Na+ DNA-binding transcriptional activator
nikR	NikR-Ni DNA binding transcriptional repressor
nimR	NimR DNA-binding transcriptional repressor
nohB	DLP12 prophage; DNA packaging protein
norR	NorR DNA-binding transcriptional dual regulator
nrdR	NrdR-Zn2+ DNA-binding transcriptional repressor
ogrK	DNA-binding transcriptional regulator, prophage P2 remnant
ogt	O6-alkylguanine-DNA-alkyltransferase
ompR	OmpR-Phosphorylated DNA-binding transcriptional dual regulator
oxyR	OxyR DNA-binding transcriptional dual regulator
paaX	PaaX DNA-binding transcriptional repressor
pepA	aminopeptidase A/I and DNA-binding transcriptional repressor
pgrR	PgrR DNA-binding transcriptional repressor
phoB	PhoB-Phosphorylated DNA-binding transcriptional dual regulator
phoP	PhoP-Phosphorylated DNA-binding transcriptional dual regulator
pinE	e14 prophage; site-specific DNA recombinase
pmbA	protease involved in Microcin B17 maturation and in sensitivity to the DNA gyrase inhibitor LetD
polA	DNA polymerase I, 5' --> 3' polymerase, 5' --> 3' and 3' --> 5' exonuclease
polB	DNA polymerase II
prpR	PrpR-2-methylcitrate DNA-binding transcriptional dual regulator
pspF	PspF DNA-binding transcriptional dual regulator
purR	PurR-Hypoxanthine DNA-binding transcriptional repressor
putA	fused PutA DNA-binding transcriptional repressor / proline dehydrogenase / 1-pyrroline-5-carboxylate dehydrogenase
qseB	QseB-Phosphorylated DNA-binding transcriptional activator
racR	Rac prophage; predicted DNA-binding transcriptional regulator
radA	DNA recombination protein
radD	predicted ATP-dependent helicase; implicated in DNA repair
ralR	Rac prophage; DNA endonuclease toxin of the RalRA toxin-antitoxin system, restriction alleviation and modification enhancement
rcdA	RcdA DNA-binding transcriptional regulator
rclR	RclR DNA-binding transcriptional activator
rcsA	RcsAB DNA-binding transcriptional dual regulator
rcsB	RcsB-phosphorylated DNA-binding transcriptional activator
recA	DNA strand exchange and recombination protein with protease and nuclease activity
recE	exonuclease VIII, ds DNA exonuclease, 5' --> 3' specific
recG	RecG DNA helicase
recN	protein used in recombination and DNA repair
recQ	ATP-dependent DNA helicase
recT	recombinase, DNA renaturation
relB	RelB-antitoxin and DNA-binding transcriptional repressor
relB	RelB-RelE antitoxin/toxin complex and DNA-binding transcriptional repressor
relE	RelB-RelE antitoxin/toxin complex and DNA-binding transcriptional repressor
rep	Rep helicase, a single-stranded DNA dependent ATPase
rhaR	RhaR-L-rhamnose DNA-binding transcriptional activator
rhaS	RhaS-L-rhamnose DNA-binding transcriptional activator
rnhA	RNase HI, degrades RNA of DNA-RNA hybrids, participates in DNA replication
rnhB	RNAse HII, degrades RNA of DNA-RNA hybrids
rob	Rob DNA-binding transcriptional activator
rstA	RstA-Phosphorylated DNA-binding transcriptional regulator
rtcR	RtcR DNA-binding transcriptional activator
sbcC	SbcCD ATP-dependent dsDNA exonuclease
sbcD	SbcCD ATP-dependent dsDNA exonuclease
sbmC	DNA gyrase inhibitor
sdiA	SdiA DNA-binding transcriptional dual regulator
sfsA	predicted DNA-binding transcriptional regulator of maltose metabolism
sgcR	KpLE2 phage-like element; predicted DNA-binding transcriptional regulator
sgrR	SgrR DNA-binding transcriptional dual regulator
slyA	SlyA DNA-binding transcriptional activator
soxR	SoxR DNA-binding transcriptional dual regulator
soxS	SoxS DNA-binding transcriptional dual regulator
ssb	ssDNA-binding protein
stpA	H-NS-like DNA-binding protein with RNA chaperone activity
sutR	SutR DNA-binding transcriptional dual regulator
tag	3-methyl-adenine DNA glycosylase I, constitutive
tatD	ssDNA/RNA exonuclease, 3' ? 5' specific
tdcA	TdcA DNA-binding transcriptional activator
tdcR	TdcR DNA-binding transcriptional activator
tldD	protease involved in Microcin B17 maturation and in sensitivity to the DNA gyrase inhibitor LetD
topA	DNA topoisomerase I
topB	DNA topoisomerase III
treR	TreR DNA-binding transcriptional repressor
trpR	TrpR-Tryptophan DNA-binding transcriptional repressor
tus	DNA-binding protein; inhibition of replication at Ter sites
tyrR	TyrR-Tyrosine DNA-binding transcriptional repressor
tyrR	TyrR-Phenylalanine DNA-binding transcriptional repressor
uhpA	UhpA-Phosphorylated DNA-binding transcriptional activator
uidR	UidR DNA-binding transcriptional repressor
umuC	DNA polymerase V
umuD	DNA polymerase V
ung	uracil-DNA glycosylase
uvrD	ssDNA translocase and dsDNA helicase - DNA helicase II
vsr	DNA mismatch endonuclease of the very short patch (VSP) mismatch repair pathway
xapR	XapR-xanthosine DNA-binding transcriptional activator
xylR	XylR-Xylose DNA-binding transcriptional activator
yacG	DNA gyrase inhibitor YacG
yafC	predicted DNA-binding transcriptional regulator LYSR-type
yafQ	DinJ-YafQ antitoxin/toxin complex and DNA-binding transcriptional repressor
yagA	CP4-6 prophage; predicted DNA-binding transcriptional regulator
yagI	CP4-6 prophage; predicted DNA-binding transcriptional regulator
yagL	CP4-6 prophage; DNA-binding protein
yahB	predicted DNA-binding transcriptional regulator, LysR-type
yaiV	predicted DNA-binding transcriptional regulator
ybaB	conserved DNA-binding protein
ybaO	predicted DNA-binding transcriptional regulator
ybaQ	predicted DNA-binding transcriptional regulator
ybcM	DLP12 prophage; predicted DNA-binding transcriptional regulator
ybcN	DLP12 prophage; DNA base-flipping protein
ybdO	predicted DNA-binding transcriptional regulator LYSR-type
ybeF	predicted DNA-binding transcriptional regulator, LYSR-type
ybfD	putative DNA ligase
ybhD	predicted DNA-binding transcriptional regulator
ybiB	nonspecific DNA binding protein
ybiH	predicted DNA-binding transcriptional regulator
yciT	DNA-binding transcriptional regulator
yciV	RNA/ssDNA exonuclease 5' ? 3' specific
ycjW	predicted DNA-binding transcriptional regulator, LacI type
ydaS	Rac prophage; predicted DNA-binding transcriptional regulator
ydaV	Rac prophage; predicted DNA replication protein
ydaW	Rac prophage; predicted DNA-binding protein
ydcI	YdcI DNA-binding transcriptional repressor
ydcR	fused predicted DNA-binding transcriptional regulator and predicted amino transferase
yddM	predicted DNA-binding transcriptional regulator
ydeO	YdeO DNA-binding transcriptional dual regulator
ydfH	YdfH DNA-binding transcriptional repressor
ydfK	Qin prophage; cold shock gene, predicted DNA-binding transcriptional regulator
ydiP	predicted DNA-binding transcriptional regulator
ydjF	predicted DNA-binding transcriptional regulator
yedW	YedW-Phosphorylated DNA-binding transcripcional dual regulator
yeeS	CP4-44 prophage; predicted DNA repair protein
yeeY	predicted DNA-binding transcriptional regulator
yefM	YefM-antitoxin DNA-binding transcriptional repressor
yefM	YefM-YoeB antitoxin/toxin complex and DNA-binding transcriptional repressor
yegW	predicted DNA-binding transcriptional regulator
yehT	YehT-Phosphorylated DNA-binding transcriptional activator
yeiL	YeiL DNA-binding transcriptional activator
yfaX	predicted DNA-binding transcriptional regulator
yfeC	predicted DNA-binding transcriptional regulator
yfeD	predicted DNA-binding transcriptional regulator
yfeR	predicted DNA-binding transcriptional regulator, LYSR-type
yfgI	conserved protein, involved in DNA damage response
yfhH	predicted DNA-binding transcriptional regulator
yfiE	predicted DNA-binding transcriptional regulator LYSR-type
yfjR	CP4-57 prophage; predicted DNA-binding transcriptional regulator
yfjY	CP4-57 prophage; predicted DNA repair protein
ygaV	predicted DNA-binding transcriptional regulator
ygbI	predicted DNA-binding transcriptional regulator, DEOR-type
ygeK	predicted DNA-binding transcriptional regulator
ygeR	putative lipoprotein; predicted DNA-binding transcriptional regulator
ygfI	predicted DNA-binding transcriptional regulator LYSR-type
yggD	predicted DNA-binding transcriptional regulator
yghO	predicted DNA-binding transcriptional regulator
ygiV	YgiV DNA-binding transcriptional repressor
yhaJ	predicted DNA-binding transcriptional regulator LYSR-type
yhdJ	DNA adenine methyltransferase
yheO	predicted DNA-binding transcriptional regulator
yhjB	predicted DNA-binding response regulator in two-component regulatory system
yhjC	predicted DNA-binding transcriptional regulator
yiaJ	YiaJ DNA-binding transcriptional repressor
yiaU	predicted DNA-binding transcriptional regulator, LysR-type
yidF	predicted DNA-binding transcriptional regulator
yidP	predicted DNA-binding transcriptional regulator
yihW	predicted DNA-binding transcriptional regulator
yijO	predicted DNA-binding transcriptional regulator
yjhI	KpLE2 phage-like element; predicted DNA-binding transcriptional regulator
yjhU	KpLE2 phage-like element; predicted DNA-binding transcriptional regulator
yjiP	predicted DNA-modifying enzyme
yjiQ	predicted DNA-modifying enzyme
yjiR	fused predicted DNA-binding transcriptional regulator and predicted aminotransferase
yjjJ	predicted DNA-binding transcriptional regulator
yjjQ	YjjQ DNA-binding transcriptional repressor
ykfG	CP4-6 prophage; predicted DNA repair protein
ykgA	predicted DNA-binding transcriptional regulator
ylbG	predicted DNA-binding transcriptional regulator
ymfL	e14 prophage; predicted DNA-binding transcriptional regulator
ymfN	e14 prophage; predicted DNA-binding transcriptional regulator
ymfT	e14 prophage; predicted DNA-binding transcriptional regulator
yneJ	predicted DNA-binding transcriptional regulator, LysR-type
ynfL	predicted DNA-binding transcriptional regulator
yoeB	YefM-YoeB antitoxin/toxin complex and DNA-binding transcriptional repressor
ypdB	YpdB-phosphorylated DNA binding transcriptional activator
yphH	predicted DNA-binding transcriptional regulator, NAGC-like
yqhC	YqhC DNA-binding transcriptional activator
yrdD	predicted DNA topoisomerase
zntR	ZntR-Zn2+ DNA-binding transcriptional activator
zraR	ZraR-Phosphorylated DNA-binding transcriptional activator
zur	Zur-Zn2+ DNA-binding transcriptional repressor
