# Supplementary material for: Predicting the evolution of Escherichia coli by a data-driven approach
Source: Nat Commun. 2018 Sep 3;9:3562. doi: 10.1038/s41467-018-05807-z (PMC6120903; doi:10.1038/s41467-018-05807-z)
Supplement: Supplementary file 8 — Supplementary Data 5 [file 41467_2018_5807_MOESM8_ESM.xlsx]

## Sheet: LEGEND
LEGEND
Column Name	Description	Comments
Gene name	Every Gene name represents a gene in a cluster
GO biological process	Every line in a cell denotes a biological process GO term corresponding to the gene in the same row.	source: https://ecocyc.org/
Pathway	Every line in a cell denotes a pathway that the gene in the same row is involved in.	source: https://ecocyc.org/

## Sheet: cluster_1
Gene Name	GO biological process	Pathway
tig	protein peptidyl-prolyl isomerization _x000D_ protein unfolding _x000D_ chaperone-mediated protein folding _x000D_ response to heat _x000D_ protein folding _x000D_ protein transport _x000D_ cell division _x000D_ protein complex assembly _x000D_ cell cycle _x000D_ 'de novo' cotranslational protein folding
rna	nucleic acid phosphodiester bond hydrolysis _x000D_ RNA phosphodiester bond hydrolysis, endonucleolytic _x000D_ RNA catabolic process
mrdA	proteolysis _x000D_ response to antibiotic _x000D_ regulation of cell shape _x000D_ cell wall organization _x000D_ response to drug _x000D_ peptidoglycan biosynthetic process	peptidoglycan maturation (meso-diaminopimelate containing)
mrdB	cell wall organization _x000D_ cell division _x000D_ peptidoglycan biosynthetic process _x000D_ cell cycle _x000D_ regulation of cell shape
satP	proton transport _x000D_ ion transport _x000D_ transport _x000D_ acetate transmembrane transport _x000D_ succinate transmembrane transport
secF	protein transmembrane transport _x000D_ intracellular protein transport _x000D_ protein transport _x000D_ transport
umpH	dephosphorylation _x000D_ UMP catabolic process _x000D_ carbohydrate metabolic process	guanosine nucleotides degradation III _x000D_ adenosine nucleotides degradation II
gltL	ATP hydrolysis coupled anion transmembrane transport _x000D_ metabolic process _x000D_ amino acid transmembrane transport _x000D_ amino acid transport _x000D_ transport
pgaB	macromolecule deacylation _x000D_ carbohydrate metabolic process _x000D_ biofilm formation
argR	regulation of transcription, DNA-templated _x000D_ transcription, DNA-templated _x000D_ DNA recombination _x000D_ protein oligomerization _x000D_ arginine metabolic process _x000D_ negative regulation of DNA-templated transcription, initiation _x000D_ plasmid recombination _x000D_ cellular amino acid biosynthetic process _x000D_ arginine biosynthetic process
cpsG	organic substance metabolic process _x000D_ carbohydrate metabolic process _x000D_ GDP-mannose biosynthetic process _x000D_ lipopolysaccharide biosynthetic process	colanic acid building blocks biosynthesis _x000D_ GDP-mannose biosynthesis
hiuH
entF	biosynthetic process _x000D_ metabolic process _x000D_ amino acid activation for nonribosomal peptide biosynthetic process _x000D_ enterobactin biosynthetic process	superpathway of chorismate metabolism _x000D_ enterobactin biosynthesis
ybjE
valS	positive regulation of translational fidelity _x000D_ cytosolic valyl-tRNA aminoacylation _x000D_ valyl-tRNA aminoacylation _x000D_ tRNA aminoacylation for protein translation _x000D_ translation	tRNA charging
atoS	signal transduction by protein phosphorylation _x000D_ peptidyl-histidine phosphorylation _x000D_ phosphorylation _x000D_ signal transduction _x000D_ regulation of transcription, DNA-templated _x000D_ protein autophosphorylation _x000D_ phosphorelay signal transduction system	AtoSC Two-Component Signal Transduction System
ydjO
infB	translation _x000D_ translational initiation
ygbM	metabolic process
kgtP	cation transmembrane transport _x000D_ transmembrane transport _x000D_ transport
glnD	regulation of nitrogen utilization _x000D_ metabolic process _x000D_ nitrogen compound metabolic process _x000D_ cellular protein modification process	Nitrogen Regulation Two-Component System
efeO	response to UV _x000D_ response to toxic substance _x000D_ response to oxidative stress _x000D_ response to antibiotic
iclR	negative regulation of transcription, DNA-templated _x000D_ transcription, DNA-templated _x000D_ regulation of transcription, DNA-templated _x000D_ glyoxylate cycle
rpsM	ribosome biogenesis _x000D_ translation
dnaA	DNA replication _x000D_ negative regulation of DNA replication _x000D_ regulation of transcription, DNA-templated _x000D_ transcription, DNA-templated _x000D_ DNA replication initiation _x000D_ regulation of DNA replication
murA	cell wall organization _x000D_ UDP-N-acetylgalactosamine biosynthetic process _x000D_ cell division _x000D_ regulation of cell shape _x000D_ cell cycle _x000D_ peptidoglycan biosynthetic process	peptidoglycan biosynthesis I (meso-diaminopimelate containing) _x000D_ UDP-N-acetylmuramoyl-pentapeptide biosynthesis I (meso-diaminopimelate containing)
rbsD	monosaccharide metabolic process _x000D_ carbohydrate metabolic process _x000D_ D-ribose catabolic process	ribose degradation
rtcA	RNA processing
nirC	transport _x000D_ nitrate assimilation _x000D_ nitrite transport
gltB	ammonia assimilation cycle _x000D_ cellular amino acid biosynthetic process _x000D_ metabolic process _x000D_ L-glutamate biosynthetic process _x000D_ nitrogen compound metabolic process _x000D_ oxidation-reduction process _x000D_ glutamine metabolic process _x000D_ glutamate biosynthetic process	L-glutamine degradation I _x000D_ ammonia assimilation cycle III _x000D_ L-glutamate biosynthesis I
gspG	protein secretion by the type II secretion system _x000D_ protein transport _x000D_ transport
fxsA
hslU	proteolysis _x000D_ protein unfolding _x000D_ response to heat
araE	proton transport _x000D_ carbohydrate transport _x000D_ transport _x000D_ transmembrane transport _x000D_ L-arabinose transport _x000D_ fucose transport
hycE	oxidation-reduction process	mixed acid fermentation
yjaH
hypE	peptidyl-S-carbamoyl-L-cysteine dehydration _x000D_ protein maturation
rbsC	D-ribose transport _x000D_ monosaccharide transport _x000D_ carbohydrate transport _x000D_ transport
rbsB	D-ribose transport _x000D_ positive chemotaxis _x000D_ monosaccharide transport _x000D_ carbohydrate transport _x000D_ chemotaxis _x000D_ transport
ubiB	protein phosphorylation _x000D_ phosphorylation _x000D_ ubiquinone biosynthetic process
hsdM	DNA methylation on adenine _x000D_ DNA methylation _x000D_ methylation _x000D_ DNA restriction-modification system
yafE	metabolic process _x000D_ methylation
hypF	protein maturation _x000D_ protein carbamoylation
hsdR	nucleic acid phosphodiester bond hydrolysis _x000D_ DNA modification _x000D_ DNA restriction-modification system
ftsH	protein catabolic process _x000D_ proteolysis
dsbG	oxidation-reduction process
yniA	phosphorylation
ybgQ	transmembrane transport _x000D_ pilus assembly _x000D_ transport
rzpQ
rpsD	positive regulation of translational fidelity _x000D_ maintenance of translational fidelity _x000D_ regulation of translation _x000D_ translation _x000D_ regulation of transcription, DNA-templated _x000D_ DNA-templated transcription, termination _x000D_ transcription, DNA-templated _x000D_ response to antibiotic _x000D_ transcription antitermination _x000D_ negative regulation of translational in…
sfmF	cell adhesion
flgG	bacterial-type flagellum-dependent swarming motility _x000D_ bacterial-type flagellum-dependent cell motility _x000D_ bacterial-type flagellum organization
ybdR	oxidation-reduction process
fadK	metabolic process _x000D_ fatty acid metabolic process _x000D_ lipid metabolic process _x000D_ fatty acid oxidation	fatty acid &beta;-oxidation I
citT	transmembrane transport _x000D_ sodium ion transport _x000D_ transport
bioC	metabolic process _x000D_ methylation _x000D_ biotin biosynthetic process	biotin biosynthesis I _x000D_ 8-amino-7-oxononanoate biosynthesis I
mdtC	drug export _x000D_ transport _x000D_ drug transmembrane transport
sfmA	cell adhesion
nrdE	metabolic process _x000D_ deoxyribonucleotide biosynthetic process _x000D_ oxidation-reduction process _x000D_ DNA replication _x000D_ nucleobase-containing small molecule interconversion	superpathway of guanosine nucleotides de novo biosynthesis II _x000D_ guanosine deoxyribonucleotides de novo biosynthesis II _x000D_ superpathway of histidine, purine, and pyrimidine biosynthesis _x000D_ superpathway of purine nucleotides de novo biosynthesis II _x000D_ superpathway of adenosine nucleotides de novo biosynthesis II _x000D_ adenosine deoxyribonucleotides de novo biosynthesis II _x0…
bglH	transport _x000D_ carbohydrate transmembrane transport _x000D_ ion transport
yqeB
sgcX	proteolysis
torY	anaerobic respiration _x000D_ oxidation-reduction process
ybiB	metabolic process
yhhX	metabolic process _x000D_ oxidation-reduction process
aroG	biosynthetic process _x000D_ chorismate biosynthetic process _x000D_ aromatic amino acid family biosynthetic process _x000D_ cellular amino acid biosynthetic process	superpathway of chorismate metabolism _x000D_ superpathway of aromatic amino acid biosynthesis _x000D_ chorismate biosynthesis I _x000D_ 3-dehydroquinate biosynthesis I
rrrQ	cytolysis by virus of host cell _x000D_ cell wall macromolecule catabolic process _x000D_ peptidoglycan catabolic process _x000D_ defense response to bacterium _x000D_ cytolysis _x000D_ metabolic process
yhfT
puuE	gamma-aminobutyric acid metabolic process _x000D_ putrescine catabolic process	superpathway of L-arginine and L-ornithine degradation _x000D_ superpathway of L-arginine, putrescine, and 4-aminobutanoate degradation _x000D_ superpathway of 4-aminobutanoate degradation _x000D_ 4-aminobutanoate degradation I
flhB	bacterial-type flagellum organization _x000D_ bacterial-type flagellum assembly _x000D_ protein secretion _x000D_ transport _x000D_ protein transport
yecA
baeR	regulation of transcription, DNA-templated _x000D_ transcription, DNA-templated _x000D_ regulation of response to drug _x000D_ positive regulation of DNA-templated transcription, initiation _x000D_ phosphorelay signal transduction system	BaeSR Two-Component Signal Transduction System
yfiF	enzyme-directed rRNA 2'-O-methylation _x000D_ RNA processing _x000D_ methylation
cutC	response to copper ion _x000D_ cellular copper ion homeostasis _x000D_ copper ion homeostasis
yeiW
mdtA	transmembrane transport _x000D_ transport _x000D_ drug transmembrane transport
yebZ	copper ion transport
yobB	nitrogen compound metabolic process
fdnG	cellular respiration _x000D_ formate oxidation _x000D_ oxidation-reduction process _x000D_ anaerobic respiration	nitrate reduction III (dissimilatory) _x000D_ formate to dimethyl sulfoxide electron transfer _x000D_ formate to trimethylamine N-oxide electron transfer _x000D_ formate to nitrite electron transfer
rlmG	methylation _x000D_ rRNA methylation _x000D_ rRNA processing _x000D_ rRNA base methylation
yafZ
yqcE	transmembrane transport
rpsE	maintenance of translational fidelity _x000D_ translation _x000D_ response to antibiotic
gspD	protein secretion by the type II secretion system _x000D_ protein secretion _x000D_ protein transport _x000D_ transport
exuT	hexuronide transport _x000D_ transport _x000D_ transmembrane transport _x000D_ hexuronate transport
yhfG
gntR	regulation of transcription, DNA-templated _x000D_ transcription, DNA-templated _x000D_ D-gluconate catabolic process _x000D_ cellular response to DNA damage stimulus _x000D_ positive regulation of transcription, DNA-templated _x000D_ negative regulation of transcription, DNA-templated
astE	arginine catabolic process to glutamate _x000D_ metabolic process _x000D_ arginine catabolic process to succinate _x000D_ arginine metabolic process	L-arginine degradation II (AST pathway)
yecR
ugpC	ATP hydrolysis coupled anion transmembrane transport _x000D_ transmembrane transport _x000D_ metabolic process _x000D_ glycerophosphodiester transport _x000D_ transport _x000D_ carbohydrate transport _x000D_ glycerol-3-phosphate transport
yhhT	transmembrane transport
gntP	proton transport _x000D_ carbohydrate transport _x000D_ transport _x000D_ D-gluconate catabolic process _x000D_ gluconate transmembrane transport _x000D_ D-gluconate metabolic process
livK	cation transmembrane transport _x000D_ L-alpha-amino acid transmembrane transport _x000D_ L-amino acid transport _x000D_ leucine transport _x000D_ amino acid transport _x000D_ transport

## Sheet: cluster_2
Gene Name	GO biological process	Pathway
gcd	non-phosphorylated glucose catabolic process _x000D_ oxidation-reduction process	glucose and glucose-1-phosphate degradation
ppk	protein autophosphorylation _x000D_ ATP generation from ADP _x000D_ polyphosphate biosynthetic process _x000D_ phosphorylation
frc	cellular response to acidic pH _x000D_ metabolic process _x000D_ oxalate catabolic process
aer	chemotaxis _x000D_ positive aerotaxis _x000D_ signal transduction
relA	response to starvation _x000D_ metabolic process _x000D_ guanosine tetraphosphate biosynthetic process _x000D_ phosphorylation _x000D_ guanosine tetraphosphate metabolic process _x000D_ nucleobase-containing small molecule interconversion	ppGpp biosynthesis
parE	chromosome organization _x000D_ plasmid partitioning _x000D_ sister chromatid cohesion _x000D_ response to antibiotic _x000D_ DNA topological change
typA
pbpG	proteolysis _x000D_ FtsZ-dependent cytokinesis _x000D_ peptidoglycan metabolic process _x000D_ regulation of cell shape _x000D_ cell wall organization _x000D_ response to drug _x000D_ peptidoglycan biosynthetic process
glpF	transport _x000D_ cellular response to mercury ion _x000D_ glycerol transport
wecA
murF	cell wall organization _x000D_ biosynthetic process _x000D_ cell division _x000D_ regulation of cell shape _x000D_ cell cycle _x000D_ peptidoglycan biosynthetic process	peptidoglycan biosynthesis I (meso-diaminopimelate containing) _x000D_ UDP-N-acetylmuramoyl-pentapeptide biosynthesis I (meso-diaminopimelate containing)
evgA	transcription, DNA-templated _x000D_ regulation of transcription, DNA-templated _x000D_ phosphorelay signal transduction system	EvgSA Two-Component Signal Transduction System
allD	metabolic process _x000D_ allantoin catabolic process _x000D_ oxidation-reduction process _x000D_ purine nucleobase metabolic process _x000D_ allantoin assimilation pathway	allantoin degradation IV (anaerobic)
yadG	response to X-ray _x000D_ metabolic process _x000D_ transport
pflC	oxidation-reduction process _x000D_ glucose metabolic process _x000D_ carbohydrate metabolic process
yahK	oxidation-reduction process
narY	anaerobic electron transport chain _x000D_ anaerobic respiration _x000D_ oxidation-reduction process _x000D_ nitrate metabolic process _x000D_ nitrate assimilation _x000D_ cellular response to DNA damage stimulus	nitrate reduction III (dissimilatory) _x000D_ nitrate reduction VIII (dissimilatory) _x000D_ nitrate reduction IX (dissimilatory)
gadB	carboxylic acid metabolic process _x000D_ glutamate metabolic process _x000D_ intracellular pH elevation	L-glutamate degradation IX (via 4-aminobutanoate)
ydfJ	transport _x000D_ transmembrane transport _x000D_ potassium ion transport
yfdE	metabolic process
hcaT	transmembrane transport _x000D_ transport
yghG	cellular response to DNA damage stimulus
metR	transcription, DNA-templated _x000D_ cellular amino acid biosynthetic process _x000D_ regulation of transcription, DNA-templated _x000D_ methionine biosynthetic process

## Sheet: cluster_3
Gene Name	GO biological process	Pathway
gor	cellular oxidant detoxification _x000D_ cell redox homeostasis _x000D_ glutathione metabolic process _x000D_ oxidation-reduction process	glutathione-glutaredoxin redox reactions
slp
proK		tRNA processing _x000D_ tRNA charging
evgS	signal transduction _x000D_ signal transduction by protein phosphorylation _x000D_ peptidyl-histidine phosphorylation _x000D_ response to acidic pH _x000D_ response to metal ion _x000D_ phosphorylation _x000D_ protein autophosphorylation _x000D_ phosphorelay signal transduction system	EvgSA Two-Component Signal Transduction System
pitA	tellurite transport _x000D_ zinc II ion transmembrane transport _x000D_ proton transport _x000D_ phosphate ion transport _x000D_ transport _x000D_ arsenate ion transmembrane transport _x000D_ phosphate ion transmembrane transport
yjjM
yiaW
eptB	lipopolysaccharide core region biosynthetic process _x000D_ lipopolysaccharide biosynthetic process _x000D_ metabolic process _x000D_ lipid metabolic process _x000D_ lipid A biosynthetic process
rhsB	self proteolysis
yhhH
yhjK
yrhC
uspA	response to stress
yhhI	transposition, DNA-mediated
bcsZ	cellulose catabolic process _x000D_ metabolic process _x000D_ carbohydrate metabolic process _x000D_ polysaccharide catabolic process
yhhJ	transport
uspB	response to ethanol
yiaG	regulation of transcription, DNA-templated _x000D_ transcription, DNA-templated
rbbA	metabolic process _x000D_ positive regulation of translation _x000D_ transport
selA	selenocysteine incorporation _x000D_ selenocysteine biosynthetic process _x000D_ selenocysteinyl-tRNA(Sec) biosynthetic process _x000D_ translation	L-selenocysteine biosynthesis I (bacteria)
yhiI	protein secretion
wecH	enterobacterial common antigen biosynthetic process
yiaN	transport _x000D_ carbohydrate transmembrane transport
yhiJ
dppD	dipeptide transmembrane transport _x000D_ metabolic process _x000D_ heme transport _x000D_ peptide transport _x000D_ transport _x000D_ protein transport
yhiL
rhsA	self proteolysis
bcsB	UDP-glucose metabolic process _x000D_ cellulose biosynthetic process
yhiM	cellular response to acid chemical
gadA	carboxylic acid metabolic process _x000D_ glutamate metabolic process _x000D_ intracellular pH elevation	L-glutamate degradation IX (via 4-aminobutanoate)
yhiN	oxidation-reduction process
dtpB	antibiotic transport _x000D_ hydrogen ion transmembrane transport _x000D_ dipeptide transmembrane transport _x000D_ tripeptide transmembrane transport _x000D_ peptide transport _x000D_ oligopeptide transport _x000D_ transport _x000D_ protein transport
bcsG
rsmJ	methylation _x000D_ rRNA processing _x000D_ rRNA methylation _x000D_ rRNA base methylation
prlC	signal peptide processing _x000D_ DNA replication _x000D_ proteolysis
yiaY	oxidation-reduction process	superpathway of L-threonine metabolism _x000D_ L-threonine degradation III (to methylglyoxal) _x000D_ L-threonine degradation II
rlmJ	methylation _x000D_ rRNA processing _x000D_ rRNA base methylation _x000D_ carbon utilization
glyQ	glycyl-tRNA aminoacylation _x000D_ translation	tRNA charging
sgbU	carbohydrate metabolic process _x000D_ L-lyxose metabolic process	L-lyxose degradation _x000D_ L-ascorbate degradation II (bacterial, aerobic)
arsR	response to arsenic-containing substance _x000D_ regulation of transcription, DNA-templated _x000D_ transcription, DNA-templated
arsB	transport _x000D_ response to arsenic-containing substance _x000D_ antimonite transport _x000D_ arsenite transport
arsC	cellular response to DNA damage stimulus _x000D_ oxidation-reduction process _x000D_ response to arsenic-containing substance	arsenate detoxification II (glutaredoxin)
yhiS
dctR	regulation of transcription, DNA-templated _x000D_ transcription, DNA-templated _x000D_ response to acid chemical _x000D_ regulation of cellular carbohydrate catabolic process
hdeB	response to acidic pH _x000D_ response to pH
hdeD	response to pH
yiaV	transmembrane transport
gadE	transcription, DNA-templated _x000D_ regulation of transcription, DNA-templated
mdtE	bile acid and bile salt transport _x000D_ drug transmembrane transport _x000D_ transmembrane transport _x000D_ response to antibiotic _x000D_ transport
gadW	cellular response to DNA damage stimulus _x000D_ regulation of transcription, DNA-templated _x000D_ transcription, DNA-templated
kdgK	carbohydrate phosphorylation _x000D_ carbohydrate metabolic process _x000D_ cellular response to DNA damage stimulus _x000D_ phosphorylation _x000D_ D-galacturonate catabolic process _x000D_ D-glucuronate catabolic process	superpathway of hexuronide and hexuronate degradation _x000D_ superpathway of &beta;-D-glucuronide and D-glucuronate degradation _x000D_ D-fructuronate degradation _x000D_ D-galacturonate degradation I
yhjA	cellular oxidant detoxification _x000D_ oxidation-reduction process _x000D_ response to hydrogen peroxide
malX	carbohydrate transmembrane transport _x000D_ carbohydrate utilization _x000D_ maltose transport _x000D_ glucose import _x000D_ phosphorylation _x000D_ carbohydrate transport _x000D_ transport _x000D_ phosphoenolpyruvate-dependent sugar phosphotransferase system
yhjB	regulation of transcription, DNA-templated _x000D_ transcription, DNA-templated
yhjC	regulation of transcription, DNA-templated _x000D_ transcription, DNA-templated
yhjD	lipopolysaccharide transport _x000D_ transport
yhjE	transmembrane transport _x000D_ transport
bcsE
yhjG	regulation of protein targeting to membrane
yhjH
yhjJ	proteolysis
dctA	L-aspartate transmembrane transport _x000D_ hydrogen ion transmembrane transport _x000D_ malate transmembrane transport _x000D_ succinate transmembrane transport _x000D_ transmembrane transport _x000D_ proton transport _x000D_ dicarboxylic acid transport _x000D_ transport _x000D_ cellular response to DNA damage stimulus _x000D_ L-aspartate transport _x000D_ fumarate transport
bcsA	bacterial cellulose biosynthetic process _x000D_ UDP-glucose metabolic process _x000D_ cellulose biosynthetic process
yhjV	response to radiation _x000D_ amino acid transmembrane transport _x000D_ transport
dppC	dipeptide transmembrane transport _x000D_ heme transport _x000D_ peptide transport _x000D_ transport _x000D_ protein transport
dppB	dipeptide transmembrane transport _x000D_ heme transport _x000D_ peptide transport _x000D_ transport _x000D_ protein transport
dppA	transmembrane transport _x000D_ heme transport _x000D_ positive chemotaxis _x000D_ chaperone-mediated protein folding _x000D_ peptide transport _x000D_ transport _x000D_ protein transport _x000D_ dipeptide transport _x000D_ chemotaxis
yhjX	cellular response to nutrient levels _x000D_ transmembrane transport _x000D_ transport
bisC	oxidation-reduction process
yiaD
ghrB	metabolic process _x000D_ ketogluconate catabolic process _x000D_ oxidation-reduction process _x000D_ D-gluconate metabolic process	ketogluconate metabolism
yiaA	cellular response to DNA damage stimulus
xylB	carbohydrate phosphorylation _x000D_ D-xylose metabolic process _x000D_ xylulose metabolic process _x000D_ carbohydrate metabolic process _x000D_ phosphorylation _x000D_ D-xylose catabolic process _x000D_ xylulose catabolic process	xylose degradation I
lyxK	carbohydrate phosphorylation _x000D_ carbohydrate metabolic process _x000D_ phosphorylation _x000D_ L-lyxose metabolic process	L-lyxose degradation _x000D_ L-ascorbate degradation II (bacterial, aerobic)
sgbE	carbohydrate metabolic process _x000D_ L-arabinose catabolic process _x000D_ L-lyxose metabolic process _x000D_ pentose catabolic process	L-lyxose degradation _x000D_ L-ascorbate degradation II (bacterial, aerobic)

## Sheet: cluster_4
Gene Name	GO biological process	Pathway
iap	post-translational protein modification _x000D_ proteolysis
pgl	pentose-phosphate shunt _x000D_ glucose metabolic process _x000D_ carbohydrate metabolic process	pentose phosphate pathway _x000D_ superpathway of glycolysis and Entner-Doudoroff _x000D_ pentose phosphate pathway (oxidative branch) I
dam	response to UV _x000D_ bacterial-type DNA replication initiation _x000D_ DNA replication _x000D_ DNA methylation on adenine _x000D_ methylation _x000D_ DNA-dependent DNA replication _x000D_ mismatch repair
rXA
yfgF
yfbM
ygeW	cellular amino acid metabolic process _x000D_ 'de novo' pyrimidine nucleobase biosynthetic process
gntK	carbohydrate metabolic process _x000D_ phosphorylation _x000D_ D-gluconate catabolic process	D-gluconate degradation
fadE	fatty acid beta-oxidation using acyl-CoA dehydrogenase _x000D_ metabolic process _x000D_ fatty acid beta-oxidation _x000D_ oxidation-reduction process _x000D_ fatty acid metabolic process _x000D_ lipid metabolic process	fatty acid &beta;-oxidation I
ydeK
waaU	metabolic process _x000D_ lipopolysaccharide core region biosynthetic process _x000D_ lipopolysaccharide biosynthetic process	superpathway of lipopolysaccharide biosynthesis _x000D_ Lipid A-core biosynthesis
psaA
narZ	anaerobic electron transport chain _x000D_ anaerobic respiration _x000D_ oxidation-reduction process _x000D_ nitrate metabolic process _x000D_ nitrate assimilation	nitrate reduction III (dissimilatory) _x000D_ nitrate reduction VIII (dissimilatory) _x000D_ nitrate reduction IX (dissimilatory)
menC	metabolic process _x000D_ menaquinone biosynthetic process	superpathway of menaquinol-8 biosynthesis I _x000D_ superpathway of chorismate metabolism _x000D_ 1,4-dihydroxy-2-naphthoate biosynthesis
yeaR
trkG	transmembrane transport _x000D_ cation transport _x000D_ potassium ion transmembrane transport _x000D_ potassium ion transport _x000D_ ion transport _x000D_ transport
mntP	ion transport _x000D_ transport _x000D_ manganese ion transmembrane transport _x000D_ response to manganese ion
flgK	bacterial-type flagellum-dependent cell motility _x000D_ bacterial-type flagellum assembly
fepA	siderophore transport _x000D_ transmembrane transport _x000D_ iron assimilation by chelation and transport _x000D_ ion transport _x000D_ transport _x000D_ ferric-enterobactin transport _x000D_ colicin transport _x000D_ iron ion homeostasis
abrB	regulation of gene expression
citG	prosthetic group biosynthetic process _x000D_ phosphorylation	citrate lyase activation
potC	putrescine transport _x000D_ spermidine transmembrane transport _x000D_ polyamine transmembrane transport _x000D_ transport
lepA	translation _x000D_ response to salt stress _x000D_ response to cold _x000D_ response to pH _x000D_ translational elongation
yjiN
yobF	cellular response to cell envelope stress _x000D_ cellular stress response to acid chemical _x000D_ cellular response to heat
gstA	response to hydrogen peroxide
cusS	response to copper ion _x000D_ positive regulation of gene expression _x000D_ signal transduction by protein phosphorylation _x000D_ peptidyl-histidine phosphorylation _x000D_ signal transduction _x000D_ cellular response to copper ion _x000D_ cellular response to silver ion _x000D_ phosphorylation _x000D_ phosphorelay signal transduction system	CusSR Two-Component Signal Transduction System
tomB	single-species biofilm formation
ygeY	metabolic process _x000D_ proteolysis
appY	response to X-ray _x000D_ regulation of transcription, DNA-templated _x000D_ transcription, DNA-templated _x000D_ cellular response to phosphate starvation _x000D_ positive regulation of transcription, DNA-templated
rpsG	translation _x000D_ ribosomal small subunit assembly _x000D_ negative regulation of translation
cheA	positive regulation of protein dephosphorylation _x000D_ establishment of localization in cell _x000D_ signal transduction by protein phosphorylation _x000D_ peptidyl-histidine phosphorylation _x000D_ negative regulation of protein modification process _x000D_ phosphorylation _x000D_ signal transduction _x000D_ protein autophosphorylation _x000D_ chemotaxis _x000D_ phosphorelay signal transductio…	Aerotactic Two-Component Signal Transduction System _x000D_ Chemotactic Two-Component Signal Transduction
yiaU	regulation of transcription, DNA-templated _x000D_ transcription, DNA-templated
feoB	ferrous iron transmembrane transport _x000D_ ion transport _x000D_ transport _x000D_ cellular response to DNA damage stimulus _x000D_ iron ion homeostasis _x000D_ ferrous iron transport
yihM
nrfD	anaerobic electron transport chain	formate to nitrite electron transfer
ybhR	drug transmembrane transport _x000D_ cellular response to DNA damage stimulus _x000D_ transport
ybdF
flgF	bacterial-type flagellum-dependent swarming motility _x000D_ bacterial-type flagellum-dependent cell motility
citA
hflD	response to heat
ispB	ubiquinone biosynthetic process _x000D_ isoprenoid biosynthetic process _x000D_ polyprenol biosynthetic process	superpathway of chorismate metabolism _x000D_ superpathway of ubiquinol-8 biosynthesis (prokaryotic) _x000D_ polyisoprenoid biosynthesis (E. coli) _x000D_ superpathway of menaquinol-8 biosynthesis I _x000D_ octaprenyl diphosphate biosynthesis
yhdP
rsmF	methylation _x000D_ rRNA processing _x000D_ rRNA base methylation
hchA	protein repair _x000D_ protein deglycosylation _x000D_ lactate biosynthetic process _x000D_ protein refolding _x000D_ response to acidic pH _x000D_ response to methylglyoxal _x000D_ methylglyoxal catabolic process to D-lactate via S-lactoyl-glutathione	methylglyoxal degradation II
entS	transport _x000D_ cellular response to DNA damage stimulus _x000D_ response to antibiotic _x000D_ enterobactin transport
hscC	response to stress
dtpD	proton transport _x000D_ peptide transport _x000D_ oligopeptide transport _x000D_ transport _x000D_ protein transport _x000D_ dipeptide transport
bglA	glycosyl compound metabolic process _x000D_ single-organism carbohydrate catabolic process _x000D_ carbohydrate metabolic process _x000D_ metabolic process
yecT
yggN	biofilm formation
ybgI	cellular response to DNA damage stimulus _x000D_ DNA repair _x000D_ response to ionizing radiation
citD		citrate degradation _x000D_ citrate lyase activation
rhtC	homoserine transport _x000D_ amino acid transport _x000D_ transport
kdsD	carbohydrate derivative metabolic process _x000D_ lipopolysaccharide biosynthetic process _x000D_ carbohydrate metabolic process _x000D_ keto-3-deoxy-D-manno-octulosonic acid biosynthetic process	superpathway of (Kdo)<SUB>2</SUB>-lipid A biosynthesis _x000D_ superpathway of lipopolysaccharide biosynthesis _x000D_ CMP-3-deoxy-D-manno-octulosonate biosynthesis
mtgA	cell wall organization _x000D_ Gram-negative-bacterium-type cell wall biogenesis _x000D_ regulation of cell shape _x000D_ peptidoglycan biosynthetic process	peptidoglycan maturation (meso-diaminopimelate containing)
btuE	cellular oxidant detoxification _x000D_ response to oxidative stress _x000D_ response to hydroperoxide _x000D_ oxidation-reduction process
nikR	transcription, DNA-templated _x000D_ response to nickel cation _x000D_ regulation of transcription, DNA-templated
uxuA	glucuronate catabolic process _x000D_ cellular response to DNA damage stimulus _x000D_ D-glucuronate catabolic process	superpathway of hexuronide and hexuronate degradation _x000D_ superpathway of &beta;-D-glucuronide and D-glucuronate degradation _x000D_ D-fructuronate degradation
uvrY	regulation of transcription, DNA-templated _x000D_ transcription, DNA-templated _x000D_ phosphorelay signal transduction system	BarA UvrY Two-Component Signal Transduction System
uxuR	regulation of transcription, DNA-templated _x000D_ transcription, DNA-templated
iadA	proteolysis

## Sheet: cluster_5
Gene Name	GO biological process	Pathway
dgt	GTP metabolic process _x000D_ dGTP catabolic process _x000D_ pyrimidine deoxyribonucleoside salvage _x000D_ nucleobase-containing small molecule interconversion
fbp	fructose 1,6-bisphosphate metabolic process _x000D_ fructose 6-phosphate metabolic process _x000D_ fructose metabolic process _x000D_ sucrose biosynthetic process _x000D_ protein homotetramerization _x000D_ dephosphorylation _x000D_ metabolic process _x000D_ carbohydrate metabolic process _x000D_ gluconeogenesis	superpathway of hexitol degradation (bacteria) _x000D_ superpathway of glycolysis and Entner-Doudoroff _x000D_ superpathway of glycolysis, pyruvate dehydrogenase, TCA, and glyoxylate bypass _x000D_ gluconeogenesis I _x000D_ glycolysis II (from fructose 6-phosphate) _x000D_ glycolysis I (from glucose 6-phosphate)
hupB	chromosome condensation _x000D_ transcription, DNA-templated
sgrR	peptide transport _x000D_ positive regulation of transcription, DNA-templated _x000D_ negative regulation of transcription, DNA-templated _x000D_ regulation of transcription, DNA-templated _x000D_ transcription, DNA-templated
potD	polyamine transmembrane transport _x000D_ putrescine transport _x000D_ spermidine transport _x000D_ transport _x000D_ polyamine transport
glpR	regulation of transcription, DNA-templated _x000D_ transcription, DNA-templated _x000D_ negative regulation of transcription, DNA-templated _x000D_ glycerol metabolic process
dacA	cell wall organization _x000D_ peptidoglycan metabolic process _x000D_ cell wall macromolecule metabolic process _x000D_ cell division _x000D_ peptidoglycan biosynthetic process _x000D_ regulation of cell shape _x000D_ proteolysis	peptidoglycan maturation (meso-diaminopimelate containing)
ompR	positive regulation of transcription, DNA-templated _x000D_ regulation of transcription, DNA-templated _x000D_ phosphorelay signal transduction system _x000D_ transcription, DNA-templated	EnvZ Two-Component Signal Transduction System, osmotic responsive
mreC	establishment or maintenance of cell polarity regulating cell shape _x000D_ regulation of cell shape
rssB	regulation of nucleic acid-templated transcription _x000D_ protein destabilization _x000D_ positive regulation of proteolysis _x000D_ phosphorelay signal transduction system
gabD	metabolic process _x000D_ nitrogen compound metabolic process _x000D_ oxidation-reduction process _x000D_ gamma-aminobutyric acid catabolic process	superpathway of L-arginine and L-ornithine degradation _x000D_ superpathway of L-arginine, putrescine, and 4-aminobutanoate degradation _x000D_ superpathway of 4-aminobutanoate degradation _x000D_ 4-aminobutanoate degradation II
hokE	cellular response to DNA damage stimulus
dosC	regulation of transcription, DNA-templated _x000D_ transcription, DNA-templated _x000D_ response to stress
ydiJ	oxidation-reduction process
yhdJ	DNA methylation on adenine _x000D_ methylation _x000D_ DNA methylation
pitB	phosphate ion transport _x000D_ phosphate ion transmembrane transport _x000D_ transport
kpsM
wbbD
manZ	mannose transport _x000D_ glucose import into cell _x000D_ fructose import _x000D_ N-acetylglucosamine transport _x000D_ carbohydrate transport _x000D_ transport _x000D_ phosphoenolpyruvate-dependent sugar phosphotransferase system
glrK	signal transduction by protein phosphorylation _x000D_ peptidyl-histidine phosphorylation _x000D_ phosphorylation _x000D_ signal transduction _x000D_ protein autophosphorylation _x000D_ phosphorelay signal transduction system	GlrKR Two-Component Signal Transduction System
rfbB	nucleotide-sugar metabolic process _x000D_ dTDP-rhamnose biosynthetic process _x000D_ extracellular polysaccharide biosynthetic process _x000D_ lipopolysaccharide biosynthetic process _x000D_ O antigen biosynthetic process _x000D_ nucleotide-sugar biosynthetic process	O-antigen building blocks biosynthesis (E. coli) _x000D_ dTDP-L-rhamnose biosynthesis I _x000D_ dTDP-N-acetylthomosamine biosynthesis
kpsE
glpG	proteolysis
rpoH	sporulation resulting in formation of a cellular spore _x000D_ transcription from bacterial-type RNA polymerase promoter _x000D_ regulation of gene expression _x000D_ response to heat _x000D_ DNA-templated transcription, initiation _x000D_ regulation of transcription, DNA-templated _x000D_ transcription, DNA-templated
znuA	metal ion transport _x000D_ cell adhesion _x000D_ zinc II ion transport _x000D_ ion transport _x000D_ transport
atoC	regulation of polyamine biosynthetic process _x000D_ negative regulation of catalytic activity _x000D_ regulation of transcription, DNA-templated _x000D_ transcription, DNA-templated _x000D_ positive regulation of transcription, DNA-templated _x000D_ phosphorelay signal transduction system	AtoSC Two-Component Signal Transduction System
aroK	shikimate metabolic process _x000D_ phosphorylation _x000D_ aromatic amino acid family biosynthetic process _x000D_ cellular amino acid biosynthetic process _x000D_ chorismate biosynthetic process	superpathway of chorismate metabolism _x000D_ superpathway of aromatic amino acid biosynthesis _x000D_ chorismate biosynthesis I _x000D_ chorismate biosynthesis from 3-dehydroquinate
wzyE	enterobacterial common antigen biosynthetic process
glmS	carbohydrate derivative metabolic process _x000D_ carbohydrate derivative biosynthetic process _x000D_ carbohydrate metabolic process _x000D_ glutamine metabolic process _x000D_ UDP-N-acetylglucosamine biosynthetic process	O-antigen building blocks biosynthesis (E. coli) _x000D_ UDP-N-acetyl-D-glucosamine biosynthesis I
ppiA	protein peptidyl-prolyl isomerization _x000D_ protein folding
wbbC
rpsR	translation
ilvL	transcriptional attenuation _x000D_ branched-chain amino acid biosynthetic process _x000D_ cellular amino acid biosynthetic process _x000D_ valine biosynthetic process
rsmI	methylation _x000D_ metabolic process _x000D_ rRNA processing _x000D_ enzyme-directed rRNA 2'-O-methylation
metJ	methionine metabolic process _x000D_ cellular amino acid biosynthetic process _x000D_ regulation of transcription, DNA-templated _x000D_ methionine biosynthetic process _x000D_ transcription, DNA-templated
nrdF	deoxyribonucleoside diphosphate metabolic process _x000D_ deoxyribonucleotide biosynthetic process _x000D_ oxidation-reduction process _x000D_ DNA replication	superpathway of guanosine nucleotides de novo biosynthesis II _x000D_ guanosine deoxyribonucleotides de novo biosynthesis II _x000D_ superpathway of histidine, purine, and pyrimidine biosynthesis _x000D_ superpathway of purine nucleotides de novo biosynthesis II _x000D_ superpathway of adenosine nucleotides de novo biosynthesis II _x000D_ adenosine deoxyribonucleotides de novo biosynthesis II _x0…
rsmD	methylation _x000D_ rRNA methylation _x000D_ rRNA processing _x000D_ rRNA base methylation
cusC	ion transport _x000D_ transport _x000D_ protein homotrimerization _x000D_ protein palmitoylation _x000D_ cellular copper ion homeostasis _x000D_ response to silver ion _x000D_ detoxification of copper ion _x000D_ response to copper ion _x000D_ copper ion export
yjcF
metA	L-methionine biosynthetic process from homoserine via O-succinyl-L-homoserine and cystathionine _x000D_ metabolic process _x000D_ cellular amino acid biosynthetic process _x000D_ methionine biosynthetic process	superpathway of S-adenosyl-L-methionine biosynthesis _x000D_ L-homoserine and L-methionine biosynthesis _x000D_ superpathway of L-lysine, L-threonine and L-methionine biosynthesis I _x000D_ aspartate superpathway _x000D_ L-methionine biosynthesis I
nanC	carboxylic acid transmembrane transport _x000D_ carbohydrate derivative transport _x000D_ transmembrane transport _x000D_ carbohydrate transport _x000D_ transport _x000D_ oligosaccharide transport _x000D_ ion transport
fimE	regulation of transcription, DNA-templated _x000D_ DNA integration _x000D_ transcription, DNA-templated _x000D_ DNA recombination

## Sheet: cluster_6
Gene Name	GO biological process	Pathway
ggt	glutathione catabolic process _x000D_ amino acid salvage _x000D_ self proteolysis _x000D_ proteolysis _x000D_ glutathione metabolic process _x000D_ glutathione biosynthetic process
wzy
rnk	regulation of DNA-templated transcription, elongation _x000D_ biological regulation
rrrD	cell wall macromolecule catabolic process _x000D_ peptidoglycan catabolic process _x000D_ defense response to bacterium _x000D_ cytolysis _x000D_ metabolic process _x000D_ cytolysis by virus of host cell
plsX	phospholipid metabolic process _x000D_ lipid metabolic process _x000D_ oxidation-reduction process _x000D_ fatty acid biosynthetic process _x000D_ phospholipid biosynthetic process
entD	enterobactin biosynthetic process	superpathway of chorismate metabolism _x000D_ enterobactin biosynthesis
parC	DNA metabolic process _x000D_ plasmid partitioning _x000D_ sister chromatid cohesion _x000D_ chromosome segregation _x000D_ DNA topological change
ccmH	oxidation-reduction process _x000D_ cytochrome complex assembly
ldrC	programmed cell death
acpH	fatty acid metabolic process _x000D_ lipid metabolic process _x000D_ fatty acid biosynthetic process	acyl carrier protein metabolism
feoA	ferrous iron import across plasma membrane _x000D_ ion transport _x000D_ transport _x000D_ cellular response to DNA damage stimulus _x000D_ iron ion homeostasis
nfsB	2,4,6-trinitrotoluene catabolic process _x000D_ oxidation-reduction process
quuD
setA	proton transport _x000D_ cellular response to glucose-phosphate stress _x000D_ carbohydrate transport _x000D_ transport _x000D_ transmembrane transport _x000D_ lactose transport _x000D_ glucose transport
ytfT	transmembrane transport _x000D_ transport
leuA	carboxylic acid metabolic process _x000D_ branched-chain amino acid biosynthetic process _x000D_ cellular amino acid biosynthetic process _x000D_ leucine biosynthetic process	superpathway of branched chain amino acid biosynthesis _x000D_ L-leucine biosynthesis
rpsJ	transcription antitermination _x000D_ translation
nmpC	transmembrane transport _x000D_ ion transport _x000D_ transport
rseP	positive regulation of transcription, DNA-templated _x000D_ response to stress _x000D_ proteolysis
ddlB	cell wall organization _x000D_ regulation of cell shape _x000D_ peptidoglycan biosynthetic process	peptidoglycan biosynthesis I (meso-diaminopimelate containing) _x000D_ UDP-N-acetylmuramoyl-pentapeptide biosynthesis I (meso-diaminopimelate containing)
essD	viral release from host cell _x000D_ cytolysis _x000D_ cytolysis by virus of host cell
marA	regulation of transcription, DNA-templated _x000D_ transcription, DNA-templated _x000D_ positive regulation of transcription, DNA-templated _x000D_ negative regulation of transcription, DNA-templated _x000D_ response to antibiotic
yagU	response to acidic pH
ftsE	metabolic process _x000D_ response to antibiotic _x000D_ cell division _x000D_ cell cycle
rzpD	viral release from host cell _x000D_ proteolysis _x000D_ metabolic process _x000D_ defense response to bacterium _x000D_ cytolysis
cspC	transcription antitermination _x000D_ regulation of transcription, DNA-templated _x000D_ transcription, DNA-templated _x000D_ negative regulation of DNA-templated transcription, termination
mdtM	potassium ion transmembrane transport _x000D_ drug export _x000D_ sodium ion transmembrane transport _x000D_ transmembrane transport _x000D_ regulation of cellular pH _x000D_ drug transmembrane transport _x000D_ response to antibiotic _x000D_ transport
ycdY	cellular response to DNA damage stimulus _x000D_ bacterial-type flagellum-dependent swarming motility
yhiD	transport
ybcW
infA	translation _x000D_ translational initiation
mcrC	DNA restriction-modification system
nohD
csgG	single-species biofilm formation _x000D_ biological adhesion _x000D_ protein transmembrane transport
gatY	galactitol catabolic process _x000D_ carbohydrate metabolic process _x000D_ D-tagatose 6-phosphate catabolic process _x000D_ galactitol metabolic process	superpathway of hexitol degradation (bacteria) _x000D_ galactitol degradation
lysQ		tRNA processing _x000D_ tRNA charging
nrdG	oxidation-reduction process _x000D_ nucleobase-containing small molecule interconversion
ompT	proteolysis
rplS	translation
yfiR	bacterial-type flagellum-dependent swarming motility
rimJ	cellular protein modification process _x000D_ N-terminal protein amino acid acetylation
envY	response to temperature stimulus _x000D_ regulation of transcription, DNA-templated _x000D_ transcription, DNA-templated
ydjI	carbohydrate metabolic process
ydhV	oxidation-reduction process
ylaC
ybcH
patA	putrescine catabolic process	superpathway of L-arginine and L-ornithine degradation _x000D_ superpathway of ornithine degradation _x000D_ superpathway of L-arginine, putrescine, and 4-aminobutanoate degradation _x000D_ putrescine degradation I
nfrB	transport
yqjK
cycA	amino acid transport _x000D_ transport _x000D_ transmembrane transport _x000D_ amino acid transmembrane transport _x000D_ D-alanine transport _x000D_ L-alanine transport _x000D_ beta-alanine transport _x000D_ antibiotic transport _x000D_ glycine transport _x000D_ D-serine transport
yghB	transmembrane transport _x000D_ response to drug _x000D_ FtsZ-dependent cytokinesis
ydcK	extracellular polysaccharide biosynthetic process
cusF	cellular copper ion homeostasis _x000D_ response to zinc ion _x000D_ response to silver ion _x000D_ detoxification of copper ion _x000D_ response to copper ion
cusB	transmembrane transport _x000D_ copper ion transport _x000D_ ion transport _x000D_ transport _x000D_ cellular copper ion homeostasis _x000D_ response to silver ion _x000D_ detoxification of copper ion _x000D_ plasma membrane copper ion transport _x000D_ response to copper ion _x000D_ copper ion export
waaT
mepA	proteolysis _x000D_ peptidoglycan metabolic process _x000D_ response to drug _x000D_ peptidoglycan biosynthetic process
entE	siderophore biosynthetic process _x000D_ metabolic process _x000D_ enterobactin biosynthetic process	superpathway of chorismate metabolism _x000D_ enterobactin biosynthesis
ydiY
uacT	organic acid transmembrane transport _x000D_ ion transport _x000D_ transport _x000D_ proton transport _x000D_ transmembrane transport _x000D_ urate transport _x000D_ xanthine transport
pheP	phenylalanine transport _x000D_ transmembrane transport _x000D_ amino acid transmembrane transport _x000D_ amino acid transport _x000D_ transport
mtfA	proteolysis _x000D_ negative regulation of sequence-specific DNA binding transcription factor activity
ybdG	ion transmembrane transport _x000D_ transmembrane transport _x000D_ response to osmotic stress _x000D_ transport _x000D_ ion transport _x000D_ cellular response to osmotic stress
ygaM
purL	'de novo' IMP biosynthetic process _x000D_ glutamine metabolic process _x000D_ purine nucleotide biosynthetic process	superpathway of 5-aminoimidazole ribonucleotide biosynthesis _x000D_ superpathway of histidine, purine, and pyrimidine biosynthesis _x000D_ superpathway of purine nucleotides de novo biosynthesis II _x000D_ 5-aminoimidazole ribonucleotide biosynthesis I _x000D_ 5-aminoimidazole ribonucleotide biosynthesis II
yhhN
yfiH
ascB	glycosyl compound metabolic process _x000D_ single-organism carbohydrate catabolic process _x000D_ cellobiose catabolic process _x000D_ carbohydrate metabolic process _x000D_ metabolic process
mglB	galactose transport _x000D_ methylgalactoside transport _x000D_ carbohydrate transport _x000D_ chemotaxis _x000D_ transport
mcrB	nucleic acid phosphodiester bond hydrolysis _x000D_ DNA catabolic process _x000D_ DNA restriction-modification system
ybdJ
ygbL	pentose catabolic process
amiC	cell division _x000D_ cell wall organization _x000D_ FtsZ-dependent cytokinesis _x000D_ peptidoglycan catabolic process
ybdK	cellular modified amino acid biosynthetic process
narQ	signal transduction by protein phosphorylation _x000D_ peptidyl-histidine phosphorylation _x000D_ signal transduction _x000D_ nitrate assimilation _x000D_ phosphorylation _x000D_ cellular response to nitrate _x000D_ cellular response to nitrite _x000D_ phosphorelay signal transduction system	NarQ Two-Component Signal Transduction System, nitrate dependent
kduD	D-galacturonate catabolic process _x000D_ D-glucuronate catabolic process _x000D_ metabolic process _x000D_ oxidation-reduction process
yfgI	cellular response to DNA damage stimulus
mokC
yggW	protoporphyrinogen IX biosynthetic process _x000D_ oxidation-reduction process _x000D_ porphyrin-containing compound biosynthetic process
ybhQ
yhcG
yjiM	cellular response to DNA damage stimulus
yjeM	amino acid transmembrane transport _x000D_ transport
ycdN
ytfQ	transport _x000D_ galactose transport
ydcA
gnsB	unsaturated fatty acid biosynthetic process
hokB	dormancy process
ynfN
mokB
cspG	response to cold _x000D_ regulation of transcription, DNA-templated _x000D_ transcription, DNA-templated
pgaD	cell adhesion involved in biofilm formation
hemX	cobalamin biosynthetic process _x000D_ methylation _x000D_ porphyrin-containing compound biosynthetic process
essQ	viral release from host cell _x000D_ cytolysis
rutG	uracil transmembrane transport _x000D_ uracil transport _x000D_ transmembrane transport _x000D_ pyrimidine nucleotide transport _x000D_ uracil catabolic process _x000D_ transport
yicL	transport
cpsB	biosynthetic process _x000D_ polysaccharide metabolic process _x000D_ polysaccharide biosynthetic process _x000D_ GDP-mannose biosynthetic process _x000D_ hyperosmotic response _x000D_ lipopolysaccharide biosynthetic process _x000D_ colanic acid biosynthetic process	colanic acid building blocks biosynthesis _x000D_ GDP-mannose biosynthesis
yhhL
kptA	tRNA splicing, via endonucleolytic cleavage and ligation
wbbB
wbbA
vioB
vioA
wzxB
rfbC	response to UV _x000D_ dTDP-rhamnose biosynthetic process _x000D_ extracellular polysaccharide biosynthetic process _x000D_ response to antibiotic _x000D_ cellular response to DNA damage stimulus _x000D_ lipopolysaccharide biosynthetic process _x000D_ O antigen biosynthetic process	O-antigen building blocks biosynthesis (E. coli) _x000D_ dTDP-L-rhamnose biosynthesis I
eptA	lipopolysaccharide core region biosynthetic process _x000D_ metabolic process _x000D_ lipid metabolic process _x000D_ response to antibiotic _x000D_ lipid A biosynthetic process _x000D_ lipopolysaccharide biosynthetic process
wcaL	slime layer polysaccharide biosynthetic process _x000D_ lipopolysaccharide biosynthetic process
flhC	bacterial-type flagellum organization _x000D_ regulation of bacterial-type flagellum assembly _x000D_ positive regulation of transcription, DNA-templated _x000D_ regulation of transcription, DNA-templated _x000D_ transcription, DNA-templated
wzxC	polysaccharide biosynthetic process _x000D_ lipopolysaccharide biosynthetic process
narW	chaperone-mediated protein complex assembly _x000D_ nitrate assimilation
nlpC	proteolysis
ddpC	peptide transport _x000D_ protein transport _x000D_ transport
ydjJ	oxidation-reduction process
yneK
ydeI	single-species biofilm formation on inanimate substrate _x000D_ cellular response to hydrogen peroxide
ydhY
yegZ
srlQ
yehW	amino acid transport _x000D_ glycine betaine transport _x000D_ transport
yeiE	regulation of transcription, DNA-templated _x000D_ transcription, DNA-templated
ccmF	cytochrome c-heme linkage _x000D_ heme transport _x000D_ cytochrome complex assembly
yegP
dedD	cell division _x000D_ cell cycle _x000D_ cytokinetic process
yeeP
yeeS
yfcO
ydiN	transmembrane transport _x000D_ transport
eutK	response to X-ray _x000D_ ethanolamine catabolic process
yeeT
ygcR	oxidation-reduction process
cbtA	regulation of cell shape _x000D_ programmed cell death
ygcS	transmembrane transport _x000D_ transport
yeeW
symE	RNA phosphodiester bond hydrolysis, endonucleolytic _x000D_ nucleic acid phosphodiester bond hydrolysis _x000D_ RNA metabolic process _x000D_ cellular response to DNA damage stimulus _x000D_ SOS response _x000D_ mRNA catabolic process
hsdS	DNA modification _x000D_ DNA restriction-modification system
ygjH	tRNA aminoacylation for protein translation
folP	cellular metabolic process _x000D_ pteridine-containing compound metabolic process _x000D_ folic acid-containing compound biosynthetic process _x000D_ tetrahydrofolate biosynthetic process _x000D_ response to drug _x000D_ folic acid biosynthetic process	superpathway of chorismate metabolism _x000D_ superpathway of tetrahydrofolate biosynthesis _x000D_ tetrahydrofolate biosynthesis
yghD	extracellular transport _x000D_ protein transport _x000D_ transport
yghE	protein transport _x000D_ transport
sfmC	chaperone-mediated protein folding _x000D_ cell wall organization _x000D_ protein folding _x000D_ pilus organization
yjhQ
sgcC	carbohydrate transmembrane transport _x000D_ galactitol transport _x000D_ carbohydrate transport _x000D_ transport _x000D_ phosphoenolpyruvate-dependent sugar phosphotransferase system
fimB	cellular response to DNA damage stimulus _x000D_ regulation of transcription, DNA-templated _x000D_ DNA integration _x000D_ transcription, DNA-templated _x000D_ DNA recombination
fimI	cell adhesion _x000D_ pilus assembly
ugpQ	lipid metabolic process _x000D_ glycerol metabolic process	glycerol and glycerophosphodiester degradation _x000D_ glycerophosphodiester degradation
ugpE	glycerophosphodiester transport _x000D_ transport _x000D_ glycerol-3-phosphate transport
phnI	organic phosphonate metabolic process _x000D_ organic phosphonate catabolic process	aminomethylphosphonate degradation _x000D_ methylphosphonate degradation I
livF	cation transmembrane transport _x000D_ L-alpha-amino acid transmembrane transport _x000D_ L-amino acid transport _x000D_ neutral amino acid transport _x000D_ branched-chain amino acid transport _x000D_ phenylalanine transport _x000D_ leucine import across plasma membrane _x000D_ L-valine transmembrane transport _x000D_ isoleucine transmembrane transport _x000D_ metabolic process _x000D_ amino aci…
livG	isoleucine transmembrane transport _x000D_ L-valine transmembrane transport _x000D_ leucine import across plasma membrane _x000D_ phenylalanine transport _x000D_ metabolic process _x000D_ branched-chain amino acid transport _x000D_ amino acid transport _x000D_ transport
yjiC
iraD	positive regulation of transcription, DNA-templated _x000D_ cellular response to DNA damage stimulus _x000D_ negative regulation of protein catabolic process
panM
nikE	ATP hydrolysis coupled cation transmembrane transport _x000D_ divalent inorganic cation transport _x000D_ nickel cation transmembrane transport _x000D_ metabolic process _x000D_ cellular response to DNA damage stimulus _x000D_ ion transport _x000D_ nickel cation transport _x000D_ transport
hypT	regulation of transcription, DNA-templated _x000D_ transcription, DNA-templated
yjiG
yjiH
yhhM
yhhQ
dcrB
rrfD	translation
yhjQ
hdeA	cellular response to acidic pH
gadX	positive regulation of transcription, DNA-templated _x000D_ cellular response to DNA damage stimulus _x000D_ regulation of transcription, DNA-templated _x000D_ transcription, DNA-templated

## Sheet: top genes
	cluster 1		cluster 2		cluster 3		cluster4		cluster 5		cluster 6
Mutual Information	0.15		0.2		0.2		0.29		0.2		0.25
	gene1	gene2	gene1	gene2	gene1	gene2	gene1	gene2	gene1	gene2	gene1	gene2
	murE	topA	dapF	eutB	pyrB	ybjE	yfeY	dusB	pgaA	yahA	ygbM	ynfE
			rfbB	eutB	ycbV	ybjE	cydB	dusB	yfiE	yahA	hybF	fliC
			chiP	eutB	ycbV	pyrB	atpF	dusB	yfiE	pgaA	ygaZ	fliC
			yejA	eutB	chbC	glrK	ldtD	dusB			glnD	fliC
			ahpF	eutB	uraA	adhP	cydB	yfeY			abgB	fliC
			ybiO	eutB	leuL	nfsA	atpF	yfeY			djlA	fliC
			uspB	eutB	yobF	nfsA	ldtD	yfeY			wbbC	fliC
			rbsB	eutB	yobF	leuL	atpF	cydB			mntP	fliC
			ybcM	eutB			ldtD	cydB			yjiV	fliC
			ycjM	eutB			ldtD	atpF			metJ	fliC
			dppD	eutB							typA	mltD
			uxuB	eutB							ygaZ	hybF
			rhmT	eutB							glnD	hybF
			rfbB	dapF							abgB	hybF
			chiP	dapF							djlA	hybF
			yejA	dapF							wbbC	hybF
			ahpF	dapF							mntP	hybF
			ybiO	dapF							yjiV	hybF
			uspB	dapF							metJ	hybF
			rbsB	dapF							glnD	ygaZ
			ybcM	dapF							abgB	ygaZ
			ycjM	dapF							djlA	ygaZ
			dppD	dapF							wbbC	ygaZ
			uxuB	dapF							mntP	ygaZ
			rhmT	dapF							yjiV	ygaZ
			chiP	rfbB							metJ	ygaZ
			yejA	rfbB							abgB	glnD
			ahpF	rfbB							djlA	glnD
			ybiO	rfbB							wbbC	glnD
			uspB	rfbB							mntP	glnD
			rbsB	rfbB							yjiV	glnD
			ybcM	rfbB							metJ	glnD
			ycjM	rfbB							djlA	abgB
			dppD	rfbB							wbbC	abgB
			uxuB	rfbB							mntP	abgB
			rhmT	rfbB							yjiV	abgB
			yejA	chiP							metJ	abgB
			ahpF	chiP							wbbC	djlA
			ybiO	chiP							mntP	djlA
			uspB	chiP							yjiV	djlA
			rbsB	chiP							metJ	djlA
			ybcM	chiP							mntP	wbbC
			ycjM	chiP							yjiV	wbbC
			dppD	chiP							metJ	wbbC
			uxuB	chiP							yjiV	mntP
			rhmT	chiP							metJ	mntP
			ahpF	yejA							metJ	yjiV
			ybiO	yejA							malQ	yiiD
			uspB	yejA
			rbsB	yejA
			ybcM	yejA
			ycjM	yejA
			dppD	yejA
			uxuB	yejA
			rhmT	yejA
			ybiO	ahpF
			uspB	ahpF
			rbsB	ahpF
			ybcM	ahpF
			ycjM	ahpF
			dppD	ahpF
			uxuB	ahpF
			rhmT	ahpF
			uspB	ybiO
			rbsB	ybiO
			ybcM	ybiO
			ycjM	ybiO
			dppD	ybiO
			uxuB	ybiO
			rhmT	ybiO
			rbsB	uspB
			ybcM	uspB
			ycjM	uspB
			dppD	uspB
			uxuB	uspB
			rhmT	uspB
			ybcM	rbsB
			ycjM	rbsB
			dppD	rbsB
			uxuB	rbsB
			rhmT	rbsB
			ycjM	ybcM
			dppD	ybcM
			uxuB	ybcM
			rhmT	ybcM
			dppD	ycjM
			uxuB	ycjM
			rhmT	ycjM
			dppD	aceF.lpd
			uxuB	aceF.lpd
			rhmT	aceF.lpd
			uxuB	dppD
			rhmT	dppD
			uxuB	yjcF.nsrR
			rhmT	yjcF.nsrR
			rhmT	uxuB
