# Supplementary material for: Predicting the evolution of Escherichia coli by a data-driven approach
Source: Nat Commun. 2018 Sep 3;9:3562. doi: 10.1038/s41467-018-05807-z (PMC6120903; doi:10.1038/s41467-018-05807-z)
Supplement: Supplementary file 9 — Supplementary Data 6 [file 41467_2018_5807_MOESM9_ESM.xlsx]

## Sheet: Legend
LEGEND
Column Name	Description	Comments
Gene1	One of a pair of highly correlated genes.
Gene2	The other pair of highly correlated genes.
Dependency	Dependency was quantified by P(AB)/(P(A)*P(B)) where P(AB) denoted the frequency of both gene A and gene B being mutated. P(A) and P(B) denoted the frequency of gene A and gene B being mutated,respectively.

## Sheet: Top_dependent_gene_pairs
GeneA	GeneB	Dependency
yhgN	gntU	31.6
ligB	gntU	31.6
yhhS	gntU	31.6
fumB	gntU	31.6
glvG	gntU	31.6
mtr	gntU	31.6
acpT	gntU	31.6
mdtG	gntU	31.6
rbsA	gntU	31.6
ligB	yhgN	31.6
yhhS	yhgN	31.6
fumB	yhgN	31.6
glvG	yhgN	31.6
mtr	yhgN	31.6
acpT	yhgN	31.6
mdtG	yhgN	31.6
rbsA	yhgN	31.6
ligB	yhgA	21.1
yhhS	yhgA	21.1
fumB	yhgA	21.1
