# Supplementary material for: Predicting the evolution of Escherichia coli by a data-driven approach
Source: Nat Commun. 2018 Sep 3;9:3562. doi: 10.1038/s41467-018-05807-z (PMC6120903; doi:10.1038/s41467-018-05807-z)
Supplement: Supplementary file 10 — Supplementary Data 7 [file 41467_2018_5807_MOESM10_ESM.xlsx]

## Sheet: Legend
LEGEND
Column Name	Description	Comments
Strain	A strain that shows in the mutation database
Mutation rate mean	The mean of mutation rate for a strains under different conditions.	Mutation rate is defined as the number of mutations per genome per generation
Mutation rate standard deviation	The standard deviation of mutation rate for a strains under different conditions.

## Sheet: Mutation Rate for Each Strain
Strain	Mutation rate mean	Mutation rate standard deviation
MC1000	0.0755455	0.00250454
BW25113	0.0447408	0.0339225
K12	0.0395889	0.0711928
EcNR1	0.0278283	0.00317759
MC4100TF	0.0267717	0.0119415
BW2952	0.0208553	0.0191119
MG1655	0.0120112	0.0222985
REL606	0.00710791	0.00660247
MC4100	0.00703425	0.00199452
REL607	0.00589431	0.00347317
REL1206	0.00545175	0.00118801
DH1	0.00479812	0.00334767
W3110	0.0040625	0.00114759
