# Supplementary material for: Predicting the evolution of Escherichia coli by a data-driven approach
Source: Nat Commun. 2018 Sep 3;9:3562. doi: 10.1038/s41467-018-05807-z (PMC6120903; doi:10.1038/s41467-018-05807-z)
Supplement: Supplementary file 11 — Supplementary Data 8 [file 41467_2018_5807_MOESM11_ESM.xlsx]

## Sheet: Legend
LEGEND
Column Name	Description	Comments
Featrues	The features all together defines a combination of culture condition and strain type.
Frequency	The frequency describes how many times a feature was selected when predicting the 1,992 genome sites by the three methods. If a feature was selected by all the three methods and for all the genome sites, the frequency takes the maximum value, 5976

## Sheet: Features
Featrues	Frequency
stress_NalidixicAcid	5752
stress_Amikacin	5739
stress_Spectinomycin	5736
Tem_high	5726
Tem_normal	5726
stress_Nitrofurantoin	5719
stress_Fusidicacid.	5717
stress_Lomefloxacin	5717
stress_Streptomycin	5712
stress_Chloramphenicol	5711
stress_Cefoxitin	5709
stress_Ampicillin	5708
Tem_low	5707
stress_Anaerobic	5706
stress_Sulfamonomethoxine	5704
stress_N.Methyl.N9.nitro.N.nitrosoguanidine	5704
stress_Tobramycin	5703
stress_Tetracycline	5702
stress_Murine_monocytic_cells.RAW.264.7.	5700
stress_Piperacillin	5692
stress_Spiramycin	5692
stress_Doxycycline	5691
stress_Chloranphenicol	5690
stress_Heat	5687
stress_Erythromycin	5686
stress_Clindamycin	5686
stress_Sulfamethaxozole	5685
stress_Trimethoprim	5685
stress_Kanamycin	5684
stress_Nalidixicacid.	5680
stress_DecreasingGly_Increasing.PDO	5675
stress_100mM_H2O2	5661
stress_Acid	5659
stress_Ciprofloxacin	5645
stress_0.3M_NaCl	4802
stress_Butanol	4800
time_30K.40K	4798
time_1K.5K	4790
time_500.1K	4772
Medium_MD131	4772
time_5K.10K	4771
time_20K.30K	4770
time_0.500	4763
Medium_MD141	4757
Medium_MD128	4750
time_10K.20K	4743
Medium_MD139	4740
Medium_MD138	4738
Medium_MD140	4736
Medium_MD132	4733
Medium_MD149	4724
Medium_MD147	4724
Medium_MD129	4723
Medium_MD130	4719
Medium_MD137	4719
Medium_MD001	4710
Medium_MD148	4710
Medium_MD136	4705
Medium_Gut	4700
Medium_MD134	4684
Medium_MD150	4684
Medium_MD133	4683
Medium_MD078	4674
Medium_MD018	4671
Medium_MD145	4669
Medium_MD143	4653
Strain_MC1000	4631
Medium_MD135	4627
Medium_MD126	4627
Medium_MD144	4606
Strain_MC4100	4606
Strain_BW25113	4582
Strain_Evolved.MG1655	4580
Strain_W3110	4565
Strain_EcNR1	4549
Strain_BW2952	4542
Strain_REL607	4524
Strain_DH1	4518
Strain_MC4100TF	4454
Strain_REL1206	4450
Strain_K12	4406
Strain_REL606	4198
Strain_MG1655	3894
