# Supplementary material for: Predicting the evolution of Escherichia coli by a data-driven approach
Source: Nat Commun. 2018 Sep 3;9:3562. doi: 10.1038/s41467-018-05807-z (PMC6120903; doi:10.1038/s41467-018-05807-z)
Supplement: Supplementary file 12 — Supplementary Data 9 [file 41467_2018_5807_MOESM12_ESM.xlsx]

## Sheet: Legend
LEGEND
Sheet Name	Description	Comments
ANN	The predicted probability of the 1990 genome sites under 178 culture conditions hit by a mutation using ANN model.
NB	The predicted probability of the 1990 genome sites under 178 culture conditions hit by a mutation using NB model.
SVM	The predicted probability of the 1990 genome sites under 178 culture conditions hit by a mutation using SVM model.
Truth	The corresponding truth for each genome site and culture condition.
Confusion Matrix	A confusion matrix which describes a summary of each predictior. The prediction by the ensemble predictor is an average of the predictions by ANN, NB and SVM.

## Sheet: ANN
ybcS	proK	acrA	evgS	topA	mrdA	araJ	pcnB	thrA	gyrA	mrdB	mokC.nhaA	yaaH	ybaL	cls	murE	ompF.asnS	ftsW	dgt	secF	ECB_00212	cyoA.ampG	lon.hupB	mraZ	yahA	fsr	frmB	ylaB	nagD	tig	sbcC	ykgE	yahG	polB	kefC	pdhR	gltL	dnaK	hfq	menD	dnaJ	lpxC	hepA	sgrR	insL.1	spoT	yfbV.ackA	ydcD	mokB.trg	rlmL
0.014213	0.0356214	0.0142306	0.0356158	0.00161999	0.0080609	0.00206229	0.00814813	0.00713725	0.00234877	0.00116074	0.0012186	0.00147677	0.0013628	0.00172686	0.000955671	0.00135355	0.00271642	0.00163976	0.00197543	0.000879092	0.00445334	0.00100183	0.000952473	0.00266515	0.0012243	0.000999169	0.0018476	0.00320967	0.00247528	0.000985141	0.00401986	0.00407008	0.00084349	0.00265087	0.000869872	0.00130894	0.00140675	0.00413456	0.0113088	0.000994912	0.00264387	0.00938661	0.00104542	0.000978789	0.00825442	0.00346187	0.000766378	0.00137867	0.010251
0.3011	0.00172426	0.0129133	0.0344508	0.00141463	0.00739155	0.00197939	0.0081116	0.00713188	0.00194418	0.00107519	0.00112267	0.00134481	0.00114574	0.00170306	0.000969641	0.00123782	0.00276202	0.00162632	0.0022193	0.000886441	0.00443923	0.000985328	0.000966815	0.00259562	0.00114959	0.000978975	0.0017824	0.00323031	0.00253261	0.000997245	0.00377159	0.00373919	0.000846842	0.0027315	0.000864353	0.00125247	0.00132446	0.00404913	0.0114521	0.000997002	0.00228816	0.00875155	0.00104889	0.000983953	0.0107987	0.00339279	0.000769382	0.00114762	0.0101832
0.427851	0.0297849	0.0462573	0.0267437	0.00144744	0.00622873	0.00181306	0.0057054	0.00568086	0.00156021	0.00100583	0.00104491	0.00129598	0.00101999	0.00145918	0.00093758	0.00123861	0.00243195	0.00157945	0.00165231	0.000852546	0.00394298	0.000875295	0.000841121	0.00228947	0.00117167	0.000945849	0.00128663	0.00270491	0.002108	0.000892842	0.00339514	0.0033652	0.000825528	0.00231177	0.000849837	0.00121361	0.0012946	0.00333953	0.00881983	0.000976733	0.00226502	0.00648096	0.00102838	0.000918022	0.00495268	0.00347152	0.000762466	0.00113168	0.0102469
0.319103	0.0397237	0.0130799	0.0323957	0.00152922	0.00780302	0.0018872	0.00805248	0.00712601	0.0020449	0.00102713	0.00114288	0.00145854	0.00138647	0.00150082	0.000951648	0.00121208	0.00268925	0.00161025	0.00216298	0.000873335	0.00455164	0.000999487	0.000920672	0.00249213	0.00116516	0.000918019	0.00172741	0.00318889	0.00247815	0.000983867	0.00408218	0.00398033	0.000833308	0.00269685	0.000863228	0.00130977	0.00141178	0.00398417	0.0106209	0.00104321	0.00247119	0.00916573	0.00101025	0.000973874	0.00839108	0.00353447	0.000753952	0.00132663	0.0105881
0.185873	0.0364452	0.00952606	0.643181	0.00112977	0.00715799	0.00192213	0.00705718	0.00564337	0.00171764	0.000960196	0.00107587	0.00129185	0.00112628	0.00164014	0.000929312	0.00134258	0.0024456	0.00136189	0.00201806	0.000832757	0.0032403	0.000865906	0.000769678	0.00244146	0.00118811	0.000951327	0.00105331	0.00285791	0.00211838	0.000950268	0.00316739	0.00332869	0.000794824	0.00267996	0.000823394	0.00120941	0.00135897	0.0018272	0.00644093	0.000891455	0.00282884	0.00931633	0.000890078	0.000916687	0.00225637	0.00197609	0.000634588	0.000986266	0.00381833
0.00320597	0.00275696	0.000534044	0.000135975	0.500329	0.0577954	0.00661426	0.00993569	0.0164965	0.00174969	0.114047	0.11493	0.015441	0.0713204	0.0124065	0.00114399	0.0152823	0.00304513	0.00448128	0.0163619	0.00664754	0.0223364	0.00981055	0.00615	0.00106559	0.00211648	0.000958203	0.00151899	0.0112861	0.0126144	0.00832834	0.00630151	0.00135958	0.00676456	0.00141127	0.00586723	0.0242333	0.00616605	0.00378286	0.00800825	0.00259297	0.000679616	0.00153067	0.00520176	0.0107011	0.552261	0.0535754	0.0281858	0.155196	0.0381209
0.00330487	0.00263818	0.00059275	0.000146107	0.513032	0.0182222	0.00686531	0.0105327	0.0164943	0.00170875	0.116399	0.118296	0.0166014	0.0269286	0.0123769	0.00114261	0.0171799	0.00301644	0.00442868	0.0167764	0.00658802	0.0219345	0.00980863	0.00666257	0.00103886	0.0020504	0.000944821	0.00147688	0.011118	0.0129778	0.00837157	0.00621514	0.00135538	0.00668395	0.00148325	0.00583107	0.0246495	0.00610189	0.00378489	0.00820421	0.00260711	0.000688004	0.00165148	0.00511854	0.0123549	0.571289	0.0545627	0.0297291	0.160665	0.0373455
0.0121078	0.107419	0.00116711	0.000761818	0.328082	0.437024	0.0176853	0.035971	0.0062661	0.00555862	0.226566	0.234074	0.0537219	0.974434	0.00722112	0.00132345	0.0206522	0.00342219	0.0013171	0.051284	0.00736202	0.0936642	0.0935825	0.314208	0.00113321	0.00757999	0.000888053	0.00221937	0.0851015	0.0100136	0.014063	0.655673	0.00170487	0.061397	0.00129782	0.00728659	0.196182	0.149077	0.000272442	0.10996	0.0673161	0.00118827	0.00137167	0.00154623	0.033248	0.82426	0.159629	0.00481154	0.229153	0.00467225
0.735709	0.00598673	0.00119605	0.00081231	0.927379	0.339322	0.151791	0.0461144	0.00673841	0.00565601	0.781235	0.940586	0.468644	0.96744	0.00813331	0.00141721	0.107049	0.0034183	0.00131606	0.0507328	0.00753207	0.0134073	0.535354	0.0130376	0.00122749	0.00612264	0.000881373	0.00255921	0.0191505	0.0133209	0.0143126	0.0128826	0.00174966	0.00890696	0.0014236	0.00743621	0.0525062	0.0175883	0.000262266	0.00633132	0.00574488	0.00116792	0.00155199	0.00154182	0.0341833	0.216754	0.0221834	0.00462524	0.780829	0.00501857
0.739528	0.00587406	0.00127978	0.000823029	0.930351	0.339622	0.151025	0.0523571	0.00673841	0.00568169	0.778914	0.932248	0.469222	0.967057	0.00819928	0.00142046	0.107459	0.00344196	0.00131347	0.0492855	0.0075312	0.0140421	0.538739	0.0127507	0.00121337	0.00626884	0.000894023	0.00255624	0.0189699	0.0127061	0.0142873	0.0127785	0.0018231	0.00878729	0.00134943	0.00743093	0.0518514	0.0174868	0.000267442	0.00631718	0.00565463	0.00119885	0.00157819	0.00153206	0.0316579	0.224407	0.0226447	0.00458542	0.778225	0.00489322
0.961502	0.0074379	0.00112023	0.000776292	0.969706	0.0691911	0.0173499	0.0619345	0.230539	0.101613	0.957545	0.965734	0.858082	0.983005	0.0413735	0.00134966	0.0131003	0.00302293	0.0012667	0.476802	0.0305553	0.0436201	0.843101	0.0073775	0.00119537	0.00142645	0.000880028	0.00210203	0.0458658	0.0723557	0.00123347	0.00771687	0.00153372	0.00676018	0.00138722	0.00125087	0.222222	0.036676	0.000255093	0.0081019	0.00673813	0.00110403	0.0013932	0.00144975	0.0776562	0.0144063	0.0113514	0.00393876	0.959051	0.00375485
0.00409873	0.00130248	0.000336105	0.00151772	0.000738689	0.0102796	0.00234397	0.000747459	0.00557924	0.340144	0.00143602	0.0013319	0.000618172	0.00233608	0.00132057	0.00220216	0.00125314	0.00255638	0.000526513	0.0395691	0.00118415	0.00237367	0.000996133	0.00187841	0.00154457	0.00484753	0.00327589	0.0872161	0.00247131	0.00179976	0.00430588	0.00088607	0.00151441	0.00104026	0.00114339	0.00112812	0.00185324	0.00120156	0.000865745	0.000558868	0.00113459	0.00168829	0.00282358	0.000562616	0.000890458	0.000510887	0.000273963	0.000311035	0.00252151	0.000659873
0.00319302	0.00272268	0.000535981	0.000145845	0.550323	0.0587814	0.00652404	0.0101562	0.0164951	0.00173287	0.0636035	0.110634	0.0152912	0.0699499	0.0127867	0.00113882	0.0150943	0.00301962	0.00447604	0.0164277	0.00656197	0.023399	0.00938494	0.00669119	0.00104826	0.00204649	0.000950434	0.00154341	0.0111663	0.0122942	0.00823357	0.00642866	0.00158268	0.00674507	0.00150326	0.00578262	0.0240926	0.00581805	0.00388831	0.00835206	0.0026364	0.000668382	0.00155153	0.00518172	0.0117953	0.602969	0.0516826	0.0295084	0.102734	0.0379591
0.00328549	0.00309159	0.00055079	0.00014178	0.498207	0.0604284	0.00645493	0.0103452	0.0164954	0.00159382	0.0645374	0.0648183	0.0152323	0.0705677	0.0127287	0.00114267	0.0152163	0.0030557	0.00448389	0.0167955	0.00660395	0.0224303	0.00920387	0.00692025	0.00104464	0.00201893	0.000918467	0.00154912	0.0112661	0.0129738	0.00826899	0.00654922	0.00139789	0.0067929	0.00151368	0.0058199	0.0245565	0.00600472	0.00387155	0.00860741	0.0026432	0.000661635	0.00162276	0.00516063	0.0108297	0.630276	0.0541403	0.0280895	0.105123	0.0387489
0.0117706	0.0853873	0.00115492	0.000786822	0.186471	0.433881	0.160961	0.0355102	0.0062662	0.00534686	0.0512053	0.0597661	0.0532745	0.975183	0.0074586	0.00132965	0.0212098	0.00342405	0.00134049	0.0493419	0.00742491	0.0943063	0.0925328	0.344338	0.00118074	0.00788032	0.000861107	0.00224875	0.0855661	0.00999341	0.0140093	0.644274	0.00165104	0.0620874	0.00135193	0.00735532	0.194682	0.150532	0.000279041	0.111641	0.067651	0.00121048	0.0013124	0.00157243	0.0307616	0.948269	0.156146	0.00482137	0.233858	0.00470493
0.534218	0.00588538	0.00122768	0.000766749	0.923913	0.426965	0.31475	0.145977	0.00673904	0.00559278	0.592724	0.93042	0.465368	0.966472	0.00837929	0.00140419	0.276809	0.00342393	0.00132905	0.0499738	0.00757283	0.0143073	0.528649	0.012622	0.0012962	0.00640674	0.000910943	0.00246375	0.0191436	0.0126694	0.014365	0.0133786	0.00185327	0.00890447	0.00136588	0.00746286	0.0524736	0.0184595	0.000265982	0.00637675	0.00569443	0.00127199	0.00156376	0.00155912	0.0302638	0.403257	0.0223856	0.00467248	0.591128	0.0049852
0.271465	0.00653652	0.00133693	0.000817861	0.895038	0.519619	0.486452	0.202272	0.00759111	0.00715506	0.34784	0.916034	0.233667	0.951824	0.00934476	0.00144643	0.446475	0.00348743	0.00134448	0.0735337	0.00813421	0.0152613	0.0260416	0.0159628	0.00129818	0.00695203	0.000970366	0.00263565	0.0220986	0.0135552	0.0163722	0.0168475	0.00183862	0.00983525	0.00148589	0.00800729	0.0724529	0.0230136	0.000266816	0.00698576	0.00617219	0.00123625	0.0016506	0.00158155	0.042922	0.668554	0.0287244	0.00504542	0.349428	0.0054237
0.807272	0.00722665	0.00125167	0.000883011	0.873223	0.0984917	0.0332202	0.0629571	0.00866504	0.00684421	0.876004	0.900987	0.41527	0.874711	0.00982127	0.00141832	0.0300033	0.0033965	0.0014005	0.0875163	0.00831286	0.0186978	0.37781	0.0185881	0.00134648	0.00710507	0.000934476	0.00282079	0.0226488	0.012803	0.0170384	0.0190756	0.00182603	0.0100189	0.00136039	0.00823267	0.114541	0.0260492	0.000269508	0.00766103	0.0062818	0.00126646	0.00160107	0.00160727	0.258685	0.0896579	0.0331351	0.00542709	0.854374	0.00519695
0.380188	0.00719731	0.00127285	0.000892369	0.855684	0.102236	0.0330126	0.0633575	0.00866481	0.00689275	0.863553	0.901735	0.41431	0.873616	0.00976475	0.00141527	0.0294449	0.00339384	0.00139563	0.499026	0.00827151	0.0185299	0.377311	0.0178101	0.00130346	0.0069196	0.000961851	0.0025521	0.0225953	0.01323	0.0171285	0.0187683	0.00179368	0.0100131	0.00134157	0.00818188	0.110506	0.025331	0.000265379	0.00745857	0.00620508	0.00126858	0.00156044	0.00160577	0.209781	0.0774519	0.0327537	0.00534894	0.840759	0.00506028
0.901681	0.008015	0.00118824	0.000759813	0.966388	0.134825	0.0543714	0.12522	0.295365	0.17334	0.961335	0.962472	0.895831	0.981635	0.101372	0.00136497	0.0443449	0.00307836	0.00129048	0.533877	0.0331807	0.0478588	0.825159	0.00768645	0.00120351	0.0405064	0.000855116	0.00233608	0.0497679	0.141947	0.0200554	0.00774251	0.00162713	0.00702581	0.00130238	0.0322823	0.187193	0.0391286	0.000261942	0.00822543	0.00683932	0.00113772	0.00140053	0.00148486	0.0458899	0.0697319	0.0118887	0.0040399	0.904755	0.00380792
0.906104	0.00773481	0.00110563	0.000775817	0.962889	0.0703839	0.0532009	0.119177	0.285237	0.174877	0.927441	0.963935	0.849652	0.982181	0.0941672	0.00133872	0.0427807	0.00301271	0.00127492	0.449959	0.0315555	0.0458728	0.778609	0.00742738	0.00121505	0.0421288	0.000876071	0.00223735	0.0471931	0.125003	0.0194425	0.00768099	0.00154186	0.00684472	0.00138603	0.0307668	0.175533	0.00768988	0.000263649	0.00839976	0.00683387	0.00113145	0.00140996	0.00146281	0.0828455	0.0730212	0.0117652	0.00404765	0.908972	0.00394933
0.909091	0.00790327	0.00112804	0.000770921	0.968228	0.127541	0.053126	0.118036	0.285231	0.173415	0.96277	0.969966	0.84808	0.984216	0.0963591	0.00135207	0.0420227	0.00304445	0.00127784	0.495375	0.0317508	0.0460941	0.785237	0.00751258	0.00121855	0.0427828	0.000861711	0.00213261	0.0479661	0.125721	0.0195985	0.00813435	0.00158222	0.00693307	0.0013249	0.0308789	0.230511	0.0387985	0.000264726	0.00836046	0.00688076	0.00114326	0.00141737	0.00146652	0.0817799	0.067498	0.0113704	0.00404346	0.914527	0.00381974
0.90169	0.00812548	0.00112994	0.000780358	0.960439	0.133913	0.0544397	0.127167	0.29537	0.174078	0.953058	0.962312	0.903335	0.983445	0.0994792	0.00135953	0.0432267	0.00307887	0.00128925	0.472496	0.0329908	0.0476779	0.83202	0.00777426	0.00120863	0.0437614	0.000848796	0.00219495	0.0497449	0.140774	0.0200647	0.00795992	0.00158032	0.00704139	0.0013144	0.0321283	0.182251	0.0392202	0.000252385	0.00850325	0.00691125	0.00111338	0.00144499	0.00148335	0.0461586	0.0751926	0.0120065	0.00405905	0.905113	0.00385565
0.905548	0.00808757	0.00112068	0.000762359	0.96721	0.127659	0.0527695	0.117895	0.28524	0.166379	0.954946	0.969921	0.848142	0.982281	0.0955714	0.00135784	0.0426008	0.00303718	0.00128075	0.505055	0.0315378	0.0457009	0.778158	0.00755779	0.00118927	0.0428223	0.000857296	0.00226687	0.0474525	0.124882	0.0194522	0.00787314	0.00162284	0.0068999	0.00138028	0.0306979	0.233184	0.0385587	0.000253589	0.00827742	0.00686276	0.00114488	0.00139756	0.00146994	0.0833737	0.0657136	0.0115494	0.00398335	0.914417	0.00393429
0.907346	0.00781229	0.0011435	0.000776663	0.968015	0.129395	0.0537609	0.120354	0.239434	0.162839	0.966484	0.964187	0.850761	0.982237	0.0945661	0.00135781	0.0429376	0.00302561	0.00127693	0.506758	0.0317208	0.00597142	0.779455	0.00737369	0.00119444	0.042329	0.000897888	0.00209873	0.00898763	0.133124	0.0197216	0.00772887	0.00155307	0.00684515	0.00129534	0.0308984	0.177225	0.0385998	0.000247295	0.00807115	0.00676654	0.00112959	0.00139261	0.00146934	0.0837468	0.0680277	0.0113547	0.00396147	0.909384	0.00373841
0.905554	0.00806787	0.00109673	0.000763113	0.967502	0.125855	0.0520461	0.11884	0.239476	0.10393	0.962511	0.96334	0.848384	0.984151	0.0430494	0.00134089	0.0422914	0.00302646	0.00127322	0.504494	0.0316663	0.045705	0.777223	0.00735755	0.00117213	0.0419972	0.000838991	0.00208967	0.0476549	0.0754992	0.0194691	0.00777198	0.00154741	0.00688383	0.00138733	0.0308267	0.232615	0.0381752	0.000251632	0.00823249	0.00679359	0.00112329	0.00140127	0.00146133	0.0818401	0.065491	0.0114656	0.0039842	0.913941	0.00395806
0.909044	0.0079732	0.00112986	0.000781763	0.967881	0.124253	0.0513286	0.0648108	0.239414	0.10721	0.962586	0.969759	0.847913	0.984432	0.0953234	0.00134703	0.0419985	0.0030536	0.00127578	0.503411	0.00139986	0.0454749	0.777487	0.00728147	0.00119514	0.041752	0.000848849	0.00210894	0.0473233	0.0755785	0.0194779	0.00781771	0.00165642	0.0067875	0.00140943	0.0306847	0.231209	0.0373583	0.00026536	0.00830435	0.0067701	0.00112754	0.0014387	0.00146308	0.078748	0.0701905	0.0116956	0.00398854	0.913627	0.0040372
0.0033052	0.00129472	0.000813446	0.000240674	0.0806799	0.181925	0.00543444	0.0086149	0.0119581	0.00449126	0.038538	0.0336522	0.00458866	0.263581	0.078689	0.00543371	0.00464888	0.00267388	0.00345913	0.0198921	0.00332392	0.0125791	0.00985939	0.00422138	0.000912759	0.00287406	0.00267154	0.00294467	0.00637076	0.00946712	0.00717884	0.00360579	0.00188848	0.00326974	0.00261853	0.00334385	0.0171358	0.00463169	0.0241794	0.00400718	0.00289706	0.000961284	0.00359669	0.0102595	0.00597931	0.0173802	0.00980336	0.111425	0.0505831	0.00992387
0.0177116	0.00159493	0.00121219	0.000838536	0.639216	0.138474	0.297432	0.0600897	0.00675687	0.00708619	0.517761	0.54757	0.10245	0.961766	0.00848379	0.00135578	0.0293022	0.00351754	0.00137253	0.0985159	0.00823611	0.00778731	0.138874	0.00990478	0.00120457	0.00826239	0.000916003	0.00235764	0.0108452	0.0108668	0.0167213	0.00150738	0.00173017	0.00129965	0.00145641	0.00814185	0.0753641	0.0178495	0.00027569	0.00212528	0.0030598	0.00125721	0.00143138	0.00160986	0.0489854	0.64579	0.0267676	0.00519666	0.113052	0.00525303
0.0322318	0.00383256	0.00401394	0.00490794	0.00178702	0.0112128	0.00200762	0.0104746	0.016653	0.00854298	0.00246902	0.00283639	0.00145124	0.00407597	0.00352054	0.000977538	0.00145011	0.00621043	0.00109967	0.00238787	0.00141154	0.00529211	0.00202588	0.00332106	0.00162744	0.00188986	0.000981186	0.016106	0.00890749	0.0083305	0.00241284	0.0031589	0.00434302	0.00138507	0.00283037	0.00137407	0.00290128	0.00156089	0.00295837	0.00267085	0.00206213	0.00277833	0.0128341	0.00109892	0.00177657	0.00695092	0.00370882	0.000680345	0.00306478	0.0122993
0.00386357	0.00300658	0.000567601	0.000147941	0.862283	0.0851011	0.00782182	0.0127743	0.0168709	0.00195965	0.180196	0.182456	0.0219512	0.109869	0.0160975	0.00117424	0.0193965	0.00323644	0.00518133	0.0207066	0.00763316	0.0285946	0.0117738	0.00739901	0.00109438	0.00214858	0.000981763	0.00158522	0.0127771	0.0141065	0.00970726	0.00802822	0.00167154	0.00775524	0.00157524	0.00665845	0.0256315	0.00714365	0.00464147	0.00980097	0.00277947	0.000696783	0.00170316	0.00586721	0.0137937	0.340598	0.0111286	0.00130178	0.166979	0.00968444
0.00340302	0.00145349	0.000872058	0.000169059	0.036967	0.0559479	0.00119499	0.00989013	0.0166218	0.000923036	0.0294583	0.0200367	0.00277094	0.0690225	0.0149561	0.00169116	0.010059	0.00504854	0.00877408	0.0204079	0.00489491	0.0261181	0.0105309	0.006193	0.0010361	0.00128369	0.00116831	0.00503547	0.00821181	0.0126059	0.004165	0.00548251	0.00275739	0.004136	0.00274859	0.00390953	0.0237329	0.00157355	0.0108733	0.0133998	0.0025964	0.000965853	0.00339594	0.0103371	0.00287359	0.00479856	0.0336366	0.0106881	0.0325511	0.0411947
0.0045675	0.00160341	0.00111252	0.00149538	0.000401847	0.051792	0.00398003	0.00109023	0.00569039	0.00557461	0.00132389	0.00135093	0.00135152	0.00256657	0.00115067	0.00228586	0.00295493	0.00156407	0.00201701	0.0202163	0.00140678	0.00302329	0.00145235	0.00384771	0.00657778	0.00582845	0.00522984	0.00093669	0.00127052	0.00155087	0.00347095	0.00115144	0.00138411	0.00127911	0.00133547	0.00139535	0.00256954	0.00303546	0.00533419	0.00171752	0.00233501	0.000672258	0.00243989	0.00128639	0.00098032	0.00827691	0.00119329	0.00112726	0.00094454	0.000597409
0.00225207	0.00158028	0.00146954	0.00143615	0.000933896	0.00204125	0.00116699	0.00230059	0.00552313	0.00144083	0.00117585	0.00115631	0.00104944	0.0018998	0.0179092	0.000741825	0.000987482	0.00608094	0.00083747	0.000729998	0.00107336	0.00224813	0.00105127	0.00102772	0.00088019	0.00116435	0.000773269	0.0188382	0.00878045	0.00841691	0.00154637	0.00125509	0.00173037	0.000976249	0.00192938	0.00105071	0.00130159	0.000860346	0.0371384	0.00160273	0.00143076	0.095448	0.0022459	0.000885689	0.00102587	0.00117594	0.0014288	0.000566488	0.00107753	0.0132862
0.00239611	0.00149226	0.00145805	0.00145592	0.00101153	0.00206617	0.00116976	0.00240643	0.00553319	0.00148792	0.00128969	0.00119382	0.00108491	0.0019677	0.00119614	0.000743106	0.0009947	0.00616277	0.000850846	0.00075029	0.00109004	0.0022782	0.001073	0.00108511	0.00091415	0.00119379	0.000748349	0.0194551	0.00890992	0.00831065	0.0015779	0.00129629	0.00188437	0.000985802	0.0019699	0.00106666	0.00138354	0.000883757	0.0379225	0.00165524	0.00139594	0.0782316	0.00236895	0.000897723	0.00106027	0.00122014	0.00144233	0.000565644	0.00110853	0.0136711
0.00236291	0.00147459	0.00155719	0.00143082	0.00095802	0.00204129	0.00116956	0.00239217	0.00552827	0.00156791	0.00123048	0.00119851	0.00109303	0.00215024	0.0186442	0.000741397	0.00100698	0.00612432	0.000841824	0.000803207	0.00108948	0.00217378	0.00108036	0.00102575	0.000912058	0.00120417	0.000747324	0.0189507	0.00281504	0.00229673	0.00156415	0.00127964	0.00174997	0.000982652	0.00194697	0.00106608	0.00132075	0.00088841	0.0370523	0.00162403	0.00138771	0.0341659	0.00232752	0.000889089	0.00105727	0.00119716	0.0014282	0.000587997	0.00110409	0.00537018
0.00250552	0.00163909	0.00154518	0.00149423	0.000974581	0.00214289	0.00119655	0.00250002	0.00554306	0.00159987	0.00129106	0.00122787	0.00111232	0.00218393	0.0197358	0.00074634	0.00102099	0.00628277	0.000859988	0.000763303	0.00110657	0.00223284	0.00109905	0.00103298	0.000943707	0.00124787	0.000760505	0.0204715	0.00910617	0.00846638	0.00160573	0.00133618	0.00182733	0.000999643	0.00196296	0.00108283	0.00134715	0.000919142	0.0394353	0.00169371	0.00141912	0.107204	0.00246461	0.000904809	0.00107987	0.00126154	0.00148827	0.000570996	0.00113447	0.0140665
0.00250167	0.00154305	0.00150994	0.00147936	0.0010006	0.00212101	0.00119626	0.00246928	0.0055432	0.00156871	0.00126442	0.0012395	0.00111652	0.00221625	0.0198745	0.000749488	0.00102549	0.00628476	0.000857227	0.000763539	0.00111171	0.00223531	0.00111132	0.0010281	0.000923865	0.00132178	0.000782719	0.0204097	0.00913965	0.00854706	0.00161496	0.00131491	0.00180498	0.00100105	0.0020051	0.00108704	0.00135285	0.000907132	0.0394269	0.00168015	0.0014186	0.104771	0.00242135	0.000902982	0.0011001	0.00122564	0.00145852	0.000568436	0.00114761	0.0138435
0.00247312	0.00154294	0.00152602	0.00147751	0.000967618	0.00210512	0.00122404	0.00248229	0.00554305	0.0015909	0.00124564	0.00122488	0.00111437	0.00201641	0.0196724	0.000749651	0.00101795	0.00627816	0.000854548	0.000750708	0.00110288	0.0022234	0.00109887	0.00103786	0.000935162	0.00121874	0.000805334	0.0207841	0.00909012	0.00846543	0.00160358	0.00131077	0.00180653	0.000998838	0.001998	0.00107932	0.00140946	0.000901483	0.0179931	0.00167655	0.00147185	0.102461	0.00242433	0.000900219	0.00108193	0.00120969	0.00146399	0.000568513	0.00114278	0.0135159
0.00250043	0.00156566	0.00154099	0.00151606	0.00100467	0.0021733	0.00120411	0.00250144	0.00555469	0.00162121	0.00126105	0.001232	0.0011171	0.00202819	0.0197809	0.000750558	0.00102979	0.0063018	0.000862659	0.000824084	0.00111101	0.00224495	0.00110514	0.00107954	0.000928242	0.0012245	0.00080437	0.0209834	0.00911033	0.00851118	0.00161925	0.00131037	0.00193902	0.00100255	0.0020081	0.00108733	0.00137425	0.000914239	0.0186288	0.00169622	0.00142834	0.0836173	0.00243092	0.000906628	0.0010903	0.00125094	0.00149409	0.000595619	0.00115179	0.0139448
0.00273935	0.0017451	0.00167176	0.00163066	0.0010916	0.00229418	0.00129546	0.00272351	0.00557978	0.00176043	0.00132984	0.0013085	0.00118047	0.00212743	0.022745	0.000766722	0.00110562	0.00117082	0.000882044	0.00080028	0.00115303	0.00235925	0.00116379	0.00111733	0.000976533	0.00129949	0.000785038	0.00313921	0.00954879	0.00916094	0.0017036	0.00140074	0.00193816	0.00103804	0.00203371	0.00112631	0.00142219	0.000951602	0.0451466	0.00179928	0.00152882	0.122421	0.00263858	0.000921601	0.00113752	0.00128139	0.00155205	0.000583561	0.00120409	0.0145086
0.000489436	0.000784346	0.000878765	0.000396605	0.000479117	0.00206957	0.000535728	0.00100175	0.00557911	0.000296321	0.00151291	0.00133303	0.0012829	0.00412453	0.0114828	0.00702772	0.00165879	0.00446887	0.00149351	0.00672259	0.00157488	0.00285333	0.00206156	0.00944677	0.000634027	0.00137057	0.000547342	0.0202757	0.00490667	0.00839838	0.00148127	0.000643838	0.000908678	0.00142987	0.00111558	0.00157287	0.00287241	0.000813971	0.0892113	0.00108093	0.00499889	0.0538092	0.000559623	0.00154199	0.00141972	0.00674967	0.00373625	0.00120291	0.00226473	0.00314205
0.0150712	0.00241455	0.10955	0.00268985	0.00192509	0.00651438	0.0018021	0.00734232	0.00602729	0.00696029	0.00232782	0.00245789	0.00137108	0.00380227	0.00291217	0.000931324	0.00123798	0.00539763	0.00100246	0.00212039	0.00141307	0.004157	0.00186515	0.00259855	0.001408	0.00183289	0.000922573	0.0078608	0.00702438	0.0070839	0.00207684	0.00220988	0.00334713	0.00130471	0.00253578	0.00135638	0.00225109	0.00132323	0.0035382	0.00376177	0.0018553	0.00236436	0.00730645	0.00105462	0.00157592	0.00388293	0.00353094	0.000637766	0.00216074	0.0100968
0.0108035	0.00253511	0.0735759	0.00248899	0.00187208	0.00571525	0.00179085	0.00631238	0.00570313	0.00559502	0.00213337	0.00217639	0.00130015	0.00336144	0.00278191	0.000919873	0.00118595	0.00519115	0.000989049	0.00187544	0.00137411	0.00396699	0.00172061	0.00257859	0.00138703	0.0017764	0.000918172	0.00712457	0.0066253	0.0063561	0.00201871	0.00218564	0.00315417	0.00129974	0.00247206	0.00131946	0.00211727	0.00131126	0.00319865	0.00348187	0.00180969	0.00275504	0.00613606	0.00104085	0.00146661	0.00357341	0.00337017	0.000633924	0.00196265	0.00905045
0.0213822	0.00244858	0.0582294	0.00269447	0.00145892	0.00674382	0.00177088	0.00711547	0.00634221	0.0057263	0.00195079	0.00223163	0.00140204	0.00293672	0.00277097	0.000946576	0.00121074	0.00527589	0.00105391	0.00193361	0.00140575	0.00426454	0.00197261	0.00266029	0.0013466	0.00177033	0.000940576	0.00854892	0.00690922	0.00658324	0.0020287	0.0021951	0.00329167	0.00131316	0.00253641	0.00132028	0.00234808	0.00128013	0.00296863	0.00373383	0.00186069	0.00267756	0.00708469	0.00107784	0.00155306	0.00550016	0.00368206	0.000629885	0.00235434	0.010982
0.00379744	0.00194494	0.00212665	0.000956823	0.00105966	0.0122051	0.000953207	0.00402676	0.00564734	0.001362	0.00237049	0.00271889	0.00159037	0.00707689	0.00187535	0.00799712	0.0022686	0.00430532	0.00184	0.0144012	0.00199833	0.00578024	0.003641	0.0249414	0.000967261	0.00206957	0.000699852	0.0150093	0.00461417	0.00790516	0.0021506	0.00127663	0.00184049	0.00193081	0.00158737	0.00193923	0.00562143	0.00124552	0.00488302	0.00327854	0.00664291	0.000659367	0.0023111	0.00185845	0.00225317	0.0238788	0.00817054	0.00132442	0.00477931	0.00276122
0.00830825	0.0369532	0.00312452	0.00124131	0.00370435	0.00346641	0.00540345	0.00197928	0.00557369	0.00210045	0.00265124	0.00172969	0.0007957	0.922651	0.00120723	0.00159789	0.00171991	0.00523855	0.00255207	0.000946593	0.001931	0.0395447	0.00892823	0.051897	0.00073511	0.0547214	0.000806019	0.00674024	0.0276445	0.00515194	0.00213787	0.0540917	0.00235009	0.011857	0.00208224	0.00198862	0.0085651	0.00806918	0.00206758	0.0775891	0.0470415	0.00162091	0.00686014	0.00226858	0.00177175	0.290348	0.106245	0.00111551	0.00331872	0.00822079
0.000937344	0.00041136	0.000698224	0.000206503	0.00957441	0.00144486	0.000260231	0.000218724	0.00551815	0.000879318	0.00287755	0.0013718	0.000262067	0.860264	0.027364	0.00491813	0.00269092	0.0049857	0.00595821	0.000667499	0.00369568	0.00479362	0.000910965	0.000705771	0.00207114	0.133562	0.00333961	0.00294988	0.00261264	0.00447696	0.0024934	0.000228817	0.00281356	0.00146171	0.00333181	0.00260491	0.00122918	0.000421309	0.0248948	0.000561778	0.000733633	0.000543983	0.00295083	0.00687002	0.000464161	0.890576	0.000656037	0.0162358	0.000554778	0.00466216
0.000994495	0.00037463	0.000698769	0.000211505	0.0105382	0.00130838	0.000263697	0.00021788	0.00551815	0.000901096	0.00272764	0.00132448	0.000262461	0.0426506	0.0309545	0.00490898	0.00263548	0.00497395	0.00585968	0.000684045	0.00365699	0.00415302	0.00111172	0.00076378	0.00206083	0.138512	0.00328982	0.00296886	0.00261216	0.00446527	0.00247403	0.000232315	0.00275188	0.00145398	0.00312389	0.00258247	0.00116483	0.000433187	0.0261653	0.000572764	0.000738655	0.000567058	0.00297227	0.00677124	0.000438076	0.382159	0.000646552	0.0162221	0.000565946	0.0045511
0.00291136	0.012951	0.00149558	0.00132842	0.00341415	0.0148993	0.00432252	0.000485006	0.00548963	0.00289329	0.00438941	0.00215734	0.000505235	0.992841	0.0150847	0.00615163	0.00343528	0.00566914	0.00163128	0.00144998	0.00407231	0.0204466	0.0084666	0.0308768	0.00231045	0.431071	0.00285903	0.00445507	0.0241236	0.00332244	0.0041174	0.0333921	0.00345157	0.0171655	0.00295755	0.00320696	0.00859154	0.00827563	0.000895344	0.00628177	0.0199517	0.000906691	0.00245578	0.00192568	0.00096495	0.788541	0.00155388	0.00229586	0.000711749	0.0006496
0.00132874	0.00137315	0.00299663	0.00172077	0.000334437	0.00443354	0.000745138	0.00218503	0.00551464	0.000349343	0.00130495	0.00109323	0.00145824	0.00245371	0.00083659	0.00639732	0.00166272	0.00172041	0.0149085	0.0082571	0.00107973	0.00579334	0.00142455	0.00366947	0.00127142	0.00117991	0.000638536	0.00151015	0.00158931	0.00205817	0.000857895	0.00121343	0.00190999	0.00103847	0.00124581	0.00112885	0.00217218	0.0011226	0.000683546	0.00937167	0.00251829	0.000525664	0.000938379	0.0142151	0.00116009	0.051808	0.00178938	0.000915084	0.00180824	0.00299779
0.00291706	0.0120304	0.00161181	0.001512	0.00347779	0.0149716	0.00423757	0.000484955	0.00548963	0.00271172	0.00469278	0.00214012	0.000500851	0.994729	0.0144366	0.00613011	0.00344852	0.00563961	0.00165969	0.00143977	0.0040358	0.0207811	0.00813339	0.0319334	0.00235835	0.00513888	0.00292293	0.00446661	0.0238345	0.00337837	0.00409534	0.0339828	0.00309584	0.0172242	0.00293916	0.00318131	0.00846709	0.00819977	0.000924916	0.00661117	0.0196245	0.000922063	0.00250343	0.00194672	0.000968819	0.817717	0.00159708	0.00232263	0.000751378	0.000653232
0.00372032	0.00303984	0.000599774	0.000149156	0.241653	0.0853787	0.00805004	0.012935	0.0168709	0.00194735	0.175178	0.100454	0.021998	0.108554	0.0160545	0.00117307	0.0190447	0.00324444	0.00518735	0.0202857	0.00762219	0.0287198	0.0119061	0.00698206	0.00109741	0.00219818	0.000955239	0.00162403	0.0128922	0.0141131	0.00970942	0.00819805	0.00167598	0.00782087	0.00157491	0.00664781	0.0257354	0.00721571	0.00473466	0.0100856	0.00278347	0.000727717	0.00171169	0.0058785	0.0152156	0.774854	0.0712308	0.0411105	0.241146	0.0529316
0.0298764	0.00366847	0.0134996	0.0227002	0.00175191	0.0077968	0.00195178	0.0099881	0.0165168	0.00340356	0.00106684	0.0010819	0.00145115	0.00156029	0.0018995	0.000961483	0.00149277	0.00268017	0.00172932	0.00220493	0.0008583	0.00457591	0.00093684	0.00103591	0.00259034	0.00118305	0.000984581	0.00176077	0.00315944	0.00269121	0.00100265	0.00416549	0.00433071	0.000825541	0.00272768	0.000848934	0.00125713	0.00139386	0.00409126	0.0140403	0.000995629	0.00328861	0.0110134	0.00103838	0.001003	0.0140413	0.00363664	0.000774721	0.00115271	0.0132468
0.0139037	0.00322783	0.00868029	0.012491	0.00157391	0.00720795	0.001898	0.0069342	0.00627542	0.00180698	0.00110361	0.00114085	0.0014548	0.00153094	0.00178185	0.000972114	0.00139696	0.00269337	0.00158155	0.00196643	0.000843198	0.00422929	0.000850997	0.000921829	0.00213296	0.0011981	0.000942438	0.00174299	0.00297443	0.00244811	0.000997942	0.00341878	0.00380056	0.000816173	0.00265891	0.000874977	0.00117509	0.00134441	0.00367255	0.00965849	0.000980057	0.00264975	0.00716376	0.00102378	0.000944236	0.0102585	0.00319673	0.000728005	0.00118814	0.00805315
0.0123166	0.00349419	0.00896767	0.0140429	0.00147588	0.00862328	0.00225909	0.0087843	0.00686233	0.00225857	0.0011303	0.00141089	0.00155277	0.00148202	0.00197468	0.000993526	0.00142188	0.00280975	0.00167817	0.00175513	0.000857909	0.00423179	0.00090683	0.000888983	0.00240139	0.00129386	0.000962255	0.00177625	0.00323591	0.00268773	0.00102598	0.00365763	0.00413999	0.000824969	0.00279365	0.000890693	0.00118324	0.00143383	0.00407577	0.0110499	0.00101761	0.00268588	0.00858996	0.00102678	0.00099409	0.0128706	0.00359495	0.000738738	0.0012606	0.00936354
0.0392383	0.00382125	0.0134192	0.0235919	0.00187058	0.00871317	0.00209814	0.0106154	0.0166104	0.00315952	0.00132253	0.00124383	0.00151907	0.00208273	0.00186978	0.000972967	0.00138184	0.00289717	0.00166138	0.00220342	0.00089535	0.00468366	0.000986202	0.000965143	0.00240529	0.001296	0.00109822	0.00208648	0.00338889	0.00279685	0.00102224	0.00432493	0.00445556	0.000835046	0.00285218	0.000888961	0.001287	0.00145055	0.00477885	0.0152635	0.00103014	0.00289453	0.0113806	0.00106189	0.0010338	0.0211951	0.00413324	0.000789466	0.00124819	0.012293
0.00226793	0.00160962	0.0134392	0.00274024	0.00222903	0.00116199	0.00189946	0.00392648	0.00558429	0.000371299	0.000855875	0.000868911	0.000955512	0.000819855	0.00236527	0.000625072	0.000890726	0.00198812	0.00102692	0.000604897	0.000725129	0.00197354	0.000953138	0.000736123	0.00250605	0.00154994	0.00103317	0.00118342	0.00220045	0.00173138	0.000634208	0.00184641	0.00201637	0.000689497	0.00151754	0.000729412	0.000977879	0.0030353	0.00404481	0.0048307	0.000829946	0.00795553	0.00225811	0.00106168	0.000798056	0.00149238	0.00235972	0.00314959	0.000965541	0.00458989
0.00206175	0.00150487	0.0122674	0.00286893	0.00226676	0.000901128	0.00171724	0.00394632	0.00557164	0.00042402	0.000750216	0.000750699	0.000952118	0.000819993	0.00246948	0.000613392	0.000941897	0.0020319	0.00102612	0.000701078	0.000719835	0.0018985	0.000904886	0.000651481	0.00275388	0.00151031	0.000971305	0.00123453	0.00214631	0.0017531	0.000635045	0.00174787	0.00184804	0.000697003	0.00135745	0.000735397	0.000901343	0.00266421	0.0040129	0.00470565	0.000845443	0.00731103	0.00209161	0.00106241	0.000821565	0.0019234	0.0024123	0.00312717	0.000936506	0.00504506
0.00268814	0.00163977	0.00553518	0.00371914	0.00315159	0.000902594	0.00169118	0.00403653	0.00556835	0.00208797	0.000830114	0.000814513	0.00104498	0.000870395	0.00251293	0.000616551	0.000897868	0.00204295	0.00103134	0.000779032	0.000730308	0.0023329	0.00101614	0.0007679	0.0021267	0.00169382	0.0009117	0.00123845	0.00228564	0.00184044	0.000649191	0.00177265	0.002052	0.000691173	0.00157864	0.0007422	0.000913782	0.00274359	0.00474639	0.00545399	0.000788938	0.00797115	0.00220666	0.00106493	0.000774551	0.00238877	0.00237453	0.00331246	0.000833494	0.00515457
0.00844271	0.00261883	0.00551003	0.00824535	0.000646021	0.00446612	0.00168379	0.00579921	0.00566899	0.00172125	0.00109616	0.00102289	0.00127281	0.00138696	0.00140955	0.000809371	0.00109574	0.0023629	0.00789802	0.00115544	0.000792947	0.00468636	0.000850492	0.00069987	0.0018784	0.00108439	0.000875549	0.00160867	0.00281665	0.0020678	0.000930301	0.00263771	0.00425182	0.000760204	0.00213361	0.000812538	0.00111262	0.00120672	0.000625897	0.0150517	0.000884582	0.00218363	0.0042684	0.00770149	0.000889119	0.00985712	0.000882864	0.000467775	0.000989099	0.0132072
0.00809744	0.00265081	0.00546782	0.00796771	0.000634047	0.00444576	0.00167174	0.00569542	0.005669	0.00183997	0.00110506	0.00100517	0.00130055	0.00136715	0.00142706	0.000807948	0.00104044	0.002348	0.0079929	0.00119974	0.000797158	0.0046893	0.000828021	0.000715467	0.00187444	0.00108443	0.000900262	0.00148858	0.00279973	0.00205698	0.000928193	0.00263846	0.00418746	0.000761515	0.00211852	0.000815301	0.00112542	0.00123168	0.000622075	0.0148875	0.000848857	0.00259671	0.00411665	0.00780317	0.000923136	0.010591	0.000898418	0.000472035	0.000980667	0.0131541
0.000978087	0.000977952	0.00193252	0.000318198	0.00642361	0.00064075	0.000331236	0.000477612	0.00567679	0.000237446	0.000858108	0.000638937	0.000338015	0.00057664	0.00165888	0.00134844	0.00132155	0.00209345	0.0694361	0.000353337	0.00111602	0.0177956	0.000629563	0.0011756	0.000980191	0.000757375	0.000874055	0.000930988	0.00133046	0.00207794	0.000681127	0.00121143	0.00258814	0.000942244	0.00191263	0.001066	0.000753965	0.000501797	0.0141209	0.0325701	0.00106067	0.00071009	0.00406699	0.0639782	0.000474541	0.190525	0.0103286	0.00678144	0.000962602	0.0836497
0.00100703	0.00106133	0.00201313	0.000326277	0.00627227	0.000652535	0.000331543	0.000480962	0.00567719	0.000247689	0.000861927	0.000624198	0.000338681	0.000544825	0.00163476	0.00134703	0.00131221	0.00211675	0.0693147	0.000303465	0.00111979	0.0179876	0.000627786	0.00118032	0.00101117	0.000772463	0.000931836	0.000957723	0.00134397	0.00209468	0.000681558	0.0012744	0.00270786	0.000944826	0.00198054	0.0010679	0.000752915	0.000504065	0.0140047	0.0348356	0.00106144	0.000711165	0.00426964	0.0636335	0.000478163	0.209741	0.0101657	0.00664357	0.001017	0.0859396
0.000979846	0.00108179	0.00189725	0.000329268	0.00622148	0.000644704	0.000318247	0.000467463	0.00567696	0.000236326	0.00086634	0.000627378	0.000348928	0.0005445	0.00160979	0.00136056	0.00131366	0.00210512	0.068067	0.000332992	0.00111276	0.0174753	0.000632071	0.0012578	0.000990097	0.000768325	0.000885382	0.00099669	0.00133755	0.00202786	0.000687326	0.0012434	0.00266819	0.000947897	0.00192332	0.00106387	0.000785844	0.000538456	0.0137512	0.0326792	0.00107572	0.000704847	0.00409702	0.0626161	0.000485807	0.201068	0.0103359	0.00674812	0.00101151	0.08175
0.00791054	0.00261251	0.00566244	0.00803862	0.000628204	0.00457562	0.00166731	0.00564016	0.00566871	0.00178021	0.00107624	0.000989427	0.00123746	0.00137289	0.00146872	0.000809664	0.00106241	0.00235531	0.00797172	0.00115432	0.000789754	0.00472569	0.000829894	0.0007108	0.00187306	0.00105545	0.000916297	0.00152406	0.00280822	0.00206719	0.000923717	0.00275249	0.00424976	0.000767195	0.00213921	0.00080728	0.00112422	0.00118868	0.000615081	0.0151672	0.000893754	0.00217873	0.00408021	0.00780032	0.00089202	0.0103141	0.000870184	0.000468996	0.000939587	0.0131606
0.00130743	0.00133125	0.00290429	0.00172564	0.000319539	0.00464211	0.000740459	0.0022372	0.00551516	0.000348976	0.00129087	0.0010732	0.00143929	0.00251985	0.000828582	0.00645981	0.00168961	0.0017375	0.0148547	0.00885023	0.00107676	0.00599182	0.00142461	0.00378553	0.00126685	0.00117341	0.000623487	0.00159167	0.00160697	0.00208188	0.000869753	0.00123299	0.00193015	0.00105233	0.00115458	0.00112547	0.00222178	0.00109135	0.000687782	0.00933174	0.00261267	0.000525119	0.000910534	0.0141748	0.00117296	0.0547074	0.00187115	0.000896747	0.00178525	0.00291921
0.00100968	0.00107916	0.00198557	0.000325109	0.00616279	0.000653709	0.000311025	0.000472163	0.00567679	0.000238083	0.000862018	0.00062263	0.000333523	0.000571516	0.00167365	0.00135898	0.00131167	0.00211486	0.0685588	0.000302619	0.00111806	0.0178997	0.000630879	0.00124701	0.000952623	0.000757996	0.000872222	0.00093994	0.00134599	0.00205052	0.000685897	0.0012185	0.00259054	0.000952094	0.0018974	0.00106525	0.000753241	0.000497939	0.0136771	0.0326948	0.00106155	0.000696243	0.00409845	0.0631074	0.000476743	0.192413	0.0100699	0.00633171	0.0010084	0.0808608
0.00102767	0.000978433	0.00197971	0.000323242	0.00644003	0.000695295	0.000313676	0.000471758	0.00567665	0.000241413	0.000745784	0.000647229	0.000348953	0.000577816	0.00163026	0.00135457	0.00126538	0.00210474	0.0680625	0.000300745	0.0011148	0.0178153	0.0006407	0.00118252	0.000966507	0.00076516	0.000875797	0.000999278	0.00134206	0.0020783	0.000685295	0.00122496	0.00267657	0.000948433	0.00190562	0.00106547	0.000751893	0.000504638	0.0142228	0.032619	0.00107874	0.000714407	0.00411757	0.0625844	0.000482504	0.193129	0.0102015	0.00672511	0.00096744	0.0817212
0.00832459	0.00273877	0.00566515	0.0083555	0.000669583	0.00458129	0.00168705	0.00575492	0.00566909	0.00179325	0.00109209	0.00100638	0.00126026	0.00140668	0.00147635	0.000813366	0.00105054	0.00235008	0.00787241	0.00116838	0.000795361	0.00472719	0.00085393	0.000687119	0.00186225	0.0010729	0.000856554	0.00155208	0.00282969	0.0020389	0.000935874	0.00275889	0.0042836	0.000770794	0.00207739	0.000812756	0.00112304	0.0011948	0.000613405	0.0152156	0.0008936	0.00249711	0.0041144	0.00772982	0.000919746	0.00999567	0.00088379	0.000472044	0.000967188	0.0130012
0.00130544	0.00138193	0.00303277	0.00169004	0.000328415	0.00434178	0.000723601	0.00225325	0.00551498	0.000351388	0.00130232	0.00108986	0.00147927	0.00248296	0.000869271	0.00635599	0.00171204	0.00171985	0.0149296	0.0085957	0.00107767	0.00595434	0.00143902	0.00382663	0.00127828	0.00116749	0.000622169	0.00159225	0.00158833	0.00203901	0.000861347	0.00124874	0.00196093	0.0010383	0.00127444	0.00112909	0.0021752	0.0010758	0.00067749	0.00954024	0.00256006	0.000521872	0.000937649	0.0142831	0.00117128	0.0568729	0.00187723	0.000907683	0.00180902	0.00303973
0.000992244	0.00102213	0.00190831	0.000332989	0.00633406	0.000648705	0.000316613	0.000476745	0.00567697	0.000226689	0.000863331	0.000527584	0.000337336	0.000548686	0.00168621	0.00135051	0.0013297	0.00211065	0.0683187	0.000301636	0.00111818	0.0176089	0.000625248	0.0011763	0.000994463	0.000760248	0.000881537	0.000992444	0.00134569	0.00204247	0.000683379	0.00125369	0.00261281	0.000948828	0.00196196	0.00106614	0.000782475	0.000505717	0.0142614	0.0340042	0.00105786	0.000734582	0.00421794	0.0625271	0.000481155	0.207556	0.00993008	0.00665717	0.000849989	0.0826678
0.00771446	0.00254338	0.00538143	0.00832386	0.000651154	0.00450666	0.00166855	0.00564184	0.00566903	0.00182568	0.0010693	0.000995317	0.00122294	0.00134631	0.00146514	0.000807896	0.00103418	0.00234867	0.00792099	0.00115771	0.000786872	0.00470745	0.000812103	0.000687941	0.00184021	0.00106368	0.000872387	0.0015368	0.00278434	0.00200404	0.000931874	0.0027371	0.00426138	0.000765521	0.00207385	0.000804307	0.00111723	0.00120172	0.000617632	0.0152813	0.000847873	0.00215981	0.00411012	0.00777099	0.000917282	0.0103097	0.000870898	0.000474978	0.000951485	0.0127981
0.00798547	0.00264051	0.00527097	0.00815067	0.00066297	0.00459197	0.0016793	0.00567822	0.00566888	0.00191154	0.00109101	0.00100391	0.00126384	0.00149213	0.00147403	0.000811292	0.00105926	0.00234361	0.00795608	0.00118835	0.000793291	0.00473163	0.00083581	0.00069845	0.00188528	0.00106392	0.000860607	0.00153509	0.00278815	0.00204809	0.000940534	0.00275547	0.00430678	0.000767541	0.00216461	0.00081109	0.00112889	0.00118389	0.000619349	0.0153056	0.000881503	0.00212632	0.00408552	0.00777826	0.000915508	0.0104488	0.000890499	0.000472965	0.000957196	0.0128134
0.000986905	0.00100572	0.00199087	0.000338156	0.00634148	0.000658623	0.000320614	0.00047712	0.0056773	0.000240106	0.00086785	0.000643899	0.000341423	0.000579824	0.00164306	0.00135032	0.00131605	0.00210707	0.0689161	0.000306255	0.00111935	0.0178585	0.000629141	0.00119474	0.000992158	0.000775833	0.000896098	0.000950063	0.00135241	0.00203635	0.000683652	0.00125647	0.00271361	0.000956206	0.00195223	0.00106825	0.000762839	0.000547663	0.0138838	0.0333666	0.00107698	0.000722682	0.00417827	0.0633585	0.000523944	0.200965	0.0102296	0.0066992	0.000982042	0.0754428
0.000992534	0.00109967	0.00197795	0.000331324	0.0059029	0.000686589	0.000336593	0.000469084	0.00567665	0.000236323	0.000827356	0.000620225	0.000328196	0.00054113	0.00160186	0.00134805	0.00125752	0.00210645	0.0690846	0.000293492	0.00110089	0.0177209	0.000611557	0.00116081	0.00102067	0.000767951	0.000900371	0.000929292	0.00133735	0.00199506	0.000677062	0.00127047	0.00274684	0.000952443	0.0019802	0.00105179	0.000741704	0.000516701	0.0143099	0.0339483	0.0010666	0.000721853	0.00410734	0.0634485	0.000470104	0.202143	0.0103776	0.00671409	0.00080309	0.0762914
0.007472	0.00259813	0.00521869	0.00765218	0.000650977	0.00426754	0.00167836	0.00552563	0.00566903	0.00192683	0.00106061	0.000983064	0.00121183	0.00132204	0.00137557	0.000799436	0.00103839	0.0023374	0.0080144	0.00112536	0.000783943	0.00476279	0.000813586	0.00073011	0.00185685	0.00105712	0.000858198	0.00151526	0.00277969	0.00199857	0.000932686	0.00269819	0.00424431	0.000765262	0.00212918	0.000802661	0.00110561	0.00119203	0.000623189	0.0153515	0.000863619	0.00215812	0.00415204	0.00787104	0.000888956	0.0111021	0.00089636	0.000470205	0.00100527	0.0130595
0.00133545	0.00140367	0.00290924	0.0016253	0.000403158	0.00434555	0.000741879	0.00218082	0.00551492	0.000334518	0.00130628	0.00108402	0.00143779	0.00252793	0.000841035	0.00639095	0.00166704	0.0017105	0.0148378	0.00813084	0.00107987	0.00581998	0.00144832	0.0037729	0.00130332	0.00118512	0.000621531	0.00149894	0.00158935	0.00207815	0.000859398	0.00125431	0.00195559	0.00104705	0.00126032	0.00112951	0.0021709	0.00108953	0.000681093	0.00942843	0.00259534	0.000521192	0.000917793	0.0141969	0.00113964	0.0555003	0.00183286	0.000925394	0.00177658	0.00297774
0.00132874	0.00137315	0.00299663	0.00172077	0.000334437	0.00443354	0.000745138	0.00218503	0.00551464	0.000349343	0.00130495	0.00109323	0.00145824	0.00245371	0.00083659	0.00639732	0.00166272	0.00172041	0.0149085	0.0082571	0.00107973	0.00579334	0.00142455	0.00366947	0.00127142	0.00117991	0.000638536	0.00151015	0.00158931	0.00205817	0.000857895	0.00121343	0.00190999	0.00103847	0.00124581	0.00112885	0.00217218	0.0011226	0.000683546	0.00937167	0.00251829	0.000525664	0.000938379	0.0142151	0.00116009	0.051808	0.00178938	0.000915084	0.00180824	0.00299779
0.00100607	0.00101052	0.00195471	0.000326105	0.00606113	0.000660897	0.000316602	0.000482223	0.00567734	0.000230907	0.000853301	0.000621989	0.000335772	0.000574511	0.00163054	0.00136164	0.00128115	0.00210921	0.0693597	0.000305459	0.00111475	0.0178589	0.000624867	0.00115684	0.000970846	0.000751596	0.000924636	0.000917671	0.00134041	0.00203493	0.000683116	0.00123725	0.00265954	0.000950185	0.00193601	0.00106277	0.000752065	0.000502404	0.0137997	0.0337699	0.00110292	0.000713363	0.00400728	0.063611	0.0004752	0.199181	0.0103948	0.00642368	0.000945935	0.0824632
0.00818578	0.00265147	0.00535937	0.00816441	0.000652757	0.00437258	0.00168413	0.00561273	0.00566903	0.00181612	0.00109854	0.00102106	0.00124848	0.00135868	0.0014192	0.000809316	0.00104196	0.00234425	0.00792582	0.00114013	0.000790866	0.00461689	0.000842263	0.000715218	0.00194264	0.00108665	0.000938203	0.0015364	0.00277019	0.00207148	0.000927448	0.00265712	0.00427671	0.000757022	0.0021625	0.000808662	0.00112878	0.00120698	0.000616504	0.0150348	0.00085439	0.00259267	0.00418213	0.00777635	0.000917286	0.00994084	0.000856666	0.000474792	0.000978089	0.0132289
0.00128449	0.00131465	0.00295755	0.00163518	0.000326845	0.00439375	0.00073432	0.00215688	0.00551507	0.000345554	0.00131328	0.00104688	0.00139325	0.00241268	0.000852496	0.00635171	0.00163861	0.00171463	0.0146875	0.00824618	0.00106218	0.0057574	0.00140296	0.00372414	0.00126042	0.00114814	0.000625023	0.00155965	0.00158174	0.00201857	0.000859589	0.00121878	0.00198284	0.00103954	0.00124897	0.00111112	0.00210221	0.00106979	0.000720608	0.00933867	0.00261385	0.000559512	0.000891355	0.0140984	0.00116058	0.0529967	0.00182247	0.000926344	0.00173552	0.00292059
0.000999072	0.0010124	0.00196268	0.000326336	0.00625839	0.00065963	0.000339351	0.000478371	0.00567684	0.000243862	0.000869154	0.000644148	0.00033802	0.000577867	0.00167525	0.001359	0.00128217	0.00210229	0.068504	0.000305956	0.00111753	0.0178121	0.000626106	0.0011884	0.00102692	0.00076618	0.0009021	0.000914294	0.00134303	0.002018	0.000690228	0.00127561	0.00271516	0.000960661	0.00197784	0.00106586	0.000792187	0.000520628	0.0138175	0.0329515	0.00107557	0.000732323	0.00413299	0.0627291	0.000484612	0.194712	0.0102423	0.00679258	0.00095654	0.0851967
0.000985557	0.00106202	0.00212077	0.000321164	0.00620768	0.000627307	0.000325626	0.000469225	0.00567688	0.000243066	0.000852311	0.000627841	0.000331635	0.00056231	0.00165243	0.00134583	0.00130407	0.00211191	0.0693262	0.000436972	0.00111276	0.0179677	0.000617747	0.00115995	0.00100846	0.000755164	0.000888084	0.000941906	0.00133358	0.00202827	0.000677719	0.00125474	0.00262818	0.000945366	0.00197643	0.00106129	0.00074924	0.000505684	0.0140419	0.0329474	0.00110071	0.000732365	0.00408411	0.0637086	0.000477056	0.203406	0.0103904	0.00678178	0.000932596	0.0842173
0.00796378	0.00268147	0.00537473	0.0078039	0.000704873	0.0043685	0.00164937	0.00560356	0.00566884	0.00176852	0.00107099	0.000985676	0.00127227	0.00132379	0.00139451	0.000806936	0.00103432	0.00233757	0.00796017	0.00113287	0.000788156	0.00461686	0.00087743	0.000706473	0.00190875	0.00106756	0.000926998	0.00155203	0.00273989	0.00207197	0.000920002	0.00260669	0.00424143	0.000750576	0.00215488	0.000805961	0.00109436	0.00117526	0.000613046	0.0150141	0.000870858	0.00209825	0.00417527	0.00778508	0.000873293	0.00993741	0.000862288	0.000469367	0.000967808	0.0130781
0.0013242	0.00127726	0.00325133	0.00168301	0.000398423	0.00451932	0.000762928	0.00224971	0.00551515	0.00033734	0.00133113	0.00112645	0.00146461	0.00260719	0.000828865	0.00647341	0.00166795	0.00171413	0.0146472	0.00880517	0.00108427	0.0059532	0.00145934	0.00392792	0.0012613	0.00115867	0.000643053	0.00154596	0.00159466	0.00205338	0.000869419	0.0012474	0.00195047	0.0010482	0.00116988	0.00113527	0.00219565	0.00106863	0.000686107	0.00971706	0.00261205	0.000498099	0.000956776	0.0139677	0.0012126	0.0557317	0.0018136	0.000909028	0.00184554	0.00297381
0.000963403	0.00100149	0.00194374	0.000312014	0.00599105	0.000652313	0.000313896	0.00047786	0.00567653	0.000231608	0.000934114	0.000620895	0.000337866	0.000542859	0.00164373	0.00135992	0.00126551	0.00210683	0.0686752	0.000305703	0.00112244	0.0178633	0.000629155	0.00126017	0.00101042	0.000753125	0.000880753	0.00100524	0.00134327	0.00204854	0.000685493	0.00126812	0.00274197	0.000952775	0.00196102	0.00107003	0.000760918	0.000534891	0.0136918	0.0335814	0.0010709	0.000696914	0.00423038	0.0628658	0.000478017	0.202658	0.0104888	0.00634338	0.000964909	0.0756773
0.00097296	0.00108266	0.00195258	0.00032694	0.00626768	0.000637884	0.000308842	0.000472708	0.00567717	0.000229606	0.00086601	0.000623504	0.00035018	0.000679431	0.00165294	0.00133534	0.00129703	0.00209905	0.0681381	0.000307249	0.00111233	0.0175338	0.000626251	0.00113796	0.000961775	0.000752503	0.000856975	0.000921171	0.00133927	0.00204862	0.000678003	0.00123958	0.00259512	0.000940382	0.001956	0.00106406	0.000750796	0.000500107	0.013719	0.0325581	0.0010612	0.00069293	0.00410452	0.0625827	0.000484061	0.19972	0.0100824	0.00670229	0.000961563	0.083487
0.00100178	0.00109506	0.0019269	0.000315497	0.00628229	0.000727195	0.00031676	0.000489068	0.00567677	0.000239911	0.000871245	0.00064763	0.000345514	0.000691165	0.00164319	0.00136643	0.00127156	0.00210344	0.0679556	0.000311822	0.001123	0.0177217	0.000629712	0.00118755	0.000986913	0.000767183	0.000879977	0.000934014	0.00135131	0.00209039	0.000690877	0.00125552	0.00263004	0.000953979	0.00193467	0.00107322	0.000772085	0.000544461	0.0136434	0.0331906	0.00107871	0.000707642	0.00406443	0.0625925	0.000487099	0.194647	0.0100871	0.00681483	0.0010209	0.0825269
0.00100514	0.00107792	0.00197801	0.000328088	0.00627409	0.00066129	0.00032075	0.000488971	0.00567674	0.000231599	0.000863477	0.000528822	0.000339805	0.000582045	0.00167578	0.00135465	0.00128497	0.00211991	0.0689093	0.000302834	0.00111738	0.00227459	0.000632061	0.00127146	0.000999782	0.000767099	0.000882814	0.000948384	0.00135467	0.00208257	0.000684766	0.00127633	0.00274921	0.000955448	0.00199263	0.00106709	0.000754868	0.000538051	0.0140274	0.0339698	0.00108053	0.00071348	0.00425309	0.0631738	0.000482049	0.199839	0.0101273	0.00642658	0.000845905	0.0853336
0.00797474	0.00269604	0.00545616	0.00830211	0.000648967	0.00445465	0.00172446	0.00564277	0.0056688	0.00187465	0.00109819	0.00102431	0.00127049	0.00136559	0.00142355	0.000808948	0.00107093	0.00234788	0.00795446	0.00115967	0.000794919	0.00469255	0.000839903	0.000700755	0.00186894	0.00108283	0.000931003	0.00155811	0.00280462	0.00207259	0.000938645	0.00265291	0.00419943	0.000764894	0.0021086	0.000811942	0.00112156	0.00122267	0.000607449	0.0149597	0.000849237	0.00218226	0.00398402	0.00780402	0.000924045	0.0106293	0.000877729	0.0004696	0.000961966	0.0127496
0.00810441	0.00255137	0.00537503	0.00942605	0.000654177	0.00443528	0.00169547	0.00561633	0.00566872	0.00179478	0.00111517	0.00102157	0.00127372	0.00137889	0.00150387	0.000809593	0.00105246	0.00234426	0.00788347	0.0011998	0.000798475	0.00464862	0.000851234	0.000673346	0.00188201	0.00108151	0.000902842	0.00150205	0.00279684	0.00209272	0.00094265	0.00262935	0.00418534	0.000763548	0.00203833	0.000815315	0.00113328	0.00120243	0.000602647	0.0148543	0.000869943	0.00214174	0.00403349	0.00776585	0.000892978	0.00971275	0.000852831	0.000469174	0.000990834	0.0127224
0.00101015	0.00110223	0.00215015	0.00032676	0.0063773	0.000677951	0.000311809	0.000475102	0.00567672	0.000228625	0.000858358	0.000622384	0.00033668	0.000679909	0.0016479	0.00134923	0.00126821	0.00210337	0.0270691	0.000334933	0.00111669	0.0163849	0.00062769	0.00127735	0.000992162	0.0007522	0.000870997	0.000939722	0.00133494	0.00206782	0.000683148	0.00128002	0.00264829	0.000952266	0.00195464	0.00106529	0.00078479	0.000504352	0.0137544	0.0333664	0.00111362	0.000702437	0.00422471	0.062869	0.000478782	0.149644	0.0104999	0.00650442	0.000967803	0.0433508
0.000963641	0.00110363	0.00199998	0.000315911	0.00624803	0.000660959	0.000310104	0.000479965	0.00567667	0.000228388	0.000857723	0.00066971	0.000335791	0.000547323	0.00165974	0.00136119	0.00126176	0.00211823	0.0271975	0.000311481	0.00111591	0.0179675	0.000623972	0.00124993	0.000989358	0.000750235	0.000873122	0.000924117	0.00134964	0.0020762	0.000678549	0.00130381	0.00263561	0.000960117	0.00198559	0.00106532	0.000781132	0.00050707	0.0140474	0.0340749	0.0010692	0.000705335	0.00421956	0.063283	0.000483698	0.150709	0.0107244	0.00677799	0.00100754	0.0404863
0.00101613	0.00101089	0.00198065	0.00031571	0.00640584	0.000655185	0.000335033	0.000475619	0.00568688	0.000243797	0.000932408	0.000672304	0.000335579	0.000680307	0.00163005	0.00136378	0.00132717	0.00211622	0.0712931	0.000304762	0.00112021	0.01824	0.000622149	0.00128188	0.00100642	0.00075956	0.000887603	0.000946635	0.00134709	0.00203254	0.000687218	0.00127064	0.00263601	0.000960631	0.00195068	0.00106878	0.000756856	0.000511165	0.0142459	0.00192911	0.00107686	0.000704599	0.00415165	0.00233745	0.000481665	0.104606	0.0106675	0.0068669	0.000964507	0.0856762
0.000782704	0.000552302	0.00165982	0.000750186	0.0116562	0.0016045	0.000276054	0.000189329	0.00568682	0.000689633	0.00107183	0.000697272	0.000234891	0.00255685	0.0168667	0.00411137	0.00270508	0.00224635	0.00931091	0.000337652	0.00212849	0.00662663	0.000549695	0.00134391	0.00336637	0.00514793	0.00317076	0.0125287	0.00112806	0.00137545	0.00106075	0.00119209	0.00289238	0.00122242	0.00318187	0.00155579	0.000670375	0.000533959	0.0225606	0.00506848	0.000639419	0.00047866	0.00280294	0.0070624	0.000284966	0.931411	0.00122402	0.0206253	0.000839957	0.00432657
0.000785442	0.000527014	0.00158993	0.000777553	0.012306	0.00154508	0.000293761	0.000175141	0.00568658	0.00068312	0.000969428	0.000700595	0.000232345	0.00257991	0.0169709	0.00412998	0.00267558	0.0022535	0.00914167	0.000328478	0.00212083	0.00643627	0.000555332	0.00137168	0.00335524	0.00502612	0.00311208	0.0115862	0.00112195	0.00135927	0.00104807	0.00119392	0.00291226	0.00120323	0.00297021	0.00154943	0.000657511	0.000513616	0.0225969	0.00482507	0.00066607	0.000501792	0.00270932	0.00700755	0.000284386	0.928625	0.00112858	0.0203992	0.000927037	0.00424049
0.000771956	0.000528443	0.00159885	0.000745317	0.0120754	0.00155304	0.000271578	0.00018842	0.00568682	0.00066265	0.0011194	0.000574409	0.000231607	0.00266941	0.0168991	0.00413393	0.00270115	0.00225465	0.00926096	0.000329052	0.00211745	0.00642874	0.000557027	0.00136099	0.00338648	0.00516014	0.00356964	0.0130411	0.00111802	0.00135373	0.00103566	0.0011491	0.00277742	0.00120331	0.00297921	0.00154611	0.000660123	0.000523486	0.0229427	0.00502056	0.00063111	0.000488681	0.00271045	0.00713014	0.000283247	0.925792	0.0011343	0.0207728	0.000938688	0.00421258
0.000803482	0.00052975	0.00164463	0.000759004	0.0119584	0.0015717	0.000271656	0.000189136	0.00568667	0.00066293	0.00112697	0.000703394	0.000234301	0.00263853	0.0164211	0.00409844	0.00269779	0.00223727	0.00928358	0.000370561	0.00211849	0.0065081	0.000532206	0.00138659	0.0033437	0.00502592	0.0031022	0.0114411	0.00111382	0.00134578	0.00104315	0.0011511	0.00292175	0.00120261	0.00296676	0.00154829	0.000667269	0.000515571	0.0216118	0.00484898	0.000671885	0.000468955	0.00270378	0.00708791	0.000301428	0.929651	0.00117035	0.0203668	0.000852387	0.00416078
0.00109728	0.00110036	0.00107744	0.46656	0.0291354	0.00103148	0.000359313	0.000678931	0.00682434	0.000632176	0.00146364	0.00141061	0.000379405	0.00140281	0.00473999	0.00167995	0.00193103	0.0055676	0.0128559	0.000503599	0.00204453	0.0159488	0.0015453	0.00651984	0.00079862	0.00133817	0.00105636	0.00445912	0.00367287	0.00872602	0.0016831	0.00123004	0.00241793	0.00166614	0.00271609	0.00185328	0.00165032	0.000652519	0.0854921	0.00815679	0.00260023	0.000930025	0.00680077	0.00962808	0.000825034	0.127558	0.0500489	0.0112164	0.00247756	0.0633275
0.000231912	0.00039974	0.00343367	0.000267953	0.00766708	0.000552186	0.00034704	0.000145274	0.00564495	0.00103084	0.00116641	0.000688352	0.000226209	0.0016996	0.0079052	0.00415558	0.00245639	0.0020962	0.0142691	0.000317818	0.00226001	0.00952365	0.000828551	0.00170146	0.00805855	0.00491206	0.00526882	0.000973842	0.00113421	0.00147733	0.000855136	0.00113756	0.00200477	0.00134869	0.00235407	0.00163686	0.000683726	0.00136009	0.0185914	0.00187444	0.000621961	0.00220671	0.00117202	0.011351	0.0002785	0.0373254	0.00140371	0.00278277	0.000283196	0.00386018
0.00235009	0.00144349	0.00142043	0.0014049	0.000925885	0.00197576	0.00113206	0.00231013	0.0055185	0.00151	0.00124948	0.00117989	0.00108573	0.00195893	0.0178858	0.000738698	0.000988131	0.00606102	0.00082567	0.00077187	0.00107475	0.00210397	0.00107255	0.00100389	0.000905516	0.00119452	0.000738382	0.0185692	0.00873637	0.0082307	0.00153974	0.0012324	0.00172197	0.000962427	0.00193532	0.001053	0.00130068	0.000883009	0.0352311	0.00154642	0.00140459	0.0960729	0.0022731	0.000876959	0.00102613	0.00117312	0.00139774	0.000575613	0.00109882	0.01305
0.00512985	0.0024138	0.00241808	0.00241835	0.00143053	0.00406248	0.00161112	0.00501813	0.00548825	0.00285923	0.00185578	0.00214486	0.00119923	0.00327388	0.00278087	0.00091397	0.0012741	0.0048842	0.00101197	0.00152225	0.00127451	0.0032204	0.00164954	0.00196615	0.00134074	0.00156647	0.000898087	0.00496117	0.00528049	0.0053818	0.00208206	0.00182212	0.00280519	0.00118319	0.00219734	0.00123155	0.00206396	0.00126423	0.00295806	0.0031554	0.0016151	0.00218994	0.00465841	0.000932138	0.00147166	0.00314584	0.00244992	0.00062496	0.00191837	0.0056524
0.0126079	0.0032833	0.00366843	0.00381821	0.00179369	0.00746535	0.00209188	0.008745	0.00661738	0.00574835	0.00225868	0.00275738	0.0013724	0.00534344	0.00362254	0.000963453	0.00139795	0.00597337	0.00109723	0.00186051	0.0013747	0.004169	0.00199116	0.00267239	0.0015886	0.00177781	0.000976075	0.00931536	0.0075536	0.0074652	0.00243414	0.00259466	0.00387346	0.00130713	0.00274012	0.00132515	0.00250347	0.00137058	0.00418753	0.00474717	0.00192038	0.0028438	0.00900429	0.00100184	0.00175929	0.00694655	0.00341401	0.000629055	0.00248492	0.0103913
0.00234562	0.00126762	0.00189584	0.00112194	0.00107176	0.00480641	0.0085026	0.0010025	0.00550504	0.0287658	0.000776854	0.000747356	0.000679501	0.000682426	0.00203827	0.00192212	0.00100305	0.00156593	0.00071516	0.00070096	0.000794909	0.0013092	0.000783222	0.000507273	0.00757226	0.00602968	0.00665518	0.000665717	0.00144078	0.00102496	0.00197349	0.00106741	0.00142453	0.000732125	0.00120575	0.000785078	0.00101198	0.0063743	0.00431512	0.000924357	0.000617119	0.00849781	0.00224396	0.000766691	0.000611388	0.000296358	0.000422289	0.00203086	0.000420975	0.00089322
0.00243713	0.00132136	0.0021271	0.00113345	0.00111431	0.00468933	0.00847835	0.00101052	0.00550537	0.028905	0.000788552	0.000770975	0.00066476	0.000680076	0.00209773	0.00192155	0.000997019	0.00155535	0.000713569	0.000704486	0.00079878	0.00131705	0.000859823	0.000507267	0.00752294	0.00593196	0.00642066	0.000684088	0.00143869	0.00103131	0.00196356	0.001078	0.0013987	0.000731908	0.00125528	0.000787997	0.00101039	0.0061816	0.00414763	0.000929835	0.000614499	0.008369	0.00218908	0.000764525	0.00061216	0.000291027	0.000394513	0.00203156	0.000428889	0.000888659
0.00275851	0.00137763	0.00186153	0.00109886	0.000772517	0.00360538	0.00819834	0.00109872	0.00550526	0.0318709	0.000871975	0.000805025	0.000709457	0.000785306	0.00250444	0.00193724	0.00104503	0.00156248	0.000684623	0.000949187	0.000817795	0.00134484	0.000790039	0.000514353	0.0073826	0.0059223	0.00688253	0.000768793	0.00144589	0.0010722	0.00198319	0.00107951	0.00142114	0.000734679	0.00125634	0.000778393	0.00092831	0.0064621	0.0042811	0.000933009	0.000617068	0.00831218	0.00227829	0.000765651	0.000565509	0.000360464	0.000402652	0.00197413	0.000445581	0.000825091
0.00263872	0.00139526	0.00181438	0.00109423	0.000750473	0.00366965	0.00816626	0.00105573	0.00550549	0.0317521	0.000854113	0.000771612	0.000693102	0.000667024	0.00252144	0.00193348	0.00104227	0.0015617	0.000684518	0.000954893	0.000814033	0.00135342	0.000770587	0.000512179	0.00755275	0.00583817	0.00642702	0.000690535	0.00143774	0.00103599	0.00198815	0.00108129	0.00143112	0.000737387	0.00127099	0.000773155	0.000925769	0.00642635	0.00424497	0.00093194	0.000638741	0.00826799	0.00226199	0.000764923	0.000571829	0.000359422	0.000402834	0.00203229	0.000431174	0.000824142
0.00237868	0.00127463	0.0020074	0.000869566	0.000746213	0.0042434	0.00943132	0.00103578	0.00557946	0.00354324	0.000756173	0.000772843	0.000689452	0.000802125	0.00229473	0.00191963	0.0010426	0.00150093	0.000685918	0.000730142	0.000801375	0.00102585	0.000841037	0.000496814	0.00851148	0.00614641	0.00745905	0.000647728	0.00139194	0.00104396	0.00196719	0.00106058	0.00135906	0.000715307	0.00119351	0.000773484	0.00090524	0.00737809	0.00424395	0.000873624	0.000633969	0.0093169	0.00213437	0.000732978	0.000561653	0.000267618	0.00040542	0.00195775	0.000414579	0.000839317
0.0023858	0.00135965	0.0018258	0.00109139	0.000809429	0.00427075	0.00856639	0.00103491	0.00550526	0.0371433	0.000720507	0.000790056	0.000663855	0.000674347	0.00239162	0.00192522	0.00108	0.00156291	0.00068848	0.000907865	0.000796698	0.00138055	0.000782689	0.000555175	0.00810777	0.00617042	0.00688582	0.000695427	0.00144975	0.00107112	0.00201353	0.00109785	0.00133927	0.000717477	0.0012147	0.000782602	0.000907833	0.00683861	0.00403517	0.000943172	0.00062604	0.00841533	0.00235053	0.000746406	0.000567525	0.000293451	0.000433511	0.00200201	0.000414367	0.00088831
0.00235658	0.00146404	0.00199921	0.00107323	0.000774773	0.00427679	0.00849662	0.00101263	0.00550535	0.0351672	0.000731225	0.000779172	0.00065762	0.000675314	0.00248253	0.00193092	0.00108304	0.00157059	0.000692626	0.000925477	0.000796729	0.00130599	0.000808548	0.000525758	0.00816747	0.00616946	0.00733897	0.000673021	0.00145215	0.00105256	0.00199154	0.00113817	0.00136189	0.000716853	0.00127596	0.000782304	0.000909124	0.00672839	0.00414677	0.000957678	0.000623389	0.00872038	0.0024203	0.000748863	0.000575781	0.000292349	0.000420143	0.0019248	0.000414365	0.000896834
0.00214124	0.00125828	0.00201497	0.00085653	0.00081455	0.00396751	0.11939	0.000938735	0.0055753	0.00341331	0.00072712	0.000767505	0.000667253	0.00073881	0.00221801	0.0019571	0.00111385	0.00151037	0.000679997	0.000600953	0.000793613	0.00101292	0.000787603	0.000468313	0.00838801	0.0057387	0.00746359	0.000611767	0.00133551	0.00100576	0.00202892	0.00100802	0.00129604	0.00070184	0.00117839	0.000764519	0.000847056	0.00719237	0.00431713	0.00084739	0.00057824	0.00819778	0.00200377	0.000746927	0.000551735	0.000274875	0.000384897	0.00197663	0.000416565	0.00079206
0.00267937	0.00128982	0.00182221	0.00111455	0.00076586	0.00417303	0.008155	0.00103339	0.00550542	0.0307657	0.000771501	0.000726372	0.000754265	0.000775072	0.00240956	0.00187079	0.00107217	0.00157789	0.000707388	0.000974396	0.000805896	0.00122065	0.000793376	0.0005371	0.00703654	0.00590186	0.00741794	0.000700488	0.00146933	0.00110782	0.00202929	0.00104694	0.00134694	0.000713406	0.00117144	0.000784078	0.000880953	0.00689482	0.00421268	0.000903805	0.000622171	0.00863442	0.0021605	0.000743553	0.000547247	0.000420827	0.000413449	0.00195975	0.00043364	0.000854506
0.00270035	0.00132719	0.00188077	0.00108701	0.000756759	0.00423331	0.00801462	0.00107305	0.00550592	0.0322819	0.000776216	0.000729514	0.0007302	0.00079023	0.00243744	0.00186733	0.00106921	0.00158163	0.000713659	0.000970248	0.000807879	0.00122469	0.000796601	0.00053108	0.00726658	0.00602855	0.00752279	0.000759739	0.00147463	0.00109157	0.00201528	0.00107426	0.00136833	0.000712198	0.00122448	0.00078688	0.000894484	0.00703159	0.00431481	0.000913439	0.000595765	0.00854169	0.00216793	0.000751344	0.00054851	0.000431579	0.000417451	0.00195858	0.000433867	0.000909687
0.00205116	0.0012199	0.00199081	0.000811271	0.000706959	0.00326677	0.0079268	0.00098442	0.00549156	0.10786	0.00080441	0.000807834	0.000668956	0.000803435	0.00220879	0.00189114	0.00106149	0.00149584	0.000686982	0.0133576	0.000778144	0.00100582	0.000777298	0.000485078	0.00724015	0.00524063	0.0064825	0.000530324	0.00135117	0.000985159	0.00182289	0.00104278	0.00130546	0.000702841	0.00115786	0.000764933	0.000830994	0.00688874	0.00367145	0.00090492	0.000591959	0.00730922	0.00205422	0.000748887	0.000569887	0.000356307	0.000403478	0.00191242	0.000442005	0.000803004
0.00205872	0.00122096	0.00195606	0.000813214	0.000679268	0.00331614	0.00809661	0.000952153	0.00549193	0.111043	0.000818926	0.000820595	0.000664018	0.000806642	0.00216231	0.00191474	0.00106537	0.00149672	0.000682529	0.0133649	0.000776709	0.00109346	0.000767188	0.000456235	0.00734226	0.00528823	0.0065292	0.000488483	0.00135393	0.000965485	0.00183734	0.00104279	0.00130114	0.000705756	0.00110674	0.000763289	0.000829694	0.00693815	0.00366528	0.000867342	0.000593517	0.00757348	0.00198946	0.000744229	0.000566719	0.000348611	0.00040137	0.00190955	0.000433781	0.00079064
0.00227733	0.00128181	0.00196322	0.000846464	0.000735031	0.00467567	0.00841255	0.000989352	0.00553402	0.00328302	0.000774992	0.000865911	0.00065325	0.000753048	0.00215308	0.00195605	0.00109695	0.00153614	0.000684292	0.00091481	0.000794957	0.00106573	0.000746342	0.000539914	0.00749707	0.00588357	0.00670768	0.000702778	0.00144415	0.00102455	0.00194209	0.00108092	0.00128429	0.000715729	0.00120149	0.00079061	0.000896182	0.00681478	0.00380846	0.000940985	0.00061482	0.00748899	0.00225819	0.000736854	0.0005736	0.000304691	0.000401257	0.00194666	0.000471307	0.000781379
0.00216774	0.00127228	0.00193783	0.000844569	0.000703582	0.0045631	0.00826248	0.00100457	0.005534	0.00329428	0.000744849	0.000763502	0.000643079	0.000768756	0.0021552	0.00194063	0.00113027	0.00153502	0.000688453	0.000902347	0.000788362	0.00105512	0.000704419	0.000491626	0.00751637	0.00580058	0.0066878	0.00067097	0.00142622	0.000996332	0.00193529	0.00106104	0.00128717	0.000707164	0.00120463	0.000783396	0.000905004	0.00669743	0.0037762	0.000939389	0.000602739	0.0078782	0.00220872	0.000741714	0.000571435	0.000290317	0.000377441	0.00189837	0.000422744	0.000792536
0.00201707	0.00131265	0.00148433	0.000805912	0.000778435	0.0037288	0.00817153	0.000889343	0.00551989	0.00370754	0.000742	0.000736332	0.000599954	0.000750137	0.00237601	0.00190484	0.00107729	0.00151658	0.000678297	0.000727854	0.000787163	0.00103709	0.00071267	0.000477956	0.00939327	0.00588853	0.00730915	0.000664646	0.00138919	0.00101131	0.00192948	0.00103321	0.00131411	0.000722772	0.00116168	0.000777769	0.000868657	0.00603867	0.00369527	0.000821139	0.000611862	0.00672077	0.0020493	0.000743123	0.000568425	0.000248712	0.000375766	0.00181922	0.000443642	0.0007473
0.00199221	0.00120319	0.00125766	0.000808167	0.000754771	0.00378496	0.00820713	0.000929661	0.00551961	0.0035803	0.000731652	0.000751032	0.000649325	0.000751219	0.00237702	0.00189312	0.00109339	0.00150858	0.00067857	0.000743093	0.000789782	0.00102334	0.000718401	0.00046648	0.00932745	0.00580387	0.00713178	0.000653919	0.00138228	0.00101239	0.00195058	0.00100598	0.00131187	0.000717901	0.00116606	0.000781291	0.000875797	0.00591431	0.00359765	0.000801253	0.000623844	0.00635504	0.00202568	0.00074292	0.000572914	0.000249025	0.000396493	0.00180437	0.000449705	0.000747346
0.00184279	0.00129268	0.00181554	0.000819937	0.000755104	0.00353626	0.0067789	0.00103284	0.00550073	0.00332308	0.000712269	0.00074734	0.000629356	0.00112038	0.00208641	0.0018302	0.00107486	0.00156641	0.000697526	0.000666717	0.000768885	0.00130376	0.000725577	0.000492018	0.00690429	0.00525787	0.00741508	0.000727304	0.00133222	0.00101428	0.0011434	0.00107544	0.00135689	0.00069974	0.00110931	0.000775033	0.000875669	0.00752321	0.00386741	0.000893079	0.000598098	0.00765543	0.00208045	0.000733734	0.000553769	0.000289558	0.000415968	0.00191585	0.000398157	0.000779307
0.00187595	0.00119997	0.00179273	0.000815194	0.00072344	0.0034611	0.00683758	0.000997643	0.00550108	0.00301292	0.000731915	0.000764318	0.000636784	0.00110662	0.00213053	0.00183774	0.00112465	0.00155941	0.000690191	0.000643592	0.000769911	0.00136512	0.000700499	0.000481231	0.00714977	0.00522631	0.00746049	0.000690991	0.00132478	0.000996492	0.00114352	0.00107048	0.00132975	0.000694415	0.00111814	0.000776178	0.000854778	0.00753324	0.00385848	0.000890614	0.000587515	0.00776366	0.00203263	0.00072462	0.000553113	0.000278151	0.000392958	0.00196758	0.000395157	0.000772869
0.00241769	0.00128337	0.00186244	0.00107565	0.00092181	0.00427571	0.00835896	0.00100167	0.00550505	0.0323268	0.000749016	0.000827552	0.000680041	0.000619258	0.00243605	0.00195075	0.00109718	0.00154963	0.000697439	0.000952618	0.000789603	0.00130128	0.000783789	0.00051359	0.00815537	0.00616943	0.00686751	0.000678236	0.00144988	0.00105726	0.00199279	0.00105517	0.00139462	0.000719074	0.00124045	0.000777998	0.000920409	0.00636645	0.00417978	0.000932417	0.000644543	0.00875088	0.00234689	0.000763625	0.000557866	0.000348384	0.000423139	0.00202605	0.000464546	0.000855545
0.0023454	0.00134876	0.00188767	0.0010894	0.000913965	0.00429855	0.00839011	0.000996233	0.00550526	0.031075	0.000747585	0.000847603	0.000677586	0.00065199	0.00238766	0.00195033	0.00104653	0.00154408	0.00069877	0.000957857	0.000788686	0.00130528	0.000749965	0.000508871	0.00813338	0.00621186	0.00746157	0.000702217	0.00144737	0.00103521	0.00197563	0.00103293	0.00132943	0.00071931	0.00125851	0.000777094	0.000927874	0.00653515	0.00410011	0.000917122	0.000615511	0.00897106	0.00226623	0.000766665	0.000558357	0.000324178	0.000399779	0.00203604	0.000465938	0.000832648
0.0029724	0.00138723	0.00183121	0.00112599	0.000892208	0.00340121	0.00772332	0.0010538	0.00550586	0.0333917	0.000763062	0.000765905	0.000706273	0.000855068	0.00241864	0.00192855	0.00106813	0.00157661	0.000699976	0.000954941	0.000804971	0.00125985	0.000818773	0.00055564	0.00825363	0.00599287	0.00686164	0.000738047	0.00146097	0.00106662	0.00197242	0.00110609	0.00140272	0.000711873	0.0012865	0.000780866	0.00095143	0.00696872	0.00438274	0.000997895	0.000599364	0.00881813	0.00238829	0.000752249	0.000573748	0.000254093	0.000388138	0.00192782	0.00043559	0.00085564
0.00290201	0.00135024	0.00182235	0.00114291	0.000906747	0.00330634	0.00764049	0.00104965	0.00550571	0.0322701	0.000760653	0.000746974	0.000734215	0.000936107	0.00238694	0.00191992	0.00106143	0.00157721	0.000710448	0.000948686	0.00080357	0.00135119	0.000786563	0.000518395	0.00798826	0.00592401	0.00683816	0.000685292	0.00145872	0.00105368	0.00195572	0.00106079	0.00138758	0.000709975	0.00126184	0.000780121	0.000945204	0.00693733	0.00455199	0.0010111	0.000601104	0.00852467	0.00242496	0.000762906	0.00059147	0.000248585	0.000393938	0.00194882	0.000485892	0.00086874
0.00222106	0.00127852	0.00178673	0.000811449	0.000720738	0.00384019	0.00828213	0.000935821	0.00553785	0.00308113	0.000811848	0.000865483	0.000662033	0.000858123	0.00232452	0.00195768	0.00103628	0.00151429	0.000694688	0.000682031	0.000768969	0.00100383	0.000790197	0.000484756	0.00745742	0.00564704	0.00650785	0.00063481	0.00135958	0.00102708	0.0018384	0.000960555	0.00135346	0.000698136	0.00120326	0.000776977	0.000928181	0.00669564	0.00457386	0.000885391	0.000583563	0.00759628	0.00213816	0.000738456	0.000572053	0.000266711	0.000397725	0.00196409	0.000423845	0.000789679
0.00222757	0.0012482	0.0017359	0.000802952	0.000719392	0.00387884	0.00839424	0.000945155	0.00553778	0.00309344	0.000835762	0.000885112	0.000680113	0.000957955	0.00233615	0.00196535	0.000982929	0.00151949	0.000690284	0.000674531	0.000771226	0.00100236	0.00075981	0.000485017	0.00775257	0.00577918	0.00665828	0.00065465	0.00136685	0.00102895	0.00185882	0.00098799	0.00131387	0.000702302	0.00116351	0.000777827	0.000931939	0.00692771	0.00458372	0.000892776	0.000588705	0.0076751	0.00212002	0.000734257	0.000572832	0.000271375	0.000395873	0.00196164	0.000430233	0.000824552
0.00246613	0.00130597	0.00190214	0.00112037	0.000982135	0.00382209	0.00852057	0.00102631	0.00554105	0.033298	0.000771812	0.000825881	0.00077697	0.000836603	0.00258425	0.00196124	0.00112977	0.0015287	0.000686897	0.000838889	0.00079678	0.00127775	0.000806574	0.000502121	0.00829286	0.00619002	0.00700197	0.000670207	0.00144612	0.00104824	0.0019804	0.00109476	0.0013608	0.00072469	0.00119431	0.000785791	0.000917622	0.00688115	0.00434807	0.000956633	0.000636169	0.009016	0.00226233	0.000761734	0.000579345	0.000296624	0.000403452	0.00192651	0.00041044	0.00086685
0.00247993	0.00128935	0.00190518	0.00109916	0.000968185	0.00381399	0.00841698	0.00100503	0.00554095	0.0305565	0.000767646	0.000821212	0.000684171	0.000727494	0.00257399	0.00197924	0.00111919	0.00153077	0.000686405	0.00080117	0.000796643	0.00134745	0.000734584	0.000496241	0.00818806	0.00613032	0.00742108	0.000676802	0.00144807	0.0010605	0.00198602	0.00108329	0.00130738	0.00072022	0.00118556	0.00078656	0.000910922	0.0067841	0.00444845	0.000942153	0.000608531	0.00879373	0.00217382	0.000762333	0.00057927	0.000293172	0.000400225	0.00191058	0.000413956	0.000830539
0.00270394	0.00130233	0.0017995	0.000879796	0.000786496	0.00372588	0.00450677	0.000940828	0.00549361	0.00149723	0.000815446	0.00090412	0.000721027	0.000869295	0.00232198	0.00194695	0.000989943	0.00151223	0.00068413	0.00066638	0.000800564	0.00111532	0.000795319	0.000496121	0.00256621	0.00125403	0.00109165	0.000650312	0.00142042	0.00101372	0.00188992	0.00101752	0.00134475	0.000707206	0.00120937	0.000766754	0.000952072	0.000814651	0.00387459	0.00092109	0.000597816	0.00171057	0.00214644	0.000751185	0.000565177	0.000240516	0.000406528	0.00192201	0.000482291	0.000777587
0.00258827	0.00133283	0.00180704	0.000864459	0.000779213	0.00375947	0.213655	0.000945953	0.00549361	0.108423	0.000804983	0.000888505	0.000650634	0.00082058	0.00236435	0.00192953	0.000987031	0.00150698	0.000685529	0.000655132	0.000797093	0.00112266	0.000783318	0.00049193	0.567407	0.174741	0.328703	0.000641141	0.00142397	0.00100399	0.00188398	0.00104935	0.00133604	0.0007117	0.00116862	0.000763129	0.000948838	0.566647	0.00387304	0.000968985	0.000618363	0.350902	0.00216992	0.000749624	0.000577699	0.000295285	0.000409004	0.00195564	0.000459838	0.000784872
0.00265635	0.00136217	0.00204338	0.00115189	0.000899265	0.0046143	0.00874948	0.00104891	0.00550579	0.0324808	0.000787319	0.000794656	0.000679438	0.00084654	0.00252495	0.00192814	0.0011009	0.0015718	0.00069743	0.000879655	0.000811815	0.00125234	0.00079542	0.000511978	0.00771624	0.00620314	0.00718145	0.000670038	0.00141964	0.00108422	0.00196767	0.00113375	0.00141778	0.000725181	0.00124829	0.00079298	0.000967075	0.00659666	0.00454692	0.000963565	0.000600539	0.0102622	0.00239762	0.00076493	0.000583682	0.000350052	0.000408126	0.00193421	0.000437667	0.000845922
0.00246321	0.00143377	0.00196808	0.00112968	0.000917558	0.0046211	0.00862164	0.00104262	0.0055054	0.0328691	0.00078428	0.000769657	0.000657495	0.000788961	0.0024012	0.00193894	0.00109482	0.00156737	0.000693966	0.00087124	0.000806219	0.00125473	0.00080397	0.000556265	0.00761813	0.00612349	0.00662072	0.000704824	0.00141484	0.00107199	0.00196233	0.00113287	0.00137809	0.000726544	0.00122476	0.000787068	0.000936574	0.00649628	0.004568	0.000947109	0.000604325	0.0102683	0.00235176	0.000760847	0.000556126	0.000348281	0.000425218	0.00188253	0.00048371	0.00083114
0.00245137	0.00130235	0.0225928	0.0009459	0.000914293	0.00379417	0.00813595	0.000924868	0.00551641	0.0293725	0.000792011	0.000764785	0.000686766	0.000796723	0.0023745	0.00192793	0.00109137	0.00151535	0.000681175	0.000829327	0.000797367	0.00121302	0.000783716	0.000537731	0.00711496	0.00654852	0.00723281	0.000678151	0.00146092	0.00101887	0.00200265	0.00102	0.00128178	0.000718307	0.00117504	0.000784831	0.000909322	0.00629603	0.0045513	0.000857333	0.000590997	0.00664491	0.00208137	0.000746286	0.000562393	0.000271985	0.00037262	0.00192133	0.000404468	0.000729224
0.00241874	0.0012564	0.0223575	0.000965066	0.000909348	0.00372913	0.0078414	0.000894166	0.00551617	0.0283838	0.000819938	0.000797757	0.000688838	0.00075182	0.00235702	0.00190875	0.00108905	0.00151608	0.000680143	0.000858709	0.000797853	0.00120276	0.000780285	0.000541873	0.00706062	0.00643727	0.00666769	0.000689146	0.00145187	0.00100718	0.00199724	0.0010097	0.00132774	0.000707766	0.00119297	0.000784716	0.000918815	0.00603228	0.00465664	0.000851563	0.000583119	0.00653506	0.00206594	0.000745784	0.000554208	0.000267873	0.00036832	0.0019015	0.000402697	0.000734619
0.0023489	0.0013228	0.00176613	0.00109329	0.000926039	0.00384864	0.00867865	0.00107429	0.00553935	0.0321857	0.000794693	0.000908421	0.000688846	0.000760691	0.00232823	0.00190669	0.00107479	0.00156004	0.000690059	0.000817629	0.000788187	0.00124076	0.000735244	0.000508463	0.00821398	0.00634086	0.0069542	0.00068091	0.0014488	0.0010405	0.00201849	0.00107796	0.00143238	0.000716333	0.00123191	0.00079866	0.000921299	0.00670211	0.0043782	0.000951262	0.000626783	0.00846482	0.00227947	0.000746553	0.000585755	0.000259704	0.000400784	0.00198044	0.00043405	0.00084659
0.00245867	0.00136155	0.00183185	0.00107868	0.000931842	0.00393612	0.00884017	0.00108433	0.00553947	0.0321232	0.000811966	0.000874473	0.000696459	0.000815407	0.00240661	0.0019241	0.00108973	0.00156029	0.000691372	0.000857883	0.000790218	0.00122645	0.000786483	0.000494436	0.00815521	0.00620018	0.00745789	0.000728507	0.00144739	0.00105124	0.00200623	0.00106909	0.00139864	0.000714421	0.0012134	0.000801515	0.00092489	0.00673614	0.00426008	0.000911684	0.00059453	0.00848651	0.0021958	0.000751153	0.000589871	0.000253918	0.000396489	0.00193501	0.000453348	0.000831638
0.00259966	0.00135159	0.0019652	0.00106048	0.000860629	0.00470946	0.00895485	0.00099088	0.00556953	0.0303452	0.00075942	0.000787044	0.000662593	0.00071071	0.0022706	0.00189261	0.00105764	0.00157633	0.000688431	0.000850611	0.00082319	0.00136768	0.000753359	0.000511458	0.00786752	0.00581077	0.0072243	0.000687824	0.00143923	0.00106113	0.00202771	0.00107839	0.00134415	0.00073383	0.00120262	0.000773987	0.000876381	0.00677401	0.00404778	0.000944053	0.000615964	0.00846393	0.00232725	0.000760045	0.000567958	0.000224621	0.000414739	0.00206423	0.000454444	0.000828637
0.00254516	0.00136662	0.00198063	0.00109337	0.000816887	0.00481204	0.00897936	0.00101692	0.00556958	0.0314353	0.000756562	0.000788212	0.000693577	0.000764335	0.00224801	0.0018874	0.00107018	0.00158108	0.000688226	0.000873893	0.000821655	0.00137562	0.000757057	0.000518673	0.00779699	0.00573079	0.00664022	0.000661031	0.00144883	0.00103989	0.00202684	0.00110323	0.00135406	0.000739275	0.00121306	0.000772361	0.000887269	0.00677593	0.00395582	0.000927752	0.000624078	0.00839506	0.00235536	0.000761233	0.000568675	0.000222427	0.000416561	0.00205477	0.00043723	0.000842684
0.00232995	0.00133193	0.00173911	0.021843	0.0200206	0.00431709	0.00789113	0.000970411	0.00549369	0.00341177	0.000750428	0.00083088	0.00068437	0.000868662	0.00231798	0.00186511	0.00101533	0.00152292	0.000693353	0.000741036	0.000797817	0.00115104	0.000756835	0.000486144	0.00777378	0.00598202	0.00756898	0.000662311	0.00144437	0.00101005	0.00202738	0.00106309	0.00131888	0.000720209	0.00121146	0.00077012	0.000926761	0.00651849	0.00394324	0.000948086	0.000624772	0.00797726	0.00207819	0.000764158	0.000565322	0.000240976	0.000404164	0.00191189	0.000441852	0.000818933
0.00238699	0.00129675	0.00173988	0.0219525	0.0208789	0.00430308	0.00788255	0.000954229	0.00549385	0.00336563	0.000755088	0.000817018	0.000676408	0.000900781	0.00229474	0.00187546	0.00102726	0.00152995	0.000691422	0.000723545	0.000797133	0.00105701	0.000756338	0.000489566	0.00824939	0.00593275	0.00792722	0.000663598	0.00144436	0.0010068	0.00203999	0.00103103	0.00131484	0.000722637	0.00120109	0.000768817	0.000926033	0.00642439	0.00398755	0.000944623	0.000600553	0.00745094	0.00205485	0.000758319	0.000574725	0.000246511	0.000407839	0.00191143	0.000420975	0.000813294
0.00215239	0.00131488	0.00183924	0.00108878	0.000883469	0.00488312	0.00920513	0.00108088	0.00550617	0.0296532	0.000748941	0.000798542	0.000652925	0.000774506	0.00263741	0.00191493	0.00105568	0.00156003	0.000688273	0.000873968	0.000788946	0.00134263	0.000711425	0.000505984	0.00801292	0.00609481	0.00675973	0.000674875	0.00145659	0.0010659	0.00201819	0.00107459	0.00135939	0.000708226	0.00122047	0.000783092	0.000856478	0.00709649	0.00461636	0.000930961	0.000609233	0.00873466	0.00244012	0.000741232	0.000578992	0.000363063	0.000438048	0.00194219	0.000404901	0.000927606
0.00208721	0.00133045	0.0018767	0.00108746	0.000868044	0.00495615	0.00917407	0.00107963	0.00550586	0.0322945	0.00073918	0.000771057	0.000643759	0.00077391	0.00271109	0.00195355	0.00111161	0.00156813	0.000696322	0.000874626	0.00078997	0.00128403	0.000734292	0.000522191	0.00806745	0.00602556	0.0067185	0.00068445	0.00146087	0.00108582	0.00202136	0.00110142	0.00140885	0.000714094	0.00128629	0.000783136	0.000854728	0.00697647	0.00457348	0.000920572	0.000621708	0.0086945	0.00240848	0.000750803	0.000554646	0.000355416	0.000438598	0.00187955	0.000396465	0.000898774
0.00214851	0.00130515	0.0021408	0.00106745	0.000828509	0.00365001	0.0082892	0.00107068	0.00550825	0.0262823	0.000677225	0.000797888	0.000640152	0.000729814	0.00247377	0.00193407	0.00107216	0.00152666	0.000703323	0.000868804	0.000789221	0.00129215	0.000709968	0.000500307	0.00760774	0.00604631	0.00700264	0.000664591	0.00143934	0.00103506	0.00170597	0.00112252	0.00139291	0.000720542	0.00122048	0.000791272	0.000917822	0.0063924	0.00399052	0.000997637	0.000605344	0.00851242	0.00214667	0.000742399	0.000553972	0.000348271	0.000419252	0.00194	0.000433274	0.000851104
0.00217133	0.0012891	0.00181983	0.00101258	0.000820533	0.00377819	0.00825119	0.00105633	0.00550808	0.0273294	0.000700389	0.000791692	0.000676306	0.00106677	0.00252383	0.0019263	0.001081	0.00152887	0.000704327	0.000844164	0.000795001	0.0012949	0.000780639	0.000491359	0.00769819	0.0059998	0.00649894	0.000684788	0.00145056	0.00104904	0.0017212	0.0011324	0.00140775	0.000720658	0.00121796	0.000796449	0.000927086	0.00626073	0.00394312	0.00101424	0.00062342	0.00820256	0.00215499	0.000745286	0.000553989	0.000339626	0.000415075	0.00194012	0.000418594	0.000894735
0.00466417	0.00249631	0.00867273	0.0658757	0.000831045	0.0041255	0.00186153	0.00739786	0.00559981	0.00684181	0.000810114	0.000918555	0.00119168	0.000803061	0.00118122	0.000714219	0.00121294	0.00219822	0.00113553	0.000939925	0.000758943	0.00238688	0.000700908	0.000836923	0.00199859	0.000958691	0.000890876	0.0383378	0.00250385	0.00174473	0.000853485	0.00315895	0.0031084	0.000727422	0.00246328	0.000761075	0.000926549	0.00125394	0.000902227	0.0115769	0.000962027	0.00242673	0.00836733	0.000777844	0.000832376	0.0065122	0.00147061	0.000483636	0.00326231	0.00370816
0.00307599	0.00140371	0.000234571	0.00134652	0.000558749	0.00647026	0.00792792	0.000929431	0.00563311	0.0338505	0.00116376	0.00134291	0.00073465	0.00143067	0.0020211	0.00286259	0.001221	0.00254874	0.000621641	0.0041024	0.00124929	0.00366345	0.00110078	0.000903479	0.00142041	0.00268467	0.00279412	0.00201448	0.00296799	0.0019766	0.0661545	0.000963029	0.00149607	0.00111863	0.00196126	0.00116529	0.00145897	0.00103771	0.00177762	0.000547443	0.000987598	0.00212929	0.00272867	0.000624373	0.000813144	0.000314105	0.000381373	0.000439914	0.000745783	0.000721603
0.00250957	0.00135782	0.000228057	0.000998497	0.000472052	0.00580456	0.00647019	0.000858787	0.00550565	0.00348778	0.00114134	0.00114117	0.000681199	0.00217958	0.00179814	0.00268557	0.00119711	0.00262657	0.000606092	0.0027976	0.00120727	0.00367125	0.00101283	0.000877639	0.00133474	0.00234124	0.00293753	0.00206214	0.00269846	0.0018865	0.0392732	0.000920647	0.0014284	0.00107064	0.0018696	0.00113331	0.00133257	0.00126638	0.00174824	0.000475638	0.00100639	0.00166566	0.00253762	0.000605561	0.000772759	0.000245993	0.000377711	0.000406469	0.000582847	0.000655495
0.00361969	0.0015354	0.000228613	0.0011441	0.00056341	0.0106629	0.00565604	0.000872938	0.00563992	0.0049055	0.00137094	0.00143442	0.0007989	0.00155878	0.00209239	0.00303817	0.00134037	0.00272455	0.000608166	0.00328236	0.00132751	0.00298948	0.00138408	0.000915447	0.00172127	0.00287399	0.00303607	0.00215543	0.00296093	0.00205197	0.00133439	0.000893697	0.00150206	0.00115879	0.00207012	0.00117514	0.00145406	0.00126886	0.0021129	0.000474848	0.00100768	0.00194261	0.00288944	0.000636293	0.000856553	0.000247021	0.000356632	0.000425348	0.000754939	0.000680605
0.00296077	0.00136185	0.00022868	0.00113337	0.000496217	0.00782896	0.00747571	0.000927279	0.00553226	0.00420269	0.00130738	0.00131066	0.000723692	0.00280257	0.00202126	0.00286944	0.00125675	0.00273982	0.000614818	0.00345657	0.0012652	0.00394665	0.00108638	0.000914982	0.00146258	0.00257827	0.00321311	0.00223998	0.00285665	0.00201216	0.063255	0.000918821	0.00158795	0.00111341	0.00198495	0.00118398	0.00141649	0.00133222	0.00190335	0.000488554	0.00099843	0.00176597	0.00290856	0.000615974	0.000814615	0.000246503	0.000358325	0.0004157	0.000699857	0.000664112
0.016372	0.00319081	0.0095452	0.0126976	0.00168189	0.00710538	0.00168354	0.14882	0.0124523	0.00183258	0.000868177	0.000829557	0.00147769	0.000987213	0.00185633	0.000884195	0.0013149	0.00265451	0.0016739	0.001298	0.000862988	0.00402506	0.000960352	0.000648606	0.00111808	0.00115674	0.000954074	0.00164933	0.00290135	0.00243097	0.000980647	0.000711172	0.0202292	0.000805402	0.000903454	0.000852661	0.00100938	0.0012121	0.0033268	0.00570468	0.000883718	0.00253253	0.0063662	0.00104504	0.000779907	0.00620674	0.00284881	0.000708998	0.000750914	0.00820949
0.0180392	0.0033319	0.00947538	0.0133966	0.00170347	0.00931821	0.00189926	0.164474	0.0165258	0.0023935	0.0010823	0.00111525	0.00149932	0.00139128	0.00177163	0.000960449	0.00131576	0.00262562	0.00168961	0.00193361	0.000901832	0.00451691	0.000993159	0.000950187	0.0393777	0.00118846	0.000988369	0.00177606	0.00313442	0.00263936	0.0010023	0.068719	0.103995	0.000837737	0.0289802	0.000854526	0.00109915	0.00134963	0.00375136	0.24494	0.00100593	0.00268961	0.291373	0.00107373	0.000943015	0.568448	0.00363478	0.000788471	0.00125096	0.0782771
0.0164237	0.00344081	0.0109121	0.0170548	0.00184672	0.00976927	0.00186482	0.00506521	0.0165907	0.00227525	0.00112284	0.00104828	0.00142169	0.00143742	0.0019622	0.000946518	0.00141156	0.00273092	0.00165568	0.00197666	0.000870922	0.00447301	0.000977631	0.00096511	0.0638599	0.00124698	0.00101765	0.00178808	0.00333964	0.00264112	0.000990425	0.0848841	0.0430366	0.00082893	0.0318542	0.000858411	0.00120608	0.00138414	0.00416714	0.288533	0.000972648	0.00284382	0.341808	0.00107885	0.000963749	0.605955	0.00377384	0.000787554	0.00115973	0.107023
0.00504016	0.00144434	0.00107707	0.00147603	0.000337778	0.0065688	0.00385469	0.00105364	0.00559015	0.00419102	0.00153736	0.00129166	0.00126993	0.00205	0.00105407	0.0386487	0.00269384	0.00156223	0.00168855	0.00587575	0.00136897	0.00271588	0.00151718	0.00407051	0.00544457	0.00631245	0.00587005	0.00095773	0.00128025	0.0015249	0.0033276	0.00114549	0.00138193	0.00124225	0.00131947	0.0013668	0.00238931	0.00313655	0.0385268	0.0015277	0.00225004	0.000664401	0.0639686	0.00112065	0.000942247	0.00279052	0.00099534	0.000975373	0.00109267	0.000465451
0.00300354	0.00115026	0.000735359	0.000298789	0.00927514	0.00475471	0.00114183	0.000250844	0.0066169	0.00203271	0.000889798	0.00066194	0.000287192	0.000454714	0.0022778	0.00445031	0.00191368	0.00188868	0.0139802	0.00273057	0.00140156	0.00889408	0.000582518	0.00104161	0.00368728	0.00308733	0.00807683	0.000641278	0.00106948	0.00146511	0.00229136	0.00117613	0.00179665	0.00110136	0.00206753	0.00126624	0.000751487	0.00109691	0.0668624	0.00607013	0.000889924	0.000973684	0.0067096	0.00710702	0.00036931	0.0224118	0.00616557	0.00974071	0.00058471	0.0184549
0.0112617	0.00222233	0.0542498	0.00239028	0.00175169	0.00335019	0.00193491	0.00555472	0.00557556	0.00218945	0.00171798	0.00169708	0.00138708	0.00292333	0.00262738	0.00091924	0.00125591	0.0046176	0.00100074	0.00195471	0.00129576	0.00347505	0.00179131	0.00199256	0.00115241	0.00158413	0.000863204	0.00695858	0.00676055	0.0055393	0.00747611	0.001868	0.00305375	0.00121429	0.0020487	0.0012383	0.00200276	0.00120732	0.00263398	0.00300882	0.00162859	0.0023429	0.00477624	0.000973126	0.00143911	0.00313946	0.00348207	0.000616321	0.0019025	0.00809346
0.00903846	0.00209747	0.0305296	0.00238087	0.00149044	0.00348073	0.00168944	0.00467755	0.00552411	0.00192757	0.00173237	0.00169318	0.00139471	0.00313092	0.00245798	0.000911443	0.00116269	0.00467916	0.000985676	0.00169432	0.00123728	0.0031362	0.00175758	0.0023425	0.00113017	0.00157607	0.000832439	0.00602425	0.0067149	0.00531453	0.00693811	0.00200878	0.00271504	0.00122131	0.00206877	0.00122046	0.00199537	0.00122059	0.00257046	0.00316992	0.00173084	0.00190406	0.00457785	0.000941323	0.00147067	0.00275704	0.00334869	0.000612725	0.00215113	0.00806775
0.00833492	0.00204154	0.0285483	0.00233079	0.00138422	0.00343871	0.00163482	0.00458276	0.00552424	0.00188672	0.0016691	0.00171198	0.00137894	0.0030343	0.00243654	0.000914514	0.00112092	0.00462412	0.000993694	0.00164694	0.00122677	0.00313789	0.00171298	0.00222819	0.00110023	0.00152392	0.000788697	0.00621737	0.00655115	0.00516316	0.00688874	0.00197959	0.00271982	0.00120719	0.00208192	0.00120864	0.00194552	0.00116331	0.0024802	0.00308276	0.00167118	0.00185034	0.00448706	0.000952534	0.0013917	0.00270146	0.00330356	0.000621719	0.00215529	0.0076532
0.00853769	0.002246	0.0282893	0.0023432	0.00140021	0.00335354	0.00161542	0.00446426	0.00552425	0.00186611	0.00171717	0.00166489	0.00135562	0.0030067	0.00249547	0.000925058	0.00115894	0.00465427	0.00099743	0.00168784	0.00123687	0.00313124	0.00173124	0.00224868	0.00109556	0.00151241	0.000768992	0.00581737	0.00650202	0.00524567	0.00693407	0.00191074	0.00266365	0.00119988	0.00205884	0.00121647	0.00196081	0.00115085	0.00254061	0.00300857	0.0016719	0.00214314	0.00442253	0.000954181	0.00142253	0.00255179	0.00327766	0.000646231	0.00211017	0.00737154
0.00205048	0.00150918	0.00143796	0.000976632	0.000446587	0.00305352	0.000733886	0.00283449	0.00559749	0.00201849	0.00223102	0.00197684	0.00134735	0.00428709	0.00122839	0.00616977	0.00185028	0.00350145	0.00147191	0.00413909	0.00170042	0.00420911	0.00274602	0.480521	0.000855881	0.00150216	0.000603918	0.675348	0.00340004	0.00486337	0.00175703	0.00101119	0.0015592	0.0016267	0.0012466	0.00169018	0.00362008	0.00105485	0.00183448	0.00280228	0.0343393	0.000497345	0.00141224	0.00147881	0.001802	0.112543	0.00459899	0.000970297	0.00151913	0.00179623
0.00203444	0.00153368	0.00139051	0.000923773	0.000480326	0.00305676	0.000722801	0.00265847	0.00552802	0.0019712	0.00269598	0.00209904	0.00144	0.00515911	0.00113289	0.00572121	0.00182964	0.00349085	0.00142898	0.00454555	0.00172644	0.00424225	0.00266365	0.938881	0.000878859	0.00153487	0.000604149	0.932578	0.00344154	0.00487875	0.00177529	0.00101138	0.0015754	0.00161084	0.00132419	0.00173329	0.00350844	0.00110731	0.00172617	0.00266789	0.289783	0.000560998	0.0014189	0.00144961	0.00179601	0.230044	0.00412655	0.000976116	0.0331368	0.00203382
0.00167622	0.00126063	0.00131022	0.000843219	0.000392166	0.00252591	0.000674839	0.00223252	0.00553833	0.00157286	0.00226607	0.00179584	0.00126477	0.00392121	0.00106904	0.00487361	0.00169009	0.00310742	0.00132594	0.00335315	0.00158819	0.00369306	0.00222453	0.958435	0.000827613	0.00141291	0.000583602	0.922289	0.0030107	0.00404336	0.00160958	0.000937794	0.00137371	0.00147468	0.00112981	0.00159307	0.0028664	0.00104671	0.00155068	0.00228469	0.00298234	0.00053997	0.00125877	0.00134196	0.00155401	0.103379	0.00320652	0.000922949	0.0189511	0.00151491
0.00521528	0.00393082	0.00140094	0.000788357	0.0178733	0.0110754	0.00514853	0.00421965	0.00568332	0.00339277	0.0151286	0.0160388	0.0132866	0.00924456	0.0019203	0.00552144	0.00361408	0.00274907	0.00114835	0.0207002	0.00280487	0.00575528	0.00461628	0.0293264	0.00114263	0.00376942	0.00059391	0.00419935	0.00677031	0.00829188	0.0045973	0.00170584	0.00101471	0.00319318	0.00100474	0.00306193	0.00553958	0.00554286	0.00210909	0.00257614	0.00679718	0.000472368	0.00125008	0.00100999	0.00877003	0.938167	0.0101777	0.00382042	0.03506	0.0030976
0.00504402	0.00415605	0.00134252	0.000728255	0.0318507	0.00871847	0.00500399	0.00232004	0.00569005	0.00225202	0.0137258	0.0175608	0.0139743	0.0081589	0.00200726	0.00530955	0.00384224	0.0027525	0.00116699	0.0167544	0.00280847	0.00578253	0.00460137	0.0239129	0.04688	0.00373731	0.000576052	0.00452176	0.00645529	0.00866717	0.00479931	0.106486	0.0108198	0.00323405	0.0194711	0.00311896	0.00520923	0.00492538	0.00203061	0.00247521	0.00680664	0.000464593	0.00123622	0.00100017	0.00867118	0.810585	0.0101714	0.00386081	0.0435814	0.070424
0.00562853	0.00419286	0.00153609	0.00086149	0.0271684	0.00753866	0.0053213	0.00455782	0.00568239	0.00207674	0.0154476	0.0203802	0.0150311	0.0091876	0.00207634	0.00528085	0.00390286	0.00272174	0.00113002	0.0165735	0.00281361	0.00589589	0.00476036	0.027993	0.0010632	0.00372458	0.000574702	0.00413481	0.00684546	0.00857354	0.00454868	0.00160405	0.00100585	0.0031375	0.000914033	0.00312274	0.00544258	0.00541277	0.0021906	0.00240723	0.00668014	0.00054511	0.00131554	0.000995078	0.00996587	0.87479	0.0103177	0.00389409	0.0387682	0.00358328
0.00515457	0.00425938	0.00145388	0.000779334	0.0213338	0.00987667	0.00495768	0.00405848	0.00568504	0.00177927	0.0153921	0.0172034	0.0127329	0.00953353	0.00184511	0.00543829	0.00366014	0.00268885	0.00112747	0.0173653	0.00280285	0.00574077	0.00432233	0.0274567	0.00107618	0.00348428	0.000557892	0.00434377	0.0068943	0.00831687	0.00450667	0.00155967	0.00106683	0.0031864	0.000857585	0.00298967	0.00572941	0.00507626	0.00213028	0.00256961	0.00683648	0.000476382	0.00122274	0.00100857	0.00870484	0.81437	0.0102251	0.00385764	0.0420564	0.00288154
0.00211211	0.00135338	0.00136987	0.0011001	0.000986011	0.00165721	0.000671657	0.00194483	0.00560059	0.239026	0.00109473	0.00119665	0.00085332	0.00183913	0.00146699	0.000745296	0.000875355	0.00284139	0.000830266	0.00756281	0.00105727	0.0215402	0.00110894	0.00161355	0.000327616	0.000909238	0.000407824	0.00203406	0.0030737	0.0026137	0.00304831	0.00108596	0.00163003	0.000978617	0.00186304	0.00100607	0.00174864	0.000353594	0.00124514	0.00164672	0.00116595	0.00270268	0.00195419	0.000828899	0.00104039	0.00121992	0.00154784	0.000536474	0.00121764	0.00255318
0.00187258	0.00145288	0.00104911	0.00738051	0.00622137	0.00189262	0.000765185	0.0018766	0.00560042	0.413914	0.0012828	0.00125253	0.00078992	0.00136927	0.00141068	0.000768668	0.000893512	0.00277297	0.000817067	0.00600003	0.00105359	0.0203529	0.00109222	0.00169726	0.000345959	0.000936861	0.000358738	0.00195175	0.0030152	0.00248288	0.0030152	0.00108552	0.00148813	0.000961271	0.00186434	0.00101103	0.00181547	0.000370097	0.00116842	0.00139826	0.00120128	0.00199777	0.00203602	0.000812238	0.00105392	0.000991956	0.00136636	0.000525265	0.00123496	0.00207389
0.00183323	0.0012746	0.00151468	0.00815633	0.00537423	0.00135077	0.000694419	0.00204655	0.00559874	0.396858	0.00118812	0.00115721	0.00084303	0.0015808	0.00133756	0.000757305	0.000970867	0.00279311	0.000829231	0.000857389	0.0010352	0.0206547	0.00114958	0.00151655	0.000318796	0.000862321	0.000336925	0.00142958	0.00285711	0.0025336	0.00281847	0.00111855	0.00152744	0.000960566	0.00181381	0.0010046	0.00154552	0.000372092	0.00115051	0.00157055	0.00121827	0.00216328	0.00191503	0.00081789	0.00104713	0.00237327	0.00148629	0.000536815	0.00114779	0.00250639
0.0016627	0.00134891	0.000977439	0.00756434	0.00559969	0.0014636	0.000698219	0.00185788	0.00558903	0.242956	0.00103284	0.00100471	0.000789506	0.00135624	0.0014696	0.000749944	0.000948287	0.00279481	0.000809538	0.00750373	0.00103551	0.0200061	0.00102644	0.00154071	0.000391215	0.000900466	0.000341076	0.00203926	0.00289478	0.0025221	0.00298997	0.00104774	0.00149745	0.000972792	0.00169967	0.00101274	0.00162077	0.000324231	0.00111011	0.00133523	0.00122256	0.00185936	0.001845	0.000804507	0.00101665	0.00126917	0.00140915	0.000514143	0.00116026	0.00221768
0.00209187	0.00141806	0.00141315	0.00867431	0.00599506	0.00169476	0.000780201	0.00219872	0.00561397	0.3171	0.00110202	0.00111369	0.000836038	0.00149991	0.00141371	0.000759519	0.000907239	0.00278982	0.000820419	0.00746863	0.00105998	0.0198547	0.00115163	0.00169397	0.000348333	0.000938375	0.000375554	0.00199052	0.00293456	0.00273278	0.00303756	0.00110727	0.00169183	0.000965176	0.00175542	0.00100901	0.0016989	0.000383051	0.00128877	0.00146644	0.00119459	0.00323313	0.00201692	0.000795348	0.000984158	0.00142954	0.00145862	0.000560089	0.00110545	0.00261592
0.00234739	0.00145051	0.00139372	0.00875208	0.00667693	0.00142143	0.0195974	0.00189436	0.00560239	0.752374	0.0011906	0.00130732	0.000857359	0.00174489	0.00140771	0.000761261	0.00085114	0.00279675	0.000823743	0.00611902	0.00105633	0.0198925	0.00117343	0.00165972	0.059162	0.0248994	0.0395296	0.00199464	0.00299634	0.00264719	0.00289573	0.00107774	0.00163812	0.000953932	0.00180776	0.000996163	0.00182603	0.0639351	0.00118543	0.00163251	0.0011676	0.255988	0.00198353	0.000820096	0.00101739	0.00123621	0.0015649	0.000542182	0.00128407	0.00239085
0.00180741	0.00131565	0.00143897	0.00872259	0.00687669	0.00159517	0.0106318	0.0020227	0.0055943	0.210495	0.00105781	0.00112269	0.000888578	0.00138101	0.00133901	0.00076989	0.000926346	0.00279033	0.000808057	0.00537389	0.00105149	0.0193652	0.00112204	0.00161009	0.00034132	0.000886846	0.000346984	0.00193454	0.00280138	0.00256654	0.00307301	0.00106073	0.00156357	0.000959352	0.00181187	0.000998531	0.00159962	0.000364643	0.00126027	0.00146178	0.00114114	0.00231216	0.0018011	0.000805976	0.00102659	0.00145038	0.00145469	0.00057576	0.00113309	0.00235191
0.00217717	0.00149886	0.00150779	0.00921821	0.00626752	0.00188706	0.00092755	0.00225926	0.00568516	0.3204	0.00102686	0.00105487	0.000851115	0.0015415	0.00148141	0.000773751	0.000981116	0.0028359	0.000818083	0.00663526	0.00107718	0.0186469	0.00112734	0.00166164	0.000395052	0.00101026	0.000409136	0.00236111	0.0029979	0.00270709	0.00304237	0.00112246	0.00166839	0.000975293	0.00187371	0.00103003	0.0017354	0.000412921	0.0015209	0.00177699	0.0012381	0.00291518	0.00205623	0.000844921	0.00104499	0.00193323	0.00161306	0.000558061	0.00111413	0.00228644
0.00198301	0.00133419	0.00138074	0.00841246	0.00583466	0.00152611	0.000719856	0.00200085	0.00569293	0.244348	0.00118869	0.00124753	0.000830899	0.00175522	0.00147678	0.00077788	0.000898782	0.00284033	0.000831573	0.00710397	0.0010198	0.0206019	0.0011221	0.00167936	0.000329942	0.000895461	0.000341245	0.00212798	0.00288804	0.00269087	0.0028753	0.00101989	0.00152859	0.000950741	0.00180278	0.00102048	0.00177302	0.000355749	0.00142786	0.00157879	0.00115633	0.00226495	0.00207778	0.000799824	0.00100461	0.00146186	0.00144474	0.00056961	0.00112405	0.00265517
0.00193561	0.0014641	0.00151658	0.00821528	0.00554889	0.00172443	0.000735474	0.00203038	0.0056011	0.216882	0.00106725	0.00109937	0.000798828	0.0013971	0.00131067	0.000764932	0.0009322	0.00284943	0.00082503	0.00759779	0.0010387	0.0213683	0.00108694	0.00171001	0.000319493	0.000895134	0.00034111	0.00212907	0.0030297	0.0025615	0.0029624	0.00112155	0.00158474	0.000958393	0.00176265	0.00102183	0.00165958	0.000350601	0.00117563	0.00162321	0.00123924	0.00222188	0.00212309	0.000806259	0.000993603	0.00166136	0.00140764	0.000559786	0.00109255	0.00238443
0.00165497	0.00137601	0.00145712	0.00772805	0.00561131	0.00135059	0.000618753	0.00212876	0.00559266	0.167039	0.00104172	0.00107245	0.000797234	0.00222863	0.001343	0.000729746	0.000920782	0.00285528	0.000830739	0.00588066	0.0010203	0.00167039	0.00103157	0.00160297	0.000315764	0.000842908	0.000417018	0.0021005	0.00276883	0.00263705	0.00164405	0.00111818	0.00152741	0.000936068	0.00179627	0.00101842	0.00158513	0.000396132	0.00117878	0.00153206	0.00119153	0.00267437	0.00190718	0.000790842	0.000987047	0.00150639	0.00147618	0.00053717	0.00110828	0.00257191
[truncated: 1,940 more columns]

## Sheet: NB
ybcS	proK	acrA	evgS	topA	mrdA	araJ	pcnB	thrA	gyrA	mrdB	mokC.nhaA	yaaH	ybaL	cls	murE	ompF.asnS	ftsW	dgt	secF	ECB_00212	cyoA.ampG	lon.hupB	mraZ	yahA	fsr	frmB	ylaB	nagD	tig	sbcC	ykgE	yahG	polB	kefC	pdhR	gltL	dnaK	hfq	menD	dnaJ	lpxC	hepA	sgrR	insL.1	spoT	yfbV.ackA	ydcD	mokB.trg	rlmL
0.157724	0.0467608	0.0365512	0.0555137	0.00293233	1.1089e-08	0.0048964	0.00662028	0.00313312	0.00207993	5.16691e-07	2.15729e-11	3.85908e-08	9.07415e-09	1.08682e-06	1.53608e-06	1.20087e-08	5.66489e-05	6.2758e-08	0.00114991	1.21625e-08	0.0014714	3.72157e-07	2.41677e-07	0.00934003	0.00248021	0.000352376	1.14491e-05	5.12773e-05	6.86125e-06	4.74881e-05	0.0132014	0.0189673	1.6592e-08	0.00346694	8.79226e-12	6.96182e-06	0.0482151	0.00381727	0.0113099	2.46648e-05	0.00990074	0.00618161	7.77377e-08	5.84929e-09	0.00534396	9.7351e-10	2.45398e-08	8.1242e-07	0.00818265
0.179038	0.0237816	0.0364893	0.055421	0.00293233	1.1089e-08	0.00488779	0.00660868	0.0031276	0.00207993	5.15724e-07	2.15327e-11	3.85207e-08	9.05476e-09	1.08682e-06	1.53338e-06	1.19873e-08	5.65495e-05	6.26477e-08	0.00114784	1.21411e-08	0.0014714	3.7148e-07	2.41237e-07	0.00932374	0.00248021	0.000351757	1.14283e-05	5.1187e-05	6.84915e-06	4.74046e-05	0.0131784	0.0189346	1.65629e-08	0.00346088	8.77683e-12	6.94944e-06	0.0481343	0.00381054	0.0113099	2.46214e-05	0.00988339	0.0061708	7.76011e-08	5.83899e-09	0.00533381	9.71793e-10	2.44966e-08	8.1242e-07	0.00816833
0.0144537	0.00342817	0.693987	0.00407564	0.000190391	7.34648e-10	0.0048964	0.000464626	0.000218389	0.00014145	3.39079e-08	1.42381e-12	2.6097e-09	5.20629e-10	6.8334e-08	1.07717e-07	8.28603e-10	3.97271e-06	4.39306e-09	7.85655e-05	8.51375e-10	0.000102403	2.51671e-08	1.63434e-08	0.000658354	0.000173706	2.46744e-05	7.75684e-07	3.58317e-06	4.78575e-07	3.32431e-06	0.000930578	0.00135155	1.16352e-09	0.000243906	6.16557e-13	4.81239e-07	0.00352721	0.000266246	0.000798682	1.72657e-06	0.00990074	0.000434438	5.44164e-09	4.08719e-10	0.000345746	6.79023e-11	1.71472e-09	5.4026e-08	0.000575117
0.179038	0.0466826	0.0364893	0.055421	0.00292678	1.10684e-08	0.00488779	0.00660868	0.0031276	0.00207617	5.15724e-07	2.15327e-11	3.85207e-08	9.05476e-09	1.08682e-06	1.53608e-06	1.19873e-08	5.65495e-05	6.26477e-08	0.00114784	1.21411e-08	0.0014688	3.7148e-07	2.41237e-07	0.00932374	0.00247586	0.000351757	1.14283e-05	5.1187e-05	6.84915e-06	4.74046e-05	0.0131784	0.0189346	1.65629e-08	0.00346088	8.77683e-12	6.94944e-06	0.0481343	0.00381727	0.0112902	2.46214e-05	0.00988339	0.0061708	7.76011e-08	5.83899e-09	0.00533381	9.71793e-10	2.44966e-08	8.10918e-07	0.00816833
0.00961102	0.00227178	0.0017547	0.942121	0.000125955	4.86069e-10	0.000226701	0.000307578	0.000144556	9.36095e-05	2.2433e-08	9.42016e-13	1.72694e-09	9.07415e-09	4.51937e-08	7.12996e-08	5.48399e-10	5.66489e-05	2.90779e-09	5.19946e-05	5.63529e-10	6.77796e-05	1.6654e-08	1.0815e-08	0.000435859	0.000114982	0.000352376	5.13307e-07	2.37169e-06	3.16763e-07	2.20038e-06	0.000616124	0.000895006	7.70148e-10	0.00346694	4.08107e-13	3.18506e-07	0.00233744	0.000176236	0.000528788	1.14283e-06	0.000459777	0.00618161	3.60185e-09	5.84929e-09	0.000228734	4.49437e-11	1.13497e-09	3.57465e-08	0.000380737
0.000421518	0.000101	6.20603e-10	8.43918e-10	0.761271	0.325476	7.14827e-05	9.68977e-05	0.0219569	2.99084e-05	0.40243	0.937552	0.00334737	0.928434	0.000855529	9.00704e-05	0.106953	0.000222232	0.000965218	0.135982	0.171991	0.147906	0.0507843	0.13438	8.57197e-05	0.0173586	4.83306e-06	3.29333e-05	0.172361	0.0263856	0.0264147	0.0870806	1.89532e-05	0.0621467	0.000175547	0.0755531	0.108794	0.000103756	1.22173e-06	0.0751649	0.000369397	1.0244e-06	7.14586e-07	0.00119533	0.148636	0.809679	0.570059	0.0508603	0.356868	0.0207854
0.000421518	0.000101	6.20603e-10	8.43918e-10	0.761271	0.246091	7.14827e-05	9.68977e-05	0.0219569	2.99084e-05	0.40243	0.937552	0.00334737	0.924729	0.000855529	9.00704e-05	0.106953	0.000222232	0.000965218	0.135982	0.171991	0.147906	0.0507843	0.13438	8.57197e-05	0.0173586	4.83306e-06	3.29333e-05	0.172361	0.0263856	0.0264147	0.0870806	1.89532e-05	0.0621467	0.000175547	0.0755531	0.108794	0.000103756	1.22173e-06	0.0751649	0.000369397	1.0244e-06	7.14586e-07	0.00119533	0.148636	0.809679	0.570059	0.0508603	0.356868	0.0207854
0.0144537	0.0467608	6.20603e-10	4.14165e-07	0.798337	0.325476	0.0230067	0.00329757	0.00155783	0.00103344	0.481762	0.978691	0.104247	0.999044	5.38345e-05	3.04322e-06	0.00819585	1.55873e-05	4.59235e-07	0.0106273	0.0143318	0.0584028	0.0371798	0.13438	5.99014e-06	0.0173586	3.38316e-07	2.26182e-05	0.172361	0.00188671	0.00183138	0.0870806	1.32675e-06	0.0621467	1.23122e-05	0.00569851	0.108794	0.0482151	3.0341e-08	0.0751649	0.152492	0.000503815	7.14586e-07	5.68849e-07	0.0120521	0.988053	0.570059	2.53308e-05	0.356868	0.00147837
0.955772	0.00550292	6.20603e-10	4.14165e-07	0.997885	0.593166	0.524899	0.633486	0.0025036	0.0016616	0.983103	0.999861	0.63248	0.998423	8.66462e-05	4.89518e-06	0.574015	2.50727e-05	5.17099e-08	0.0169872	0.0228544	0.00688667	0.363473	0.0166098	9.63562e-06	0.00198164	5.44205e-07	3.63889e-05	0.0228726	0.00303148	0.00294262	0.0105704	2.13417e-06	0.00741922	0.000175547	0.0091347	0.0133929	0.00566168	4.36561e-07	0.00905248	0.152492	5.63517e-05	7.14586e-07	5.68849e-07	0.0192457	0.67829	0.129501	2.84724e-06	0.977929	0.00237597
0.955772	0.00550292	6.20603e-10	4.14165e-07	0.997885	0.593166	0.524899	0.633486	0.0025036	0.0016616	0.983103	0.999861	0.63248	0.998423	8.66462e-05	4.89518e-06	0.574015	2.50727e-05	5.17099e-08	0.0169872	0.0228544	0.00688667	0.363473	0.0166098	9.63562e-06	0.00198164	5.44205e-07	3.63889e-05	0.0228726	0.00303148	0.00294262	0.0105704	2.13417e-06	0.00741922	0.000175547	0.0091347	0.0133929	0.00566168	4.36561e-07	0.00905248	0.152492	5.63517e-05	7.14586e-07	5.68849e-07	0.0192457	0.67829	0.129501	2.84724e-06	0.977929	0.00237597
0.997966	0.00149937	1.89629e-11	1.2586e-08	0.999613	0.25079	0.0230067	0.28434	0.450858	0.0444551	0.998815	0.999979	0.999318	0.99962	0.00029093	1.32843e-06	0.0717327	0.000222232	4.59235e-07	0.944638	0.171991	0.0584028	0.997605	0.00455876	2.61467e-06	0.0087143	1.47677e-07	9.86719e-06	0.172361	0.465576	0.00967091	0.00289033	5.79137e-07	0.00202433	5.37459e-06	0.00247647	0.760752	0.0482151	1.32424e-08	0.00247272	0.00546779	1.52899e-05	2.17949e-08	1.73815e-08	0.857393	0.0572063	0.0388002	2.53308e-05	0.998698	0.000645816
4.17682e-08	9.56428e-08	1.91169e-12	1.71654e-08	4.28984e-06	9.28499e-10	6.70487e-07	5.75509e-10	2.05901e-07	0.958862	2.54767e-06	2.93966e-15	5.45147e-12	9.52355e-13	6.61109e-12	5.67607e-11	2.25299e-08	1.20374e-09	2.4222e-15	6.50832e-05	6.01284e-14	0.000582035	7.04107e-09	3.69061e-09	1.12997e-07	1.64974e-07	5.32774e-08	1.58446e-06	5.88838e-06	5.2156e-08	1.24899e-05	9.29395e-10	1.33617e-10	2.50954e-12	9.49116e-10	5.90852e-12	3.35364e-11	2.39772e-05	0.00151216	2.0364e-10	1.09518e-10	0.00393151	4.15031e-07	3.71322e-11	8.7597e-13	1.04905e-07	2.67387e-17	9.37698e-16	1.17609e-10	1.00301e-05
0.000421518	0.000101	6.20603e-10	8.43918e-10	0.786307	0.325476	7.14827e-05	9.68977e-05	0.0219569	2.99084e-05	0.362327	0.937552	0.00334737	0.928434	0.000855529	9.00704e-05	0.106953	0.000222232	0.000965218	0.135982	0.171991	0.147906	0.0507843	0.13438	8.57197e-05	0.0173586	4.83306e-06	3.29333e-05	0.172361	0.0263856	0.0264147	0.0870806	1.89532e-05	0.0621467	0.000175547	0.0755531	0.108794	0.000103756	1.22173e-06	0.0751649	0.000369397	1.0244e-06	7.14586e-07	0.00119533	0.148636	0.828342	0.570059	0.0508603	0.334336	0.0207854
0.000421518	0.000101	6.20603e-10	8.43918e-10	0.761271	0.325476	7.14827e-05	9.68977e-05	0.0219569	2.99084e-05	0.362327	0.915983	0.00334737	0.928434	0.000855529	9.00704e-05	0.106953	0.000222232	0.000965218	0.135982	0.171991	0.147906	0.0507843	0.13438	8.57197e-05	0.0173586	4.83306e-06	3.29333e-05	0.172361	0.0263856	0.0264147	0.0870806	1.89532e-05	0.0621467	0.000175547	0.0755531	0.108794	0.000103756	1.22173e-06	0.0751649	0.000369397	1.0244e-06	7.14586e-07	0.00119533	0.148636	0.828342	0.570059	0.0508603	0.334336	0.0207854
0.0144537	0.0467608	6.20603e-10	4.14165e-07	0.781952	0.325476	0.0338946	0.00329757	0.00155783	0.00103344	0.457342	0.975851	0.104247	0.999044	5.38345e-05	3.04322e-06	0.00819585	1.55873e-05	4.59235e-07	0.0106273	0.0143318	0.0584028	0.0371798	0.13438	5.99014e-06	0.0173586	3.38316e-07	2.26182e-05	0.172361	0.00188671	0.00183138	0.0870806	1.32675e-06	0.0621467	1.23122e-05	0.00569851	0.108794	0.0482151	3.0341e-08	0.0751649	0.152492	0.000503815	7.14586e-07	5.68849e-07	0.0120521	0.995298	0.570059	2.53308e-05	0.356868	0.00147837
0.879369	0.00550292	6.20603e-10	4.14165e-07	0.997885	0.847367	0.766692	0.855792	0.0025036	0.0016616	0.953311	0.999861	0.63248	0.998423	8.66462e-05	4.89518e-06	0.831686	2.50727e-05	5.17099e-08	0.0169872	0.0228544	0.00688667	0.363473	0.0166098	9.63562e-06	0.00198164	5.44205e-07	3.63889e-05	0.0228726	0.00303148	0.00294262	0.0105704	2.13417e-06	0.00741922	0.000175547	0.0091347	0.0133929	0.00566168	4.36561e-07	0.00905248	0.152492	5.63517e-05	7.14586e-07	5.68849e-07	0.0192457	0.703693	0.129501	2.84724e-06	0.93993	0.00237597
0.650864	0.00923017	6.52279e-10	4.32556e-07	0.996209	0.946337	0.908553	0.947411	0.00418772	0.00278661	0.857598	0.99974	0.397508	0.997259	0.000147846	8.48156e-06	0.9378	4.32044e-05	8.9579e-08	0.0284714	0.0381909	0.0115901	0.214688	0.0277941	1.65863e-05	0.00331796	9.38325e-07	6.28594e-05	0.0388951	0.00508646	0.0049412	0.0176573	3.70633e-06	0.0124534	0.000181928	0.0154219	0.0224931	0.00947113	4.55562e-07	0.0151587	0.15491	9.69369e-05	7.47278e-07	5.91938e-07	0.0328142	0.717473	0.202631	4.80412e-06	0.821612	0.00398909
0.944847	0.0137609	1.79397e-10	1.1871e-07	0.994243	0.117227	0.00979978	0.0132536	0.00627424	0.00417402	0.979657	0.999606	0.97532	0.9959	0.000220012	1.25206e-05	0.0325419	6.39528e-05	1.3225e-07	0.111783	0.17356	0.0172225	0.931495	0.0409597	8.72604e-05	0.00497158	1.38857e-06	9.29417e-05	0.17523	0.00760408	0.00738472	0.0262244	5.46501e-06	0.0185179	5.04861e-05	0.0228193	0.877701	0.0141367	1.24853e-07	0.0225252	0.0487181	0.000143612	2.0568e-07	1.6362e-07	0.970535	0.389145	0.274234	7.18742e-06	0.973292	0.00596628
0.804557	0.0137609	1.79397e-10	1.1871e-07	0.994243	0.117227	0.00979978	0.0132536	0.00627424	0.00417402	0.979657	0.999606	0.97532	0.9959	0.000220012	1.25206e-05	0.0325419	6.39528e-05	1.3225e-07	0.137218	0.17356	0.0172225	0.931495	0.0409597	8.72604e-05	0.00497158	1.38857e-06	9.29417e-05	0.17523	0.00760408	0.00738472	0.0262244	5.46501e-06	0.0185179	5.04861e-05	0.0228193	0.877701	0.0141367	1.24853e-07	0.0225252	0.0487181	0.000143612	2.0568e-07	1.6362e-07	0.970535	0.389145	0.274234	7.18742e-06	0.973292	0.00596628
0.995325	0.00170347	2.23406e-11	1.4734e-08	0.999544	0.551348	0.0342673	0.556933	0.579678	0.100482	0.998575	0.999976	0.999643	0.999555	0.000879391	1.55352e-06	0.10893	0.000230585	4.79032e-07	0.958585	0.175148	0.0594045	0.997209	0.00520457	3.03778e-06	0.0175215	1.71859e-07	1.15046e-05	0.178172	0.634775	0.0258678	0.00328094	6.78835e-07	0.00230443	6.2435e-06	0.754046	0.695485	0.0487273	1.54891e-08	0.00281109	0.00623906	1.77529e-05	2.55476e-08	2.02739e-08	0.685229	0.644819	0.0444706	2.57358e-05	0.996999	0.000732948
0.995681	0.00159539	2.05442e-11	1.35925e-08	0.999581	0.267807	0.0340801	0.538385	0.559415	0.0936696	0.998704	0.999978	0.999269	0.99959	0.000867335	1.43392e-06	0.107935	0.000226345	4.68973e-07	0.936075	0.17356	0.0589003	0.995776	0.00486254	2.8131e-06	0.0174397	1.59017e-07	1.06348e-05	0.17523	0.616399	0.0257037	0.00307412	6.25846e-07	0.0021561	5.78211e-06	0.740036	0.677733	0.0366026	1.42952e-08	0.00263191	0.00583063	1.64451e-05	2.35529e-08	1.87374e-08	0.867211	0.622439	0.0414726	2.55321e-05	0.997218	0.000686809
0.995681	0.00159539	2.05442e-11	1.35925e-08	0.999581	0.527076	0.0340801	0.538385	0.559415	0.0936696	0.998704	0.999978	0.999269	0.99959	0.000867335	1.43392e-06	0.107935	0.000226345	4.68973e-07	0.951618	0.17356	0.0589003	0.995776	0.00486254	2.8131e-06	0.0174397	1.59017e-07	1.06348e-05	0.17523	0.616399	0.0257037	0.00307412	6.25846e-07	0.0021561	5.78211e-06	0.740036	0.775446	0.0484702	1.42952e-08	0.00263191	0.00583063	1.64451e-05	2.35529e-08	1.87374e-08	0.867211	0.622439	0.0414726	2.55321e-05	0.997218	0.000686809
0.995325	0.00170347	2.23406e-11	1.4734e-08	0.999544	0.551348	0.0342673	0.556933	0.579678	0.100482	0.998575	0.999976	0.999643	0.999555	0.000879391	1.55352e-06	0.10893	0.000230585	4.79032e-07	0.944071	0.175148	0.0594045	0.997209	0.00520457	3.03778e-06	0.0175215	1.71859e-07	1.15046e-05	0.178172	0.634775	0.0258678	0.00328094	6.78835e-07	0.00230443	6.2435e-06	0.754046	0.695485	0.0487273	1.54891e-08	0.00281109	0.00623906	1.77529e-05	2.55476e-08	2.02739e-08	0.685229	0.644819	0.0444706	2.57358e-05	0.996999	0.000732948
0.995681	0.00159539	2.05442e-11	1.35925e-08	0.999581	0.527076	0.0340801	0.538385	0.559415	0.0936696	0.998704	0.999978	0.999269	0.99959	0.000867335	1.43392e-06	0.107935	0.000226345	4.68973e-07	0.951618	0.17356	0.0589003	0.995776	0.00486254	2.8131e-06	0.0174397	1.59017e-07	1.06348e-05	0.17523	0.616399	0.0257037	0.00307412	6.25846e-07	0.0021561	5.78211e-06	0.740036	0.775446	0.0484702	1.42952e-08	0.00263191	0.00583063	1.64451e-05	2.35529e-08	1.87374e-08	0.867211	0.622439	0.0414726	2.55321e-05	0.997218	0.000686809
0.995681	0.00159539	2.05442e-11	1.35925e-08	0.999581	0.527076	0.0340801	0.538385	0.468638	0.0936696	0.998704	0.999978	0.999269	0.99959	0.000867335	1.43392e-06	0.107935	0.000226345	4.68973e-07	0.951618	0.17356	0.0371594	0.995776	0.00486254	2.8131e-06	0.0174397	1.59017e-07	1.06348e-05	0.0760196	0.616399	0.0257037	0.00307412	6.25846e-07	0.0021561	5.78211e-06	0.740036	0.677733	0.0484702	1.42952e-08	0.00263191	0.00583063	1.64451e-05	2.35529e-08	1.87374e-08	0.867211	0.622439	0.0414726	2.55321e-05	0.997218	0.000686809
0.995681	0.00159539	2.05442e-11	1.35925e-08	0.999581	0.527076	0.0340801	0.538385	0.468638	0.0474418	0.998704	0.999978	0.999269	0.99959	0.000294918	1.43392e-06	0.107935	0.000226345	4.68973e-07	0.951618	0.17356	0.0589003	0.995776	0.00486254	2.8131e-06	0.0174397	1.59017e-07	1.06348e-05	0.17523	0.482744	0.0257037	0.00307412	6.25846e-07	0.0021561	5.78211e-06	0.740036	0.775446	0.0484702	1.42952e-08	0.00263191	0.00583063	1.64451e-05	2.35529e-08	1.87374e-08	0.867211	0.622439	0.0414726	2.55321e-05	0.997218	0.000686809
0.995681	0.00159539	2.05442e-11	1.35925e-08	0.999581	0.527076	0.0340801	0.298056	0.468638	0.0474418	0.998704	0.999978	0.999269	0.99959	0.000867335	1.43392e-06	0.107935	0.000226345	4.68973e-07	0.951618	0.121634	0.0589003	0.995776	0.00486254	2.8131e-06	0.0174397	1.59017e-07	1.06348e-05	0.17523	0.482744	0.0257037	0.00307412	6.25846e-07	0.0021561	5.78211e-06	0.740036	0.775446	0.0484702	1.42952e-08	0.00263191	0.00583063	1.64451e-05	2.35529e-08	1.87374e-08	0.867211	0.622439	0.0414726	2.55321e-05	0.997218	0.000686809
4.15145e-08	6.45265e-06	8.1182e-10	9.66552e-10	0.0143897	0.00310626	5.06129e-06	1.08453e-08	0.0133936	1.95501e-06	0.0344623	0.000227154	1.31588e-06	0.959126	0.545006	4.84648e-10	0.156647	0.0344805	0.0173095	0.0567214	0.300804	0.200175	0.0124314	0.000497293	7.69351e-05	0.243417	8.77416e-14	0.000197386	8.20751e-05	0.0291035	0.000275867	0.000369963	9.64953e-15	0.0933603	0.0250518	0.000551103	0.00823552	7.28253e-06	0.0014783	4.71375e-06	5.49809e-08	0.000400653	7.08687e-06	0.375805	4.4436e-05	0.305609	0.000290433	0.927217	0.00241079	0.00068024
0.0233574	0.0242619	6.68993e-10	4.42219e-07	0.817518	0.0691991	0.034456	0.00535948	0.00250995	0.00167075	0.491975	0.981166	0.167414	0.99837	8.92419e-05	5.16281e-06	0.0133809	2.62269e-05	4.89426e-07	0.017335	0.0233596	0.0378114	0.0599735	0.0492011	1.00629e-05	0.0176039	5.6976e-07	3.81993e-05	0.078892	0.00305511	0.00296882	0.0186016	2.25869e-06	0.0325617	2.06793e-05	0.00935074	0.0838872	0.0369962	5.14898e-08	0.0521072	0.108896	0.000531334	7.64479e-07	6.04047e-07	0.0202129	0.971105	0.521772	2.5942e-05	0.340879	0.00239515
0.181433	0.0471955	0.0375387	0.057015	0.0222174	1.65521e-06	0.0340536	0.0462456	0.0221476	0.0152052	0.000320222	1.01653e-07	0.000170192	6.1662e-05	8.75054e-06	6.14882e-06	4.91539e-05	0.030684	6.43675e-08	0.00844979	8.81108e-08	0.0104622	0.000219914	0.000144627	0.0119782	0.0173801	0.00069002	0.0477508	0.0281363	0.0267957	0.0259751	0.0891823	0.00538751	6.61112e-05	0.0243372	3.47498e-08	5.0421e-05	0.0484208	0.0242937	0.0761875	0.000179873	0.0673996	0.0426784	7.86428e-08	2.36289e-05	0.090025	5.5851e-07	2.5098e-08	0.000499014	0.0211178
0.000455061	0.000108128	7.42392e-10	1.00658e-09	0.836817	0.375483	7.58775e-05	0.000104355	0.0226388	3.16904e-05	0.430945	0.954153	0.00416159	0.93909	0.000943673	0.00010707	0.114113	0.000253925	0.00114705	0.144987	0.183391	0.15892	0.0562503	0.142446	9.75834e-05	0.0179398	5.53418e-06	3.87168e-05	0.194075	0.0275279	0.0281713	0.0908083	2.22631e-05	0.0654655	0.000199736	0.0813972	0.116057	0.000110061	1.45463e-06	0.0787915	0.000402388	1.1868e-06	8.39648e-07	0.00140837	0.168017	0.661224	0.460655	0.000152586	0.349832	0.00910169
0.00043544	0.000103967	9.05505e-08	1.23733e-07	0.0211211	0.146262	7.33159e-05	9.99955e-05	0.0220901	3.04287e-05	0.414422	0.101499	3.2976e-07	0.933097	0.000884702	0.0128231	0.109939	0.0305587	0.123259	0.138867	0.175726	0.151569	0.0530344	0.136891	0.01204	0.0176039	0.000686907	0.00488997	0.0279877	0.0266807	0.0269602	0.0880755	0.00273685	0.0635387	0.0242514	0.0774756	0.111112	0.000106386	0.000178035	0.0761875	0.000383053	0.000147573	0.000103674	0.146966	2.33028e-05	0.144798	0.446537	0.0521072	0.361915	0.0210248
2.42092e-06	1.94089e-06	1.96439e-12	2.94671e-12	7.38222e-07	0.000106492	0.000694443	5.86644e-07	0.00021051	0.000141085	4.70255e-09	6.57755e-12	1.03245e-11	3.13902e-09	8.50133e-09	9.15083e-11	8.2525e-10	2.23402e-09	2.53894e-09	0.00335682	3.47548e-09	0.000100054	1.37148e-11	1.64418e-05	0.000640174	0.000168355	0.000201118	3.39021e-07	2.15538e-07	1.91997e-09	4.60943e-07	9.64853e-07	2.593e-07	4.82654e-09	9.60214e-07	6.64873e-08	1.9106e-09	0.000479892	0.000257829	4.15322e-09	0.000241436	0.000677432	0.000424227	7.71873e-07	1.62997e-12	0.000138326	5.23284e-14	9.89408e-10	4.40037e-09	0.000566953
0.00212053	5.05595e-06	3.90385e-06	5.97885e-06	1.95174e-06	1.44919e-10	0.000354084	0.000480575	2.26379e-06	1.46128e-06	2.81736e-08	8.89761e-12	1.57194e-08	3.97933e-09	8.63913e-06	6.1329e-10	4.84928e-09	0.0304141	6.39146e-10	8.13368e-07	8.86199e-12	1.06258e-06	2.06633e-08	1.34298e-08	1.23313e-06	1.80287e-06	6.97085e-08	0.0467528	0.0277895	0.0265443	2.69015e-06	9.6763e-06	5.41006e-07	6.67002e-09	2.53485e-06	3.5351e-12	5.01291e-07	5.17411e-06	0.0267865	8.31509e-06	1.80023e-08	0.0669862	4.51856e-06	7.98501e-12	2.3519e-09	8.99521e-06	5.52378e-11	2.47321e-08	4.67941e-06	0.020913
0.00223433	5.50985e-06	4.27369e-06	6.54707e-06	2.12544e-06	1.59091e-10	0.000371284	0.000505986	2.45495e-06	1.58776e-06	3.07963e-08	9.77671e-12	1.71631e-08	4.36045e-09	1.52579e-06	6.70736e-10	5.28108e-09	0.0307691	6.74082e-10	8.85881e-07	9.67036e-12	1.15496e-06	2.25805e-08	1.47005e-08	1.34004e-06	1.95645e-06	7.58785e-08	0.0474147	0.0281816	0.0268662	2.92975e-06	1.05375e-05	5.93105e-07	7.28253e-09	2.75427e-06	3.86107e-12	5.26637e-07	5.62388e-06	0.0270803	9.06837e-06	1.97113e-08	0.0582543	4.92188e-06	8.70999e-12	2.56243e-09	9.84299e-06	6.06386e-11	2.51234e-08	4.94159e-06	0.0211718
0.00217622	5.27587e-06	4.0829e-06	6.25392e-06	2.03591e-06	1.51776e-10	0.000362507	0.000493012	2.35649e-06	1.52259e-06	2.94437e-08	9.32291e-12	1.64186e-08	4.1638e-09	8.70451e-06	6.41106e-10	5.05851e-09	0.0305908	6.56241e-10	8.48504e-07	9.25356e-12	1.10736e-06	2.15917e-08	1.40449e-08	1.28495e-06	1.87733e-06	7.26985e-08	0.047082	0.0111663	0.0126206	2.80625e-06	1.00936e-05	5.66222e-07	6.96669e-09	2.64122e-06	3.69298e-12	5.137e-07	5.39213e-06	0.0269328	8.68001e-06	1.88296e-08	0.0390218	4.71399e-06	8.33621e-12	2.45391e-09	9.40566e-06	5.78511e-11	2.49266e-08	4.80767e-06	0.00882138
0.0023584	6.02492e-06	4.69473e-06	7.19407e-06	2.32247e-06	1.75258e-10	0.000389991	0.000533681	2.67121e-06	1.73103e-06	3.37789e-08	1.07801e-11	1.88036e-08	4.79472e-09	8.90518e-06	7.36087e-10	5.77088e-09	0.0311306	7.12196e-10	9.68145e-07	1.05886e-11	1.25961e-06	2.47603e-08	1.61471e-08	1.46115e-06	2.13026e-06	8.28749e-08	0.0480904	0.0285821	0.027194	3.20154e-06	1.15143e-05	6.52474e-07	7.97854e-09	3.00279e-06	4.23157e-12	5.54228e-07	6.13342e-06	0.0273792	9.92364e-06	2.1657e-08	0.0682957	5.37942e-06	9.53329e-12	2.8013e-09	1.08079e-05	6.6799e-11	2.55239e-08	5.22788e-06	0.0214355
0.0023584	6.02492e-06	4.69473e-06	7.19407e-06	2.32247e-06	1.75258e-10	0.000389991	0.000533681	2.67121e-06	1.73103e-06	3.37789e-08	1.07801e-11	1.88036e-08	4.79472e-09	8.90518e-06	7.36087e-10	5.77088e-09	0.0311306	7.12196e-10	9.68145e-07	1.05886e-11	1.25961e-06	2.47603e-08	1.61471e-08	1.46115e-06	2.13026e-06	8.28749e-08	0.0480904	0.0285821	0.027194	3.20154e-06	1.15143e-05	6.52474e-07	7.97854e-09	3.00279e-06	4.23157e-12	5.54228e-07	6.13342e-06	0.0273792	9.92364e-06	2.1657e-08	0.0682957	5.37942e-06	9.53329e-12	2.8013e-09	1.08079e-05	6.6799e-11	2.55239e-08	5.22788e-06	0.0214355
0.0023584	6.02492e-06	4.69473e-06	7.19407e-06	2.32247e-06	1.75258e-10	0.000389991	0.000533681	2.67121e-06	1.73103e-06	3.37789e-08	1.07801e-11	1.88036e-08	4.79472e-09	8.90518e-06	7.36087e-10	5.77088e-09	0.0311306	7.12196e-10	9.68145e-07	1.05886e-11	1.25961e-06	2.47603e-08	1.61471e-08	1.46115e-06	2.13026e-06	8.28749e-08	0.0480904	0.0285821	0.027194	3.20154e-06	1.15143e-05	6.52474e-07	7.97854e-09	3.00279e-06	4.23157e-12	5.54228e-07	6.13342e-06	0.0173328	9.92364e-06	2.1657e-08	0.0682957	5.37942e-06	9.53329e-12	2.8013e-09	1.08079e-05	6.6799e-11	2.55239e-08	5.22788e-06	0.0214355
0.0024247	6.30884e-06	4.92736e-06	7.55161e-06	2.43105e-06	1.84204e-10	0.000399972	0.000548479	2.79013e-06	1.80989e-06	3.54255e-08	1.13357e-11	1.97088e-08	5.03483e-09	8.9736e-06	7.72177e-10	6.04079e-09	0.0313138	7.32575e-10	1.01348e-06	1.10951e-11	1.31723e-06	2.59635e-08	1.69464e-08	1.52782e-06	2.22587e-06	8.67293e-08	0.0484335	0.0287855	0.0273602	3.35132e-06	1.20526e-05	6.85301e-07	8.36258e-09	3.13958e-06	4.43603e-12	5.68958e-07	6.41393e-06	0.0174293	1.03953e-05	2.27322e-08	0.0591159	5.63156e-06	9.98734e-12	2.93295e-09	1.13409e-05	7.02077e-11	2.57277e-08	5.38107e-06	0.0215692
0.00280739	8.06473e-06	6.37339e-06	9.77482e-06	3.10215e-06	2.3999e-10	0.000457375	0.000633842	3.52206e-06	2.2962e-06	4.56439e-08	1.48031e-11	2.53185e-08	6.5295e-09	9.3278e-06	9.96259e-10	7.70899e-09	0.0162928	8.50314e-10	1.29374e-06	1.42324e-11	1.67264e-06	3.34275e-08	2.19147e-08	1.93897e-06	2.81469e-06	1.10539e-07	0.0254337	0.0298352	0.0282148	4.27701e-06	1.53795e-05	8.8967e-07	1.07428e-08	3.98303e-06	5.70375e-12	6.53786e-07	8.14424e-06	0.0283076	1.33146e-05	2.94169e-08	0.0703373	7.19019e-06	1.27987e-11	3.74697e-09	1.46531e-05	9.1461e-11	2.67834e-08	6.26743e-06	0.0222571
2.14983e-05	5.75213e-08	4.50548e-11	6.78955e-11	2.02888e-08	5.79098e-08	3.69531e-06	5.06762e-06	2.52505e-08	1.59386e-08	2.99548e-10	1.12044e-10	1.72425e-10	5.94437e-08	7.52746e-08	7.54756e-07	5.41156e-11	0.000306665	6.98343e-09	9.68145e-07	1.03826e-10	1.19069e-08	2.27047e-10	1.78498e-05	1.38948e-08	2.02576e-08	7.89657e-10	0.0480904	0.000279718	0.00026523	3.05054e-08	1.09061e-07	3.15337e-09	7.81044e-08	2.86682e-08	4.33889e-09	5.20765e-09	5.83257e-08	0.000266025	9.43692e-08	2.22866e-05	0.000692431	5.11555e-08	9.34785e-11	2.66387e-11	4.74681e-05	6.57182e-10	2.5069e-07	0.00595421	0.000207848
0.0165872	0.00393571	0.829174	0.00074224	0.00167304	1.72983e-08	0.00553122	0.00378905	0.00100198	0.000649851	3.3376e-06	1.05887e-09	1.90751e-06	4.2441e-07	6.19554e-07	7.66358e-08	5.98074e-07	0.000401087	8.05331e-10	0.000361448	3.9212e-09	0.00047056	2.50744e-06	1.62967e-06	0.000153621	0.000224583	8.698e-06	0.000565725	0.00128345	0.00216507	0.000335559	0.00120071	6.75011e-05	2.95035e-06	0.000316652	4.41741e-10	2.21448e-06	0.00114175	0.000610655	0.0064833	3.97571e-06	0.0111519	0.000562686	1.76345e-09	2.9304e-07	0.00104836	2.44572e-08	3.13007e-10	9.96235e-06	0.00169674
0.0144537	0.00342817	0.667916	0.000215759	0.00145708	5.01974e-09	0.0018467	0.00329757	0.000438241	0.000283893	9.70605e-07	3.0713e-10	5.55016e-07	1.23291e-07	5.39124e-07	2.22789e-08	1.74236e-07	0.000116942	2.34143e-10	0.00015769	1.70879e-09	0.000205515	7.29263e-07	4.73579e-07	4.48062e-05	6.55524e-05	2.53456e-06	0.000164767	0.00055989	0.00188671	9.77788e-05	0.000350103	1.96009e-05	1.28535e-06	9.23735e-05	1.28505e-10	9.65934e-07	0.000665021	0.000355597	0.00564694	2.30618e-06	0.00373923	0.000163973	1.02484e-09	8.53516e-08	0.000304946	1.06263e-08	9.10687e-11	5.77947e-06	0.00147837
0.0144276	0.00342817	0.819354	0.000764688	0.00145708	1.87304e-08	0.00652944	0.00329178	0.00155508	0.00103344	3.64891e-06	1.1503e-09	2.0293e-06	5.30285e-07	5.38071e-07	7.85852e-08	6.23389e-07	0.000412373	8.25906e-10	0.000570075	6.02751e-09	0.000729694	2.66156e-06	1.7284e-06	0.000158309	0.000231597	8.956e-06	0.000599986	0.00197562	0.00188338	0.000344816	0.0012404	6.92578e-05	4.5259e-06	0.000325756	4.52484e-10	3.44978e-06	0.000663851	0.000354967	0.00563706	2.30212e-06	0.0131577	0.000579174	1.02304e-09	3.02129e-07	0.00116738	3.76156e-08	3.21799e-10	5.76878e-06	0.00147837
0.00182112	0.000430488	3.34181e-07	5.09264e-07	0.00018112	0.0004796	0.000305504	0.000413087	0.000194779	0.000128833	2.57754e-06	9.35369e-07	1.39073e-06	0.000674643	6.65785e-08	0.00602986	4.21164e-07	0.000273684	5.65611e-07	0.00827344	7.76047e-07	9.13308e-05	1.82734e-06	0.133958	0.000105764	0.000154458	5.95257e-06	0.0461862	0.000247681	0.000236055	0.00022961	0.000828715	2.33845e-05	0.000581431	0.000216192	3.50514e-05	4.31271e-07	0.000442804	0.000238306	0.000708984	0.151811	0.00061945	0.000386312	7.00616e-07	2.01128e-07	0.292014	4.8847e-06	2.21523e-07	0.355595	0.0001849
3.62826e-05	0.000138225	7.59573e-07	1.61575e-07	0.000383647	4.34533e-06	9.6777e-05	9.17601e-06	4.28134e-06	2.64555e-06	7.29359e-07	2.68014e-07	2.82024e-08	0.999163	8.66134e-09	1.20309e-06	6.49875e-08	6.16221e-06	9.10163e-06	1.48549e-06	1.23474e-07	2.88811e-05	2.71975e-07	0.000392507	2.35248e-06	0.0173586	1.33306e-07	8.38917e-06	7.91256e-05	5.24265e-06	3.6475e-05	0.000263077	5.22776e-07	0.00132034	3.44589e-05	6.9394e-09	1.34995e-07	0.00100255	5.21978e-06	0.00160749	0.000504128	0.000195957	0.000123208	1.58966e-06	4.48106e-09	0.903406	7.86285e-05	7.06325e-08	0.00986532	4.10632e-06
3.93828e-12	7.56619e-11	9.87138e-10	4.23869e-13	5.81406e-06	0.000148147	5.15692e-11	1.14128e-12	6.15985e-05	2.42788e-10	3.49219e-08	1.95835e-09	6.30193e-11	0.998105	3.51648e-05	2.85905e-06	7.44059e-08	7.05508e-06	0.0025531	6.69774e-07	1.41365e-07	6.43149e-06	2.91765e-08	1.78323e-06	2.69335e-06	0.0560537	1.52621e-07	9.47558e-07	2.75352e-06	6.00233e-06	4.32272e-05	5.44023e-06	6.53361e-07	0.000106133	3.94516e-05	7.94488e-09	1.53336e-08	5.41949e-10	1.67244e-05	5.49928e-10	3.56366e-13	3.16943e-08	4.06075e-07	0.000267955	5.13037e-09	0.879738	2.66648e-11	0.000121741	8.99946e-07	1.54575e-08
3.93828e-12	7.56619e-11	9.87138e-10	4.23869e-13	5.81406e-06	0.000148147	5.15692e-11	1.14128e-12	6.15985e-05	2.42788e-10	3.49219e-08	1.95835e-09	6.30193e-11	0.96301	3.51648e-05	2.85905e-06	7.44059e-08	7.05508e-06	0.0025531	6.69774e-07	1.41365e-07	6.43149e-06	2.91765e-08	1.78323e-06	2.69335e-06	0.0560537	1.52621e-07	9.47558e-07	2.75352e-06	6.00233e-06	4.32272e-05	5.44023e-06	6.53361e-07	0.000106133	3.94516e-05	7.94488e-09	1.53336e-08	5.41949e-10	1.67244e-05	5.49928e-10	3.56366e-13	3.16943e-08	4.06075e-07	0.000267955	5.13037e-09	0.722215	2.66648e-11	0.000121741	8.99946e-07	1.54575e-08
1.36965e-10	3.67444e-08	9.87138e-10	2.0802e-10	6.25516e-06	0.000148147	2.53084e-08	3.89643e-11	4.28134e-06	8.39765e-09	4.82059e-08	5.99088e-09	2.18367e-09	0.999549	2.21106e-06	9.65908e-08	5.13401e-09	4.9474e-07	1.21665e-06	4.57121e-08	9.89553e-09	2.29817e-06	2.10586e-08	1.78323e-06	1.88199e-07	0.0560537	1.06835e-08	6.50765e-07	2.75352e-06	4.18665e-07	2.92331e-06	5.44023e-06	4.57353e-08	0.000106133	2.76664e-06	5.57134e-10	1.53336e-08	2.64574e-07	4.15347e-07	5.49928e-10	1.73518e-10	1.55954e-05	4.06075e-07	1.274e-07	3.58485e-10	0.980598	2.66648e-11	5.75573e-08	8.99946e-07	1.07816e-09
2.67306e-05	6.59392e-06	3.35949e-07	7.75273e-09	2.55099e-06	3.62647e-07	4.64399e-06	6.30295e-06	2.9602e-06	1.90997e-06	6.02086e-11	2.22212e-11	3.52124e-11	1.09783e-08	9.10794e-10	0.000170024	1.12163e-11	7.61521e-09	5.67604e-07	0.000124138	1.18806e-08	9.18174e-05	4.62674e-11	3.91634e-06	8.93521e-06	2.35641e-06	3.34766e-07	1.23419e-06	6.84039e-09	6.48922e-09	6.35926e-09	1.26262e-05	8.62011e-05	1.61832e-08	3.31078e-06	9.73355e-10	6.51611e-09	6.75733e-06	3.60906e-06	0.00071274	0.00273258	9.41818e-06	5.89491e-06	7.03085e-07	5.54355e-12	0.140429	1.34014e-10	3.37903e-09	1.33965e-05	0.00550738
1.36965e-10	3.67444e-08	9.87138e-10	2.0802e-10	6.25516e-06	0.000148147	2.53084e-08	3.89643e-11	4.28134e-06	8.39765e-09	4.82059e-08	5.99088e-09	2.18367e-09	0.999549	2.21106e-06	9.65908e-08	5.13401e-09	4.9474e-07	1.21665e-06	4.57121e-08	9.89553e-09	2.29817e-06	2.10586e-08	1.78323e-06	1.88199e-07	0.0285532	1.06835e-08	6.50765e-07	2.75352e-06	4.18665e-07	2.92331e-06	5.44023e-06	4.57353e-08	0.000106133	2.76664e-06	5.57134e-10	1.53336e-08	2.64574e-07	4.15347e-07	5.49928e-10	1.73518e-10	1.55954e-05	4.06075e-07	1.274e-07	3.58485e-10	0.980598	2.66648e-11	5.75573e-08	8.99946e-07	1.07816e-09
0.000455061	0.000108128	7.42392e-10	1.00658e-09	0.534873	0.375483	7.58775e-05	0.000104355	0.0226388	3.16904e-05	0.430945	0.937553	0.00416159	0.93909	0.000943673	0.00010707	0.114113	0.000253925	0.00114705	0.144987	0.183391	0.15892	0.0562503	0.142446	9.75834e-05	0.0179398	5.53418e-06	3.87168e-05	0.194075	0.0275279	0.0281713	0.0908083	2.22631e-05	0.0654655	0.000199736	0.0813972	0.116057	0.000110061	1.45463e-06	0.0787915	0.000402388	1.1868e-06	8.39648e-07	0.00140837	0.168017	0.829163	0.594367	0.0547048	0.372893	0.0217042
0.179038	0.0466826	0.0364893	0.0555137	0.0219985	8.27559e-08	0.0338367	0.0452854	0.0219189	0.0149858	5.15724e-07	1.619e-10	2.8272e-07	7.82269e-08	8.57447e-06	1.08557e-05	8.62398e-08	5.65495e-05	6.26477e-08	0.00827344	8.61072e-08	0.0103976	3.7148e-07	2.41237e-07	0.0625724	0.0173285	0.0024894	8.38701e-05	5.1187e-05	4.88325e-05	4.74046e-05	0.0870806	0.0189346	1.1726e-07	0.0239558	6.22461e-11	4.98153e-05	0.0480537	0.0266415	0.0750425	0.000174901	0.0666651	0.0422506	7.77377e-08	4.14849e-08	0.0396886	9.71793e-10	2.44966e-08	8.10918e-07	0.0554632
0.0130734	0.0030829	0.00240337	0.00370078	0.00130829	5.06148e-09	0.00218053	0.00297539	0.00138702	0.000923685	5.39146e-07	9.76995e-12	1.74306e-08	4.10861e-09	4.85086e-07	6.96828e-07	5.39892e-09	3.55946e-06	3.97591e-09	0.00051286	5.4425e-09	0.000647951	2.29423e-08	2.52892e-07	0.00420568	0.00108938	0.000158394	5.15948e-06	3.25454e-06	3.0537e-06	2.98496e-06	0.00592658	0.0198949	1.22292e-07	0.00154117	3.97738e-12	5.13369e-05	0.00315551	0.00169836	0.00508695	1.11124e-05	0.00441239	0.00276568	4.90105e-09	2.63279e-09	0.0415523	6.2499e-11	2.53225e-08	4.94007e-08	0.00369385
0.0238831	0.00564987	0.00444807	0.0068459	0.00239974	9.52573e-09	0.00397983	0.0054723	0.00252056	0.00168627	5.63021e-07	1.82761e-11	3.24431e-08	7.69021e-09	8.93065e-07	1.30197e-06	9.99808e-09	6.53021e-06	7.35574e-09	0.000941103	1.00274e-08	0.00119435	4.27769e-08	2.6486e-07	0.00773076	0.0020005	0.000293102	9.58054e-06	6.04393e-06	5.6978e-06	5.57792e-06	0.010821	0.0208858	1.27413e-07	0.00276627	7.41028e-12	5.27358e-05	0.0057523	0.00310006	0.00932157	2.06159e-05	0.00802207	0.00506518	9.02268e-09	4.88027e-09	0.0434578	1.17649e-10	2.61425e-08	9.24165e-08	0.00681492
0.184154	0.0477965	0.0380365	0.0577845	0.0224811	8.90287e-08	0.0343299	0.0465916	0.0220263	0.0154297	5.43919e-07	1.74419e-10	2.97108e-07	8.28725e-08	8.79028e-06	1.15017e-05	8.97523e-08	5.8625e-05	6.61585e-08	0.00847583	8.87408e-08	0.0105455	3.91743e-07	2.56137e-07	0.0655947	0.0174607	0.00258795	8.75695e-05	5.35801e-05	5.06014e-05	4.93615e-05	0.088696	0.0205577	1.23365e-07	0.0242992	6.54639e-11	5.10363e-05	0.0487897	0.0269691	0.0769954	0.000182418	0.0672324	0.0431849	7.98492e-08	4.32661e-08	0.0420182	1.04487e-09	2.57223e-08	8.60518e-07	0.0574401
8.31906e-05	2.04937e-05	0.0378612	0.000265653	0.00197268	3.58145e-10	0.00328506	1.96476e-05	9.10447e-06	0.00139266	1.88787e-10	6.06614e-14	1.10482e-10	2.11771e-11	7.32048e-07	4.618e-09	3.50781e-11	2.37994e-08	2.62916e-11	3.6548e-05	3.59898e-11	4.28826e-06	1.45418e-10	9.47515e-11	0.0063294	0.00165674	0.00214102	3.27776e-08	2.32996e-07	2.02854e-08	1.9915e-08	3.91648e-05	8.21782e-06	4.97077e-11	1.02293e-05	2.63588e-14	2.02069e-08	0.00475146	0.0025593	3.37357e-05	7.95858e-07	0.0679646	1.8299e-05	3.24093e-11	1.73719e-11	1.45343e-05	1.02457e-09	2.33389e-09	3.06703e-10	0.000265255
5.51486e-05	0.000221509	0.00240337	0.000265653	0.00130829	2.07326e-11	0.00218053	1.30273e-05	6.03656e-06	0.000923685	1.2513e-10	4.02085e-14	7.3242e-11	1.40246e-11	4.85086e-07	3.06202e-09	2.32569e-11	1.57805e-08	1.74328e-11	2.18077e-06	2.38633e-11	2.84325e-06	9.6402e-11	6.28135e-11	0.00420568	0.00109912	0.00142064	2.17295e-08	1.42387e-08	1.34501e-08	1.32048e-08	2.5968e-05	5.44889e-06	3.29593e-11	6.78267e-06	1.74775e-14	1.33974e-08	0.00315551	0.00169836	0.000365908	4.87242e-08	0.00441239	1.21333e-05	2.14892e-11	1.15185e-11	9.63249e-06	6.2499e-11	1.54748e-09	2.03303e-10	1.61846e-05
0.000125251	3.08509e-05	5.84828e-05	3.6735e-05	0.00296762	4.7096e-11	0.00493728	2.95779e-05	1.37063e-05	0.00209529	2.84271e-10	9.13408e-14	1.66343e-10	3.1906e-11	1.10249e-06	6.95196e-09	5.28099e-11	3.58278e-08	3.95798e-11	4.9524e-06	5.41796e-11	6.45577e-06	2.18943e-10	1.42659e-10	0.00949805	0.00249202	0.00321964	4.93499e-08	3.23282e-08	3.05383e-08	2.99804e-08	5.89592e-05	1.23712e-05	7.48302e-11	1.53991e-05	3.96806e-14	3.04212e-08	0.00713583	0.00384793	5.07857e-05	1.10624e-07	0.00996278	2.75476e-05	4.87895e-11	2.61522e-11	2.1887e-05	1.41903e-10	3.51349e-09	4.61804e-10	3.67462e-05
0.00317351	0.000747874	0.0365512	0.000889254	0.000316049	1.19375e-09	0.000530986	0.000719116	0.000339198	0.000224652	7.35178e-09	2.32181e-12	4.15951e-09	9.67611e-10	1.16614e-07	1.6592e-07	1.29591e-09	8.64348e-07	6.2758e-08	0.000124138	1.3136e-09	0.0104159	5.4654e-09	3.5492e-09	0.00101713	0.000268439	3.807e-05	1.23419e-06	7.79454e-07	7.40894e-07	7.23209e-07	0.00144235	0.0189673	1.79219e-09	0.000375644	9.49697e-13	7.5136e-07	0.000769403	0.000413517	0.0751649	2.66395e-06	0.0010784	0.000671272	7.77377e-08	6.31682e-10	0.0397614	1.47695e-11	3.73005e-10	1.17221e-08	0.387359
0.00317351	0.000747874	0.0365512	0.000889254	0.000316049	1.19375e-09	0.000530986	0.000719116	0.000339198	0.000224652	7.35178e-09	2.32181e-12	4.15951e-09	9.67611e-10	1.16614e-07	1.6592e-07	1.29591e-09	8.64348e-07	6.2758e-08	0.000124138	1.3136e-09	0.0104159	5.4654e-09	3.5492e-09	0.00101713	0.000268439	3.807e-05	1.23419e-06	7.79454e-07	7.40894e-07	7.23209e-07	0.00144235	0.0189673	1.79219e-09	0.000375644	9.49697e-13	7.5136e-07	0.000769403	0.000413517	0.0751649	2.66395e-06	0.0010784	0.000671272	7.77377e-08	6.31682e-10	0.0397614	1.47695e-11	3.73005e-10	1.17221e-08	0.387359
6.14467e-06	1.54113e-06	3.82045e-05	1.80718e-09	0.000293768	1.37519e-06	1.08253e-06	1.47022e-06	0.000339198	4.40948e-07	5.32586e-09	8.81385e-10	8.11776e-12	1.55682e-06	1.16614e-07	0.00035285	1.29591e-09	8.64348e-07	0.119567	0.000124138	1.35113e-06	0.0286131	5.12073e-10	3.91634e-06	0.00101713	0.000268439	3.807e-05	1.21751e-07	7.79454e-07	7.40894e-07	7.48619e-07	0.00144235	0.00970892	1.83684e-06	0.000375644	9.73355e-10	7.5136e-07	1.57725e-06	0.00115638	0.0751649	5.62743e-06	2.19395e-06	0.000671272	0.143996	6.31682e-10	0.0776071	1.53008e-08	0.000813839	1.33965e-05	0.387359
6.14467e-06	1.54113e-06	3.82045e-05	1.80718e-09	0.000293768	1.37519e-06	1.08253e-06	1.47022e-06	0.000339198	4.40948e-07	5.32586e-09	8.81385e-10	8.11776e-12	1.55682e-06	1.16614e-07	0.00035285	1.29591e-09	8.64348e-07	0.119567	0.000124138	1.35113e-06	0.0286131	5.12073e-10	3.91634e-06	0.00101713	0.000268439	3.807e-05	1.21751e-07	7.79454e-07	7.40894e-07	7.48619e-07	0.00144235	0.00970892	1.83684e-06	0.000375644	9.73355e-10	7.5136e-07	1.57725e-06	0.00115638	0.0751649	5.62743e-06	2.19395e-06	0.000671272	0.143996	6.31682e-10	0.0776071	1.53008e-08	0.000813839	1.33965e-05	0.387359
6.14467e-06	1.54113e-06	3.82045e-05	1.80718e-09	0.000293768	1.37519e-06	1.08253e-06	1.47022e-06	0.000339198	4.40948e-07	5.32586e-09	8.81385e-10	8.11776e-12	1.55682e-06	1.16614e-07	0.00035285	1.29591e-09	8.64348e-07	0.119567	0.000124138	1.35113e-06	0.0286131	5.12073e-10	3.91634e-06	0.00101713	0.000268439	3.807e-05	1.21751e-07	7.79454e-07	7.40894e-07	7.48619e-07	0.00144235	0.00970892	1.83684e-06	0.000375644	9.73355e-10	7.5136e-07	1.57725e-06	0.00115638	0.0751649	5.62743e-06	2.19395e-06	0.000671272	0.143996	6.31682e-10	0.0776071	1.53008e-08	0.000813839	1.33965e-05	0.387359
0.00317351	0.000747874	0.0365512	0.000889254	0.000316049	1.19375e-09	0.000530986	0.000719116	0.000339198	0.000224652	7.35178e-09	2.32181e-12	4.15951e-09	9.67611e-10	1.16614e-07	1.6592e-07	1.29591e-09	8.64348e-07	6.2758e-08	0.000124138	1.3136e-09	0.0104159	5.4654e-09	3.5492e-09	0.00101713	0.000268439	3.807e-05	1.23419e-06	7.79454e-07	7.40894e-07	7.23209e-07	0.00144235	0.0189673	1.79219e-09	0.000375644	9.49697e-13	7.5136e-07	0.000769403	0.000413517	0.0751649	2.66395e-06	0.0010784	0.000671272	7.77377e-08	6.31682e-10	0.0397614	1.47695e-11	3.73005e-10	1.17221e-08	0.387359
2.67306e-05	6.59392e-06	3.35949e-07	7.75273e-09	2.55099e-06	3.62647e-07	4.64399e-06	6.30295e-06	2.9602e-06	1.90997e-06	6.02086e-11	2.22212e-11	3.52124e-11	1.09783e-08	9.10794e-10	0.000170024	1.12163e-11	7.61521e-09	5.67604e-07	0.000124138	1.18806e-08	9.18174e-05	4.62674e-11	3.91634e-06	8.93521e-06	2.35641e-06	3.34766e-07	1.23419e-06	6.84039e-09	6.48922e-09	6.35926e-09	1.26262e-05	8.62011e-05	1.61832e-08	3.31078e-06	9.73355e-10	6.51611e-09	6.75733e-06	3.60906e-06	0.00071274	0.00273258	9.41818e-06	5.89491e-06	7.03085e-07	5.54355e-12	0.140429	1.34014e-10	3.37903e-09	1.33965e-05	0.00550738
6.14467e-06	1.54113e-06	3.82045e-05	1.80718e-09	0.000293768	1.37519e-06	1.08253e-06	1.47022e-06	0.000339198	4.40948e-07	5.32586e-09	8.81385e-10	8.11776e-12	1.55682e-06	1.16614e-07	0.00035285	1.29591e-09	8.64348e-07	0.119567	0.000124138	1.35113e-06	0.0286131	5.12073e-10	3.91634e-06	0.00101713	0.000268439	3.807e-05	1.21751e-07	7.79454e-07	7.40894e-07	7.48619e-07	0.00144235	0.00970892	1.83684e-06	0.000375644	9.73355e-10	7.5136e-07	1.57725e-06	0.00115638	0.0751649	5.62743e-06	2.19395e-06	0.000671272	0.143996	6.31682e-10	0.0776071	1.53008e-08	0.000813839	1.33965e-05	0.387359
6.14467e-06	1.54113e-06	3.82045e-05	1.80718e-09	0.000293768	1.37519e-06	1.08253e-06	1.47022e-06	0.000339198	4.40948e-07	5.32586e-09	8.81385e-10	8.11776e-12	1.55682e-06	1.16614e-07	0.00035285	1.29591e-09	8.64348e-07	0.119567	0.000124138	1.35113e-06	0.0286131	5.12073e-10	3.91634e-06	0.00101713	0.000268439	3.807e-05	1.21751e-07	7.79454e-07	7.40894e-07	7.48619e-07	0.00144235	0.00970892	1.83684e-06	0.000375644	9.73355e-10	7.5136e-07	1.57725e-06	0.00115638	0.0751649	5.62743e-06	2.19395e-06	0.000671272	0.143996	6.31682e-10	0.0776071	1.53008e-08	0.000813839	1.33965e-05	0.387359
0.00317351	0.000747874	0.0365512	0.000889254	0.000316049	1.19375e-09	0.000530986	0.000719116	0.000339198	0.000224652	7.35178e-09	2.32181e-12	4.15951e-09	9.67611e-10	1.16614e-07	1.6592e-07	1.29591e-09	8.64348e-07	6.2758e-08	0.000124138	1.3136e-09	0.0104159	5.4654e-09	3.5492e-09	0.00101713	0.000268439	3.807e-05	1.23419e-06	7.79454e-07	7.40894e-07	7.23209e-07	0.00144235	0.0189673	1.79219e-09	0.000375644	9.49697e-13	7.5136e-07	0.000769403	0.000413517	0.0751649	2.66395e-06	0.0010784	0.000671272	7.77377e-08	6.31682e-10	0.0397614	1.47695e-11	3.73005e-10	1.17221e-08	0.387359
2.67306e-05	6.59392e-06	3.35949e-07	7.75273e-09	2.55099e-06	3.62647e-07	4.64399e-06	6.30295e-06	2.9602e-06	1.90997e-06	6.02086e-11	2.22212e-11	3.52124e-11	1.09783e-08	9.10794e-10	0.000170024	1.12163e-11	7.61521e-09	5.67604e-07	0.000124138	1.18806e-08	9.18174e-05	4.62674e-11	3.91634e-06	8.93521e-06	2.35641e-06	3.34766e-07	1.23419e-06	6.84039e-09	6.48922e-09	6.35926e-09	1.26262e-05	8.62011e-05	1.61832e-08	3.31078e-06	9.73355e-10	6.51611e-09	6.75733e-06	3.60906e-06	0.00071274	0.00273258	9.41818e-06	5.89491e-06	7.03085e-07	5.54355e-12	0.140429	1.34014e-10	3.37903e-09	1.33965e-05	0.00550738
6.14467e-06	1.54113e-06	3.82045e-05	1.80718e-09	0.000293768	1.37519e-06	1.08253e-06	1.47022e-06	0.000339198	4.40948e-07	5.32586e-09	8.81385e-10	8.11776e-12	1.55682e-06	1.16614e-07	0.00035285	1.29591e-09	8.64348e-07	0.119567	0.000124138	1.35113e-06	0.0286131	5.12073e-10	3.91634e-06	0.00101713	0.000268439	3.807e-05	1.21751e-07	7.79454e-07	7.40894e-07	7.48619e-07	0.00144235	0.00970892	1.83684e-06	0.000375644	9.73355e-10	7.5136e-07	1.57725e-06	0.00115638	0.0751649	5.62743e-06	2.19395e-06	0.000671272	0.143996	6.31682e-10	0.0776071	1.53008e-08	0.000813839	1.33965e-05	0.387359
0.00317351	0.000747874	0.0365512	0.000889254	0.000316049	1.19375e-09	0.000530986	0.000719116	0.000339198	0.000224652	7.35178e-09	2.32181e-12	4.15951e-09	9.67611e-10	1.16614e-07	1.6592e-07	1.29591e-09	8.64348e-07	6.2758e-08	0.000124138	1.3136e-09	0.0104159	5.4654e-09	3.5492e-09	0.00101713	0.000268439	3.807e-05	1.23419e-06	7.79454e-07	7.40894e-07	7.23209e-07	0.00144235	0.0189673	1.79219e-09	0.000375644	9.49697e-13	7.5136e-07	0.000769403	0.000413517	0.0751649	2.66395e-06	0.0010784	0.000671272	7.77377e-08	6.31682e-10	0.0397614	1.47695e-11	3.73005e-10	1.17221e-08	0.387359
0.00317351	0.000747874	0.0365512	0.000889254	0.000316049	1.19375e-09	0.000530986	0.000719116	0.000339198	0.000224652	7.35178e-09	2.32181e-12	4.15951e-09	9.67611e-10	1.16614e-07	1.6592e-07	1.29591e-09	8.64348e-07	6.2758e-08	0.000124138	1.3136e-09	0.0104159	5.4654e-09	3.5492e-09	0.00101713	0.000268439	3.807e-05	1.23419e-06	7.79454e-07	7.40894e-07	7.23209e-07	0.00144235	0.0189673	1.79219e-09	0.000375644	9.49697e-13	7.5136e-07	0.000769403	0.000413517	0.0751649	2.66395e-06	0.0010784	0.000671272	7.77377e-08	6.31682e-10	0.0397614	1.47695e-11	3.73005e-10	1.17221e-08	0.387359
6.14467e-06	1.54113e-06	3.82045e-05	1.80718e-09	0.000293768	1.37519e-06	1.08253e-06	1.47022e-06	0.000339198	4.40948e-07	5.32586e-09	8.81385e-10	8.11776e-12	1.55682e-06	1.16614e-07	0.00035285	1.29591e-09	8.64348e-07	0.119567	0.000124138	1.35113e-06	0.0286131	5.12073e-10	3.91634e-06	0.00101713	0.000268439	3.807e-05	1.21751e-07	7.79454e-07	7.40894e-07	7.48619e-07	0.00144235	0.00970892	1.83684e-06	0.000375644	9.73355e-10	7.5136e-07	1.57725e-06	0.00115638	0.0751649	5.62743e-06	2.19395e-06	0.000671272	0.143996	6.31682e-10	0.0776071	1.53008e-08	0.000813839	1.33965e-05	0.387359
6.14467e-06	1.54113e-06	3.82045e-05	1.80718e-09	0.000293768	1.37519e-06	1.08253e-06	1.47022e-06	0.000339198	4.40948e-07	5.32586e-09	8.81385e-10	8.11776e-12	1.55682e-06	1.16614e-07	0.00035285	1.29591e-09	8.64348e-07	0.119567	0.000124138	1.35113e-06	0.0286131	5.12073e-10	3.91634e-06	0.00101713	0.000268439	3.807e-05	1.21751e-07	7.79454e-07	7.40894e-07	7.48619e-07	0.00144235	0.00970892	1.83684e-06	0.000375644	9.73355e-10	7.5136e-07	1.57725e-06	0.00115638	0.0751649	5.62743e-06	2.19395e-06	0.000671272	0.143996	6.31682e-10	0.0776071	1.53008e-08	0.000813839	1.33965e-05	0.387359
0.00317351	0.000747874	0.0365512	0.000889254	0.000316049	1.19375e-09	0.000530986	0.000719116	0.000339198	0.000224652	7.35178e-09	2.32181e-12	4.15951e-09	9.67611e-10	1.16614e-07	1.6592e-07	1.29591e-09	8.64348e-07	6.2758e-08	0.000124138	1.3136e-09	0.0104159	5.4654e-09	3.5492e-09	0.00101713	0.000268439	3.807e-05	1.23419e-06	7.79454e-07	7.40894e-07	7.23209e-07	0.00144235	0.0189673	1.79219e-09	0.000375644	9.49697e-13	7.5136e-07	0.000769403	0.000413517	0.0751649	2.66395e-06	0.0010784	0.000671272	7.77377e-08	6.31682e-10	0.0397614	1.47695e-11	3.73005e-10	1.17221e-08	0.387359
2.67306e-05	6.59392e-06	3.35949e-07	7.75273e-09	2.55099e-06	3.62647e-07	4.64399e-06	6.30295e-06	2.9602e-06	1.90997e-06	6.02086e-11	2.22212e-11	3.52124e-11	1.09783e-08	9.10794e-10	0.000170024	1.12163e-11	7.61521e-09	5.67604e-07	0.000124138	1.18806e-08	9.18174e-05	4.62674e-11	3.91634e-06	8.93521e-06	2.35641e-06	3.34766e-07	1.23419e-06	6.84039e-09	6.48922e-09	6.35926e-09	1.26262e-05	8.62011e-05	1.61832e-08	3.31078e-06	9.73355e-10	6.51611e-09	6.75733e-06	3.60906e-06	0.00071274	0.00273258	9.41818e-06	5.89491e-06	7.03085e-07	5.54355e-12	0.140429	1.34014e-10	3.37903e-09	1.33965e-05	0.00550738
2.67306e-05	6.59392e-06	3.35949e-07	7.75273e-09	2.55099e-06	3.62647e-07	4.64399e-06	6.30295e-06	2.9602e-06	1.90997e-06	6.02086e-11	2.22212e-11	3.52124e-11	1.09783e-08	9.10794e-10	0.000170024	1.12163e-11	7.61521e-09	5.67604e-07	0.000124138	1.18806e-08	9.18174e-05	4.62674e-11	3.91634e-06	8.93521e-06	2.35641e-06	3.34766e-07	1.23419e-06	6.84039e-09	6.48922e-09	6.35926e-09	1.26262e-05	8.62011e-05	1.61832e-08	3.31078e-06	9.73355e-10	6.51611e-09	6.75733e-06	3.60906e-06	0.00071274	0.00273258	9.41818e-06	5.89491e-06	7.03085e-07	5.54355e-12	0.140429	1.34014e-10	3.37903e-09	1.33965e-05	0.00550738
6.14467e-06	1.54113e-06	3.82045e-05	1.80718e-09	0.000293768	1.37519e-06	1.08253e-06	1.47022e-06	0.000339198	4.40948e-07	5.32586e-09	8.81385e-10	8.11776e-12	1.55682e-06	1.16614e-07	0.00035285	1.29591e-09	8.64348e-07	0.119567	0.000124138	1.35113e-06	0.0286131	5.12073e-10	3.91634e-06	0.00101713	0.000268439	3.807e-05	1.21751e-07	7.79454e-07	7.40894e-07	7.48619e-07	0.00144235	0.00970892	1.83684e-06	0.000375644	9.73355e-10	7.5136e-07	1.57725e-06	0.00115638	0.0751649	5.62743e-06	2.19395e-06	0.000671272	0.143996	6.31682e-10	0.0776071	1.53008e-08	0.000813839	1.33965e-05	0.387359
0.00317351	0.000747874	0.0365512	0.000889254	0.000316049	1.19375e-09	0.000530986	0.000719116	0.000339198	0.000224652	7.35178e-09	2.32181e-12	4.15951e-09	9.67611e-10	1.16614e-07	1.6592e-07	1.29591e-09	8.64348e-07	6.2758e-08	0.000124138	1.3136e-09	0.0104159	5.4654e-09	3.5492e-09	0.00101713	0.000268439	3.807e-05	1.23419e-06	7.79454e-07	7.40894e-07	7.23209e-07	0.00144235	0.0189673	1.79219e-09	0.000375644	9.49697e-13	7.5136e-07	0.000769403	0.000413517	0.0751649	2.66395e-06	0.0010784	0.000671272	7.77377e-08	6.31682e-10	0.0397614	1.47695e-11	3.73005e-10	1.17221e-08	0.387359
2.67306e-05	6.59392e-06	3.35949e-07	7.75273e-09	2.55099e-06	3.62647e-07	4.64399e-06	6.30295e-06	2.9602e-06	1.90997e-06	6.02086e-11	2.22212e-11	3.52124e-11	1.09783e-08	9.10794e-10	0.000170024	1.12163e-11	7.61521e-09	5.67604e-07	0.000124138	1.18806e-08	9.18174e-05	4.62674e-11	3.91634e-06	8.93521e-06	2.35641e-06	3.34766e-07	1.23419e-06	6.84039e-09	6.48922e-09	6.35926e-09	1.26262e-05	8.62011e-05	1.61832e-08	3.31078e-06	9.73355e-10	6.51611e-09	6.75733e-06	3.60906e-06	0.00071274	0.00273258	9.41818e-06	5.89491e-06	7.03085e-07	5.54355e-12	0.140429	1.34014e-10	3.37903e-09	1.33965e-05	0.00550738
6.14467e-06	1.54113e-06	3.82045e-05	1.80718e-09	0.000293768	1.37519e-06	1.08253e-06	1.47022e-06	0.000339198	4.40948e-07	5.32586e-09	8.81385e-10	8.11776e-12	1.55682e-06	1.16614e-07	0.00035285	1.29591e-09	8.64348e-07	0.119567	0.000124138	1.35113e-06	0.0286131	5.12073e-10	3.91634e-06	0.00101713	0.000268439	3.807e-05	1.21751e-07	7.79454e-07	7.40894e-07	7.48619e-07	0.00144235	0.00970892	1.83684e-06	0.000375644	9.73355e-10	7.5136e-07	1.57725e-06	0.00115638	0.0751649	5.62743e-06	2.19395e-06	0.000671272	0.143996	6.31682e-10	0.0776071	1.53008e-08	0.000813839	1.33965e-05	0.387359
6.14467e-06	1.54113e-06	3.82045e-05	1.80718e-09	0.000293768	1.37519e-06	1.08253e-06	1.47022e-06	0.000339198	4.40948e-07	5.32586e-09	8.81385e-10	8.11776e-12	1.55682e-06	1.16614e-07	0.00035285	1.29591e-09	8.64348e-07	0.119567	0.000124138	1.35113e-06	0.0286131	5.12073e-10	3.91634e-06	0.00101713	0.000268439	3.807e-05	1.21751e-07	7.79454e-07	7.40894e-07	7.48619e-07	0.00144235	0.00970892	1.83684e-06	0.000375644	9.73355e-10	7.5136e-07	1.57725e-06	0.00115638	0.0751649	5.62743e-06	2.19395e-06	0.000671272	0.143996	6.31682e-10	0.0776071	1.53008e-08	0.000813839	1.33965e-05	0.387359
0.00317351	0.000747874	0.0365512	0.000889254	0.000316049	1.19375e-09	0.000530986	0.000719116	0.000339198	0.000224652	7.35178e-09	2.32181e-12	4.15951e-09	9.67611e-10	1.16614e-07	1.6592e-07	1.29591e-09	8.64348e-07	6.2758e-08	0.000124138	1.3136e-09	0.0104159	5.4654e-09	3.5492e-09	0.00101713	0.000268439	3.807e-05	1.23419e-06	7.79454e-07	7.40894e-07	7.23209e-07	0.00144235	0.0189673	1.79219e-09	0.000375644	9.49697e-13	7.5136e-07	0.000769403	0.000413517	0.0751649	2.66395e-06	0.0010784	0.000671272	7.77377e-08	6.31682e-10	0.0397614	1.47695e-11	3.73005e-10	1.17221e-08	0.387359
2.67306e-05	6.59392e-06	3.35949e-07	7.75273e-09	2.55099e-06	3.62647e-07	4.64399e-06	6.30295e-06	2.9602e-06	1.90997e-06	6.02086e-11	2.22212e-11	3.52124e-11	1.09783e-08	9.10794e-10	0.000170024	1.12163e-11	7.61521e-09	5.67604e-07	0.000124138	1.18806e-08	9.18174e-05	4.62674e-11	3.91634e-06	8.93521e-06	2.35641e-06	3.34766e-07	1.23419e-06	6.84039e-09	6.48922e-09	6.35926e-09	1.26262e-05	8.62011e-05	1.61832e-08	3.31078e-06	9.73355e-10	6.51611e-09	6.75733e-06	3.60906e-06	0.00071274	0.00273258	9.41818e-06	5.89491e-06	7.03085e-07	5.54355e-12	0.140429	1.34014e-10	3.37903e-09	1.33965e-05	0.00550738
6.14467e-06	1.54113e-06	3.82045e-05	1.80718e-09	0.000293768	1.37519e-06	1.08253e-06	1.47022e-06	0.000339198	4.40948e-07	5.32586e-09	8.81385e-10	8.11776e-12	1.55682e-06	1.16614e-07	0.00035285	1.29591e-09	8.64348e-07	0.119567	0.000124138	1.35113e-06	0.0286131	5.12073e-10	3.91634e-06	0.00101713	0.000268439	3.807e-05	1.21751e-07	7.79454e-07	7.40894e-07	7.48619e-07	0.00144235	0.00970892	1.83684e-06	0.000375644	9.73355e-10	7.5136e-07	1.57725e-06	0.00115638	0.0751649	5.62743e-06	2.19395e-06	0.000671272	0.143996	6.31682e-10	0.0776071	1.53008e-08	0.000813839	1.33965e-05	0.387359
6.14467e-06	1.54113e-06	3.82045e-05	1.80718e-09	0.000293768	1.37519e-06	1.08253e-06	1.47022e-06	0.000339198	4.40948e-07	5.32586e-09	8.81385e-10	8.11776e-12	1.55682e-06	1.16614e-07	0.00035285	1.29591e-09	8.64348e-07	0.119567	0.000124138	1.35113e-06	0.0286131	5.12073e-10	3.91634e-06	0.00101713	0.000268439	3.807e-05	1.21751e-07	7.79454e-07	7.40894e-07	7.48619e-07	0.00144235	0.00970892	1.83684e-06	0.000375644	9.73355e-10	7.5136e-07	1.57725e-06	0.00115638	0.0751649	5.62743e-06	2.19395e-06	0.000671272	0.143996	6.31682e-10	0.0776071	1.53008e-08	0.000813839	1.33965e-05	0.387359
6.14467e-06	1.54113e-06	3.82045e-05	1.80718e-09	0.000293768	1.37519e-06	1.08253e-06	1.47022e-06	0.000339198	4.40948e-07	5.32586e-09	8.81385e-10	8.11776e-12	1.55682e-06	1.16614e-07	0.00035285	1.29591e-09	8.64348e-07	0.119567	0.000124138	1.35113e-06	0.0286131	5.12073e-10	3.91634e-06	0.00101713	0.000268439	3.807e-05	1.21751e-07	7.79454e-07	7.40894e-07	7.48619e-07	0.00144235	0.00970892	1.83684e-06	0.000375644	9.73355e-10	7.5136e-07	1.57725e-06	0.00115638	0.0751649	5.62743e-06	2.19395e-06	0.000671272	0.143996	6.31682e-10	0.0776071	1.53008e-08	0.000813839	1.33965e-05	0.387359
6.14467e-06	1.54113e-06	3.82045e-05	1.80718e-09	0.000293768	1.37519e-06	1.08253e-06	1.47022e-06	0.000339198	4.40948e-07	5.32586e-09	8.81385e-10	8.11776e-12	1.55682e-06	1.16614e-07	0.00035285	1.29591e-09	8.64348e-07	0.119567	0.000124138	1.35113e-06	0.0126177	5.12073e-10	3.91634e-06	0.00101713	0.000268439	3.807e-05	1.21751e-07	7.79454e-07	7.40894e-07	7.48619e-07	0.00144235	0.00970892	1.83684e-06	0.000375644	9.73355e-10	7.5136e-07	1.57725e-06	0.00115638	0.0751649	5.62743e-06	2.19395e-06	0.000671272	0.143996	6.31682e-10	0.0776071	1.53008e-08	0.000813839	1.33965e-05	0.387359
0.00317351	0.000747874	0.0365512	0.000889254	0.000316049	1.19375e-09	0.000530986	0.000719116	0.000339198	0.000224652	7.35178e-09	2.32181e-12	4.15951e-09	9.67611e-10	1.16614e-07	1.6592e-07	1.29591e-09	8.64348e-07	6.2758e-08	0.000124138	1.3136e-09	0.0104159	5.4654e-09	3.5492e-09	0.00101713	0.000268439	3.807e-05	1.23419e-06	7.79454e-07	7.40894e-07	7.23209e-07	0.00144235	0.0189673	1.79219e-09	0.000375644	9.49697e-13	7.5136e-07	0.000769403	0.000413517	0.0751649	2.66395e-06	0.0010784	0.000671272	7.77377e-08	6.31682e-10	0.0397614	1.47695e-11	3.73005e-10	1.17221e-08	0.387359
0.00317351	0.000747874	0.0365512	0.000889254	0.000316049	1.19375e-09	0.000530986	0.000719116	0.000339198	0.000224652	7.35178e-09	2.32181e-12	4.15951e-09	9.67611e-10	1.16614e-07	1.6592e-07	1.29591e-09	8.64348e-07	6.2758e-08	0.000124138	1.3136e-09	0.0104159	5.4654e-09	3.5492e-09	0.00101713	0.000268439	3.807e-05	1.23419e-06	7.79454e-07	7.40894e-07	7.23209e-07	0.00144235	0.0189673	1.79219e-09	0.000375644	9.49697e-13	7.5136e-07	0.000769403	0.000413517	0.0751649	2.66395e-06	0.0010784	0.000671272	7.77377e-08	6.31682e-10	0.0397614	1.47695e-11	3.73005e-10	1.17221e-08	0.387359
6.14467e-06	1.54113e-06	3.82045e-05	1.80718e-09	0.000293768	1.37519e-06	1.08253e-06	1.47022e-06	0.000339198	4.40948e-07	5.32586e-09	8.81385e-10	8.11776e-12	1.55682e-06	1.16614e-07	0.00035285	1.29591e-09	8.64348e-07	0.0479345	0.000124138	1.35113e-06	0.0286131	5.12073e-10	3.91634e-06	0.00101713	0.000268439	3.807e-05	1.21751e-07	7.79454e-07	7.40894e-07	7.48619e-07	0.00144235	0.00970892	1.83684e-06	0.000375644	9.73355e-10	7.5136e-07	1.57725e-06	0.00115638	0.0751649	5.62743e-06	2.19395e-06	0.000671272	0.143996	6.31682e-10	0.062983	1.53008e-08	0.000813839	1.33965e-05	0.202556
6.14467e-06	1.54113e-06	3.82045e-05	1.80718e-09	0.000293768	1.37519e-06	1.08253e-06	1.47022e-06	0.000339198	4.40948e-07	5.32586e-09	8.81385e-10	8.11776e-12	1.55682e-06	1.16614e-07	0.00035285	1.29591e-09	8.64348e-07	0.0479345	0.000124138	1.35113e-06	0.0286131	5.12073e-10	3.91634e-06	0.00101713	0.000268439	3.807e-05	1.21751e-07	7.79454e-07	7.40894e-07	7.48619e-07	0.00144235	0.00970892	1.83684e-06	0.000375644	9.73355e-10	7.5136e-07	1.57725e-06	0.00115638	0.0751649	5.62743e-06	2.19395e-06	0.000671272	0.143996	6.31682e-10	0.062983	1.53008e-08	0.000813839	1.33965e-05	0.202556
6.38144e-06	1.59877e-06	3.85544e-05	1.87921e-09	0.000304769	1.43168e-06	1.12165e-06	1.52646e-06	0.000350057	4.56743e-07	5.54562e-09	9.20499e-10	8.44631e-12	1.62113e-06	1.20695e-07	0.000367567	1.34315e-09	8.95409e-07	0.120781	0.000128395	1.39884e-06	0.0288492	5.33045e-10	4.07071e-06	0.00105318	0.000277125	3.94521e-05	1.26611e-07	8.08426e-07	7.67649e-07	7.78124e-07	0.00149157	0.00982633	1.90645e-06	0.000388038	1.01042e-09	7.771e-07	1.6341e-06	0.00119819	0.0513977	5.85215e-06	2.27207e-06	0.000694273	0.0525841	6.5487e-10	0.050599	1.5924e-08	0.000845277	1.39259e-05	0.396284
2.73263e-11	2.6848e-08	8.90432e-10	1.53647e-10	0.000341282	5.52479e-05	3.33361e-10	7.35205e-12	0.000399447	9.49393e-08	2.47393e-08	2.32145e-11	7.40438e-13	6.31688e-06	3.50943e-05	3.33704e-05	6.82511e-09	8.17187e-08	0.000325445	4.50017e-06	1.27516e-07	0.00233837	2.69984e-09	1.21109e-06	9.59128e-05	0.00106181	3.59306e-06	6.41854e-07	1.78437e-06	3.8998e-06	3.93972e-06	3.51664e-05	1.53815e-05	1.73661e-07	3.55268e-05	9.20246e-11	1.00516e-07	2.73566e-08	0.00605807	2.77593e-08	1.27127e-10	1.15503e-05	2.60684e-06	0.0133022	5.95111e-11	0.694913	6.11019e-15	0.000781012	8.38634e-08	1.54173e-05
2.73263e-11	2.6848e-08	8.90432e-10	1.53647e-10	0.000341282	5.52479e-05	3.33361e-10	7.35205e-12	0.000399447	9.49393e-08	2.47393e-08	2.32145e-11	7.40438e-13	6.31688e-06	3.50943e-05	3.33704e-05	6.82511e-09	8.17187e-08	0.000325445	4.50017e-06	1.27516e-07	0.00233837	2.69984e-09	1.21109e-06	9.59128e-05	0.00106181	3.59306e-06	6.41854e-07	1.78437e-06	3.8998e-06	3.93972e-06	3.51664e-05	1.53815e-05	1.73661e-07	3.55268e-05	9.20246e-11	1.00516e-07	2.73566e-08	0.00605807	2.77593e-08	1.27127e-10	1.15503e-05	2.60684e-06	0.0133022	5.95111e-11	0.694913	6.11019e-15	0.000781012	8.38634e-08	1.54173e-05
2.73263e-11	2.6848e-08	8.90432e-10	1.53647e-10	0.000341282	5.52479e-05	3.33361e-10	7.35205e-12	0.000399447	9.49393e-08	2.47393e-08	2.32145e-11	7.40438e-13	6.31688e-06	3.50943e-05	3.33704e-05	6.82511e-09	8.17187e-08	0.000325445	4.50017e-06	1.27516e-07	0.00233837	2.69984e-09	1.21109e-06	9.59128e-05	0.00106181	3.59306e-06	6.41854e-07	1.78437e-06	3.8998e-06	3.93972e-06	3.51664e-05	1.53815e-05	1.73661e-07	3.55268e-05	9.20246e-11	1.00516e-07	2.73566e-08	0.00605807	2.77593e-08	1.27127e-10	1.15503e-05	2.60684e-06	0.0133022	5.95111e-11	0.694913	6.11019e-15	0.000781012	8.38634e-08	1.54173e-05
2.73263e-11	2.6848e-08	8.90432e-10	1.53647e-10	0.000341282	5.52479e-05	3.33361e-10	7.35205e-12	0.000399447	9.49393e-08	2.47393e-08	2.32145e-11	7.40438e-13	6.31688e-06	3.50943e-05	3.33704e-05	6.82511e-09	8.17187e-08	0.000325445	4.50017e-06	1.27516e-07	0.00233837	2.69984e-09	1.21109e-06	9.59128e-05	0.00106181	3.59306e-06	6.41854e-07	1.78437e-06	3.8998e-06	3.93972e-06	3.51664e-05	1.53815e-05	1.73661e-07	3.55268e-05	9.20246e-11	1.00516e-07	2.73566e-08	0.00605807	2.77593e-08	1.27127e-10	1.15503e-05	2.60684e-06	0.0133022	5.95111e-11	0.694913	6.11019e-15	0.000781012	8.38634e-08	1.54173e-05
4.64809e-05	1.15596e-05	4.34826e-06	0.000621854	0.00220329	0.000202176	8.05091e-06	1.10936e-05	0.00244691	3.27368e-06	2.4717e-05	4.20306e-06	3.62232e-08	0.092194	8.61851e-07	0.00146357	5.36664e-06	0.030637	0.015478	0.00091104	9.98897e-06	0.00330159	2.25874e-06	0.0168051	0.00135378	0.00194165	0.000689544	0.0005314	0.00321524	0.00299993	0.00308337	0.0104856	0.0003047	0.00743258	0.0242563	3.97291e-06	5.59649e-06	1.17222e-05	0.00854083	0.00902648	4.29487e-05	1.62579e-05	0.0432455	0.0189423	2.34357e-05	0.0222813	6.41302e-05	0.00612526	0.0567081	0.00235272
8.0277e-12	1.75257e-09	5.44376e-08	7.82701e-13	0.00246567	1.69278e-05	2.6618e-07	2.17692e-12	0.000105526	1.07439e-07	1.65112e-09	9.425e-11	2.70921e-12	5.06335e-07	0.0135715	0.000119865	4.18792e-10	2.78819e-07	0.00120437	1.5596e-05	4.3321e-07	0.000143719	1.71628e-10	7.64769e-08	0.067097	0.0612498	0.0246323	4.04495e-08	1.11479e-07	2.39147e-07	2.49037e-07	0.000119813	5.7822e-05	6.0292e-07	0.000118069	3.19998e-10	3.59751e-07	3.87855e-07	0.0342187	1.78576e-09	8.55695e-12	0.000156039	7.38935e-07	0.000841458	2.05034e-10	8.00562e-05	5.1051e-12	0.119948	5.27325e-09	9.95303e-07
0.00206711	4.849e-06	3.73563e-06	5.72044e-06	1.87252e-06	1.38482e-10	0.000345995	0.000468642	2.17643e-06	1.40352e-06	2.69798e-08	8.49856e-12	1.50618e-08	3.8061e-09	8.57447e-06	5.87148e-10	4.65234e-09	0.0302389	6.22753e-10	7.80299e-07	8.49369e-12	1.02041e-06	1.97904e-08	1.28518e-08	1.18431e-06	1.73271e-06	6.68937e-08	0.0464269	0.0275964	0.0263856	2.58088e-06	9.28353e-06	5.17328e-07	6.39104e-09	2.43467e-06	3.38666e-12	4.89379e-07	4.96879e-06	0.0266415	7.97178e-06	1.72251e-08	0.0666651	4.33463e-06	7.65463e-12	2.25591e-09	8.60953e-06	5.27849e-11	2.45398e-08	4.55649e-06	0.0207854
1.42286e-05	3.80283e-06	3.11756e-05	4.42838e-06	1.27141e-06	1.10512e-09	2.6433e-06	3.85637e-05	1.67936e-06	1.03754e-06	2.13665e-07	6.76138e-11	1.22212e-07	2.08252e-09	4.303e-10	4.90732e-09	3.54311e-09	2.57609e-05	4.8307e-12	5.82609e-07	6.63963e-12	7.87361e-07	1.45326e-08	9.43737e-09	9.86938e-06	1.44393e-05	5.58274e-07	3.29007e-06	2.31969e-05	2.05649e-06	2.01751e-06	7.18668e-06	4.04402e-07	5.01217e-09	2.03483e-05	2.65599e-12	3.66014e-09	0.000442665	2.04747e-06	6.21147e-06	1.34651e-08	5.34307e-06	3.37747e-06	5.98373e-12	1.87996e-08	5.78499e-06	4.09956e-11	1.8755e-12	3.04632e-08	1.61075e-06
0.0181768	0.00489795	0.0068165	0.00576731	0.00163802	2.44915e-07	0.00338862	0.00835848	0.00214219	0.00133059	4.68401e-05	1.50185e-08	2.67203e-05	2.72427e-06	5.56578e-07	1.07767e-06	4.57709e-06	0.00555146	6.30517e-09	0.000752136	8.62208e-09	0.0010113	1.89296e-05	1.23448e-05	0.00212839	0.00310002	0.000121141	0.0042459	0.00503177	0.00264526	0.00260019	0.00919893	0.000531016	6.51798e-06	0.00437703	3.45696e-09	4.72939e-06	0.0158479	0.00262564	0.00798999	1.76346e-05	0.00680846	0.00434711	7.76278e-09	4.08919e-06	0.00749861	5.40383e-08	2.43919e-09	3.98368e-05	0.00207403
2.93131e-07	2.40999e-07	5.62995e-08	3.63909e-10	2.15395e-05	3.3968e-10	0.0197522	7.41572e-08	2.68479e-05	0.00417402	5.47301e-10	6.49976e-16	1.23123e-12	8.26649e-13	2.46894e-07	1.33517e-08	1.0212e-10	2.78704e-10	3.06945e-13	3.79947e-06	4.21458e-13	1.26021e-05	5.93932e-12	1.60761e-11	0.0186487	0.00497158	0.0486949	1.34339e-09	2.71549e-08	8.39453e-10	5.79534e-08	1.18646e-07	6.21696e-08	5.78926e-13	1.20827e-07	2.70335e-13	8.39088e-10	0.0141367	0.00764772	5.11635e-10	2.77809e-10	0.0197066	5.35986e-05	9.47282e-11	2.02097e-13	3.05868e-08	1.42938e-15	2.78483e-11	3.95963e-15	7.1074e-05
2.93131e-07	2.40999e-07	5.62995e-08	3.63909e-10	2.15395e-05	3.3968e-10	0.0197522	7.41572e-08	2.68479e-05	0.00417402	5.47301e-10	6.49976e-16	1.23123e-12	8.26649e-13	2.46894e-07	1.33517e-08	1.0212e-10	2.78704e-10	3.06945e-13	3.79947e-06	4.21458e-13	1.26021e-05	5.93932e-12	1.60761e-11	0.0186487	0.00497158	0.0486949	1.34339e-09	2.71549e-08	8.39453e-10	5.79534e-08	1.18646e-07	6.21696e-08	5.78926e-13	1.20827e-07	2.70335e-13	8.39088e-10	0.0141367	0.00764772	5.11635e-10	2.77809e-10	0.0197066	5.35986e-05	9.47282e-11	2.02097e-13	3.05868e-08	1.42938e-15	2.78483e-11	3.95963e-15	7.1074e-05
1.08366e-06	2.40999e-07	5.62995e-08	3.63909e-10	2.15395e-05	3.3968e-10	0.0197522	2.63904e-07	2.68479e-05	0.00417402	5.47301e-10	6.49976e-16	1.23123e-12	1.91369e-13	2.46894e-07	1.33517e-08	1.0212e-10	2.78704e-10	3.06945e-13	3.79947e-06	4.21458e-13	1.26021e-05	1.61846e-12	1.60761e-11	0.0186487	0.00497158	0.0486949	3.66745e-10	2.71549e-08	2.35886e-10	5.79534e-08	1.18646e-07	6.21696e-08	5.78926e-13	1.20827e-07	7.63696e-14	2.33686e-10	0.0141367	0.00764772	5.11635e-10	2.77809e-10	0.0197066	5.35986e-05	9.47282e-11	2.02097e-13	3.05868e-08	1.42938e-15	9.89283e-11	3.95963e-15	7.1074e-05
1.08366e-06	2.40999e-07	5.62995e-08	3.63909e-10	2.15395e-05	3.3968e-10	0.0197522	2.63904e-07	2.68479e-05	0.00417402	5.47301e-10	6.49976e-16	1.23123e-12	1.91369e-13	2.46894e-07	1.33517e-08	1.0212e-10	2.78704e-10	3.06945e-13	3.79947e-06	4.21458e-13	1.26021e-05	1.61846e-12	1.60761e-11	0.0186487	0.00497158	0.0486949	3.66745e-10	2.71549e-08	2.35886e-10	5.79534e-08	1.18646e-07	6.21696e-08	5.78926e-13	1.20827e-07	7.63696e-14	2.33686e-10	0.0141367	0.00764772	5.11635e-10	2.77809e-10	0.0197066	5.35986e-05	9.47282e-11	2.02097e-13	3.05868e-08	1.42938e-15	9.89283e-11	3.95963e-15	7.1074e-05
1.16602e-07	9.58879e-08	2.24e-08	1.44785e-10	8.5664e-06	1.27221e-09	0.0079532	2.95045e-08	1.06818e-05	0.00166464	2.17679e-10	2.58524e-16	4.51827e-12	7.60517e-14	9.81731e-08	5.31231e-09	4.06276e-11	1.1089e-10	1.22125e-13	1.5115e-06	1.67687e-13	5.01386e-06	6.43822e-13	6.39506e-12	0.00750398	0.00198397	0.0199596	1.45892e-10	1.08041e-08	9.38509e-11	2.3058e-08	4.72046e-08	2.2046e-07	2.30341e-13	4.80743e-08	3.03857e-14	9.2971e-11	0.00567283	0.00305678	2.03563e-10	1.10533e-10	0.00793457	2.13259e-05	3.76897e-11	8.04079e-14	1.2164e-08	5.08678e-15	1.108e-11	1.47748e-14	2.82791e-05
2.93131e-07	2.40999e-07	5.62995e-08	3.63909e-10	2.15395e-05	3.3968e-10	0.0197522	7.41572e-08	2.68479e-05	0.00417402	5.47301e-10	6.49976e-16	1.23123e-12	1.91369e-13	2.46894e-07	1.33517e-08	1.0212e-10	2.78704e-10	3.06945e-13	3.79947e-06	4.21458e-13	1.26021e-05	1.61846e-12	1.60761e-11	0.0186487	0.00497158	0.0486949	3.66745e-10	2.71549e-08	2.35886e-10	2.05508e-07	4.2298e-07	6.21696e-08	2.0493e-12	1.20827e-07	7.63696e-14	2.33686e-10	0.0141367	0.00764772	5.11635e-10	2.77809e-10	0.0197066	5.35986e-05	9.47282e-11	2.02097e-13	3.05868e-08	1.42938e-15	2.78483e-11	3.95963e-15	7.1074e-05
2.93131e-07	2.40999e-07	5.62995e-08	3.63909e-10	2.15395e-05	3.3968e-10	0.0197522	7.41572e-08	2.68479e-05	0.00417402	5.47301e-10	6.49976e-16	1.23123e-12	1.91369e-13	2.46894e-07	1.33517e-08	1.0212e-10	2.78704e-10	3.06945e-13	3.79947e-06	4.21458e-13	1.26021e-05	1.61846e-12	1.60761e-11	0.0186487	0.00497158	0.0486949	3.66745e-10	2.71549e-08	2.35886e-10	2.05508e-07	4.2298e-07	6.21696e-08	2.0493e-12	1.20827e-07	7.63696e-14	2.33686e-10	0.0141367	0.00764772	5.11635e-10	2.77809e-10	0.0197066	5.35986e-05	9.47282e-11	2.02097e-13	3.05868e-08	1.42938e-15	2.78483e-11	3.95963e-15	7.1074e-05
5.77594e-08	4.75174e-08	1.11002e-08	7.17439e-11	4.24196e-06	6.69183e-11	0.067022	1.46203e-08	5.29299e-06	0.000825362	1.07805e-10	1.2804e-16	4.51827e-12	3.76125e-14	4.85996e-08	2.63252e-09	2.01301e-11	5.49516e-11	6.05183e-14	7.48842e-07	8.30961e-14	2.48443e-06	3.18941e-13	3.16803e-12	0.00373262	0.000984115	0.00999145	7.22742e-11	5.3538e-09	4.65057e-11	2.05508e-07	2.33908e-08	1.22576e-08	1.14146e-13	2.38233e-08	1.50577e-14	4.6066e-11	0.00281916	0.00151701	1.00873e-10	5.47738e-11	0.00394747	1.05679e-05	1.86769e-11	3.9845e-14	6.02306e-09	2.81807e-16	5.49052e-12	7.80107e-16	1.40133e-05
2.93131e-07	2.40999e-07	5.62995e-08	3.63909e-10	2.15395e-05	3.3968e-10	0.0197522	7.41572e-08	2.68479e-05	0.00417402	5.47301e-10	6.49976e-16	1.23123e-12	1.91369e-13	2.46894e-07	1.33517e-08	1.0212e-10	2.78704e-10	3.06945e-13	3.79947e-06	4.21458e-13	1.26021e-05	1.61846e-12	1.60761e-11	0.0186487	0.00497158	0.0486949	3.66745e-10	2.71549e-08	2.35886e-10	5.79534e-08	1.18646e-07	6.21696e-08	5.78926e-13	1.20827e-07	2.70335e-13	2.33686e-10	0.0141367	0.00764772	5.11635e-10	2.77809e-10	0.0197066	5.35986e-05	9.47282e-11	2.02097e-13	3.05868e-08	5.08678e-15	2.78483e-11	3.95963e-15	7.1074e-05
2.93131e-07	2.40999e-07	5.62995e-08	3.63909e-10	2.15395e-05	3.3968e-10	0.0197522	7.41572e-08	2.68479e-05	0.00417402	5.47301e-10	6.49976e-16	1.23123e-12	1.91369e-13	2.46894e-07	1.33517e-08	1.0212e-10	2.78704e-10	3.06945e-13	3.79947e-06	4.21458e-13	1.26021e-05	1.61846e-12	1.60761e-11	0.0186487	0.00497158	0.0486949	3.66745e-10	2.71549e-08	2.35886e-10	5.79534e-08	1.18646e-07	6.21696e-08	5.78926e-13	1.20827e-07	2.70335e-13	2.33686e-10	0.0141367	0.00764772	5.11635e-10	2.77809e-10	0.0197066	5.35986e-05	9.47282e-11	2.02097e-13	3.05868e-08	5.08678e-15	2.78483e-11	3.95963e-15	7.1074e-05
1.08366e-06	3.94557e-08	9.21689e-09	5.95704e-11	3.52121e-06	1.27221e-09	0.00328765	1.21396e-08	4.39484e-06	0.695317	2.06919e-09	1.06293e-16	2.01439e-13	3.1206e-14	4.03373e-08	2.18589e-09	1.67139e-11	4.56285e-11	5.02505e-14	1.38161e-05	1.49453e-12	2.06286e-06	5.93932e-12	2.6302e-12	0.00310127	0.000817277	0.00831034	1.34339e-09	4.44543e-09	3.86149e-11	9.48764e-09	1.94218e-08	1.01779e-08	9.47799e-14	1.97814e-08	2.70335e-13	8.39088e-10	0.00234195	0.00125992	8.37579e-11	4.54806e-11	0.00327984	8.77482e-06	1.55081e-11	3.30845e-14	4.99957e-09	2.33992e-16	4.55895e-12	6.47627e-16	1.16356e-05
1.08366e-06	3.94557e-08	9.21689e-09	5.95704e-11	3.52121e-06	1.27221e-09	0.00328765	1.21396e-08	4.39484e-06	0.695317	2.06919e-09	1.06293e-16	2.01439e-13	3.1206e-14	4.03373e-08	2.18589e-09	1.67139e-11	4.56285e-11	5.02505e-14	1.38161e-05	1.49453e-12	2.06286e-06	5.93932e-12	2.6302e-12	0.00310127	0.000817277	0.00831034	1.34339e-09	4.44543e-09	3.86149e-11	9.48764e-09	1.94218e-08	1.01779e-08	9.47799e-14	1.97814e-08	2.70335e-13	8.39088e-10	0.00234195	0.00125992	8.37579e-11	4.54806e-11	0.00327984	8.77482e-06	1.55081e-11	3.30845e-14	4.99957e-09	2.33992e-16	4.55895e-12	6.47627e-16	1.16356e-05
8.29778e-08	6.82476e-08	1.5943e-08	1.03047e-10	6.09529e-06	9.61428e-11	0.00567351	2.09993e-08	7.60249e-06	0.00118522	1.54894e-10	1.83962e-16	3.48552e-13	5.40865e-14	6.98454e-08	3.781e-09	2.89148e-11	7.8925e-11	8.69211e-14	1.0757e-06	1.19349e-13	3.56847e-06	4.58176e-13	4.55105e-12	0.00535242	0.00141287	0.0142882	1.03825e-10	7.68963e-09	6.67965e-11	1.64113e-08	4.2298e-07	1.76053e-08	1.63944e-13	3.42166e-08	2.16268e-14	6.61681e-11	0.00404416	0.00217749	1.44883e-10	7.86704e-11	0.00566014	1.51785e-05	2.68253e-11	5.72291e-14	8.65488e-09	4.04762e-16	7.886e-12	1.12077e-15	2.01272e-05
8.29778e-08	6.82476e-08	1.5943e-08	1.03047e-10	6.09529e-06	9.61428e-11	0.00567351	2.09993e-08	7.60249e-06	0.00118522	1.54894e-10	1.83962e-16	3.48552e-13	5.40865e-14	6.98454e-08	3.781e-09	2.89148e-11	7.8925e-11	8.69211e-14	1.0757e-06	1.19349e-13	3.56847e-06	4.58176e-13	4.55105e-12	0.00535242	0.00141287	0.0142882	1.03825e-10	7.68963e-09	6.67965e-11	1.64113e-08	4.2298e-07	1.76053e-08	1.63944e-13	3.42166e-08	2.16268e-14	6.61681e-11	0.00404416	0.00217749	1.44883e-10	7.86704e-11	0.00566014	1.51785e-05	2.68253e-11	5.72291e-14	8.65488e-09	4.04762e-16	7.886e-12	1.12077e-15	2.01272e-05
4.79522e-08	8.53095e-07	9.21689e-09	1.29736e-09	3.52121e-06	5.55532e-11	0.00328765	1.21396e-08	4.39484e-06	0.000685345	8.94925e-11	1.06293e-16	2.01439e-13	3.1206e-14	4.03373e-08	2.18589e-09	1.67139e-11	4.56285e-11	5.02505e-14	6.21733e-07	6.89976e-14	2.06286e-06	2.64794e-13	2.6302e-12	0.00310127	0.000817277	0.00831034	6.00046e-11	4.44543e-09	3.86149e-11	9.48764e-09	1.94218e-08	1.01779e-08	9.47799e-14	1.97814e-08	1.2503e-14	3.82484e-11	0.00234195	0.00125992	1.81753e-09	4.54806e-11	0.00327984	8.77482e-06	1.55081e-11	3.30845e-14	4.99957e-09	2.33992e-16	4.55895e-12	6.47627e-16	1.16356e-05
4.79522e-08	8.53095e-07	9.21689e-09	1.29736e-09	3.52121e-06	5.55532e-11	0.00328765	1.21396e-08	4.39484e-06	0.000685345	8.94925e-11	1.06293e-16	2.01439e-13	3.1206e-14	4.03373e-08	2.18589e-09	1.67139e-11	4.56285e-11	5.02505e-14	6.21733e-07	6.89976e-14	2.06286e-06	2.64794e-13	2.6302e-12	0.00310127	0.000817277	0.00831034	6.00046e-11	4.44543e-09	3.86149e-11	9.48764e-09	1.94218e-08	1.01779e-08	9.47799e-14	1.97814e-08	1.2503e-14	3.82484e-11	0.00234195	0.00125992	1.81753e-09	4.54806e-11	0.00327984	8.77482e-06	1.55081e-11	3.30845e-14	4.99957e-09	2.33992e-16	4.55895e-12	6.47627e-16	1.16356e-05
4.79522e-08	3.94557e-08	9.21689e-09	5.95704e-11	3.52121e-06	5.55532e-11	0.00328765	1.21396e-08	4.39484e-06	0.000685345	8.94925e-11	1.06293e-16	2.01439e-13	8.26649e-13	4.03373e-08	2.18589e-09	1.67139e-11	4.56285e-11	5.02505e-14	6.21733e-07	1.49453e-12	4.50059e-05	2.64794e-13	2.6302e-12	0.00310127	0.000817277	0.00831034	6.00046e-11	4.44543e-09	3.86149e-11	9.48764e-09	1.94218e-08	1.01779e-08	9.47799e-14	1.97814e-08	1.2503e-14	3.82484e-11	0.00234195	0.00125992	8.37579e-11	4.54806e-11	0.00327984	8.77482e-06	1.55081e-11	3.30845e-14	4.99957e-09	2.33992e-16	4.55895e-12	6.47627e-16	1.16356e-05
4.79522e-08	3.94557e-08	9.21689e-09	5.95704e-11	3.52121e-06	5.55532e-11	0.00328765	1.21396e-08	4.39484e-06	0.000685345	8.94925e-11	1.06293e-16	2.01439e-13	8.26649e-13	4.03373e-08	2.18589e-09	1.67139e-11	4.56285e-11	5.02505e-14	6.21733e-07	1.49453e-12	4.50059e-05	2.64794e-13	2.6302e-12	0.00310127	0.000817277	0.00831034	6.00046e-11	4.44543e-09	3.86149e-11	9.48764e-09	1.94218e-08	1.01779e-08	9.47799e-14	1.97814e-08	1.2503e-14	3.82484e-11	0.00234195	0.00125992	8.37579e-11	4.54806e-11	0.00327984	8.77482e-06	1.55081e-11	3.30845e-14	4.99957e-09	2.33992e-16	4.55895e-12	6.47627e-16	1.16356e-05
2.93131e-07	8.53095e-07	5.62995e-08	3.63909e-10	2.15395e-05	3.3968e-10	0.0197522	7.41572e-08	2.68479e-05	0.00417402	5.47301e-10	6.49976e-16	1.23123e-12	1.91369e-13	2.46894e-07	1.33517e-08	3.67338e-10	2.78704e-10	3.06945e-13	3.79947e-06	4.21458e-13	1.26021e-05	1.61846e-12	5.8995e-11	0.0186487	0.00497158	0.0486949	1.34339e-09	2.71549e-08	2.35886e-10	5.79534e-08	1.18646e-07	6.21696e-08	5.78926e-13	1.20827e-07	7.63696e-14	2.33686e-10	0.0141367	0.00764772	5.11635e-10	2.77809e-10	0.0197066	5.35986e-05	9.47282e-11	2.02097e-13	1.17868e-07	5.08678e-15	2.78483e-11	3.95963e-15	7.1074e-05
2.93131e-07	8.53095e-07	5.62995e-08	3.63909e-10	2.15395e-05	3.3968e-10	0.0197522	7.41572e-08	2.68479e-05	0.00417402	5.47301e-10	6.49976e-16	1.23123e-12	1.91369e-13	2.46894e-07	1.33517e-08	3.67338e-10	2.78704e-10	3.06945e-13	3.79947e-06	4.21458e-13	1.26021e-05	1.61846e-12	5.8995e-11	0.0186487	0.00497158	0.0486949	1.34339e-09	2.71549e-08	2.35886e-10	5.79534e-08	1.18646e-07	6.21696e-08	5.78926e-13	1.20827e-07	7.63696e-14	2.33686e-10	0.0141367	0.00764772	5.11635e-10	2.77809e-10	0.0197066	5.35986e-05	9.47282e-11	2.02097e-13	1.17868e-07	5.08678e-15	2.78483e-11	3.95963e-15	7.1074e-05
2.93131e-07	2.40999e-07	5.62995e-08	3.63909e-10	2.15395e-05	3.3968e-10	0.0197522	7.41572e-08	2.68479e-05	0.00417402	5.47301e-10	6.49976e-16	1.23123e-12	1.91369e-13	2.46894e-07	1.33517e-08	1.0212e-10	2.78704e-10	3.06945e-13	3.79947e-06	4.21458e-13	1.26021e-05	1.61846e-12	1.60761e-11	0.0186487	0.00497158	0.0486949	3.66745e-10	2.71549e-08	2.35886e-10	5.79534e-08	1.18646e-07	6.21696e-08	5.78926e-13	1.20827e-07	2.70335e-13	8.39088e-10	0.0141367	0.00764772	5.11635e-10	2.77809e-10	0.0197066	0.000190377	9.47282e-11	2.02097e-13	3.05868e-08	1.42938e-15	2.78483e-11	3.95963e-15	7.1074e-05
2.93131e-07	2.40999e-07	5.62995e-08	3.63909e-10	2.15395e-05	3.3968e-10	0.0197522	7.41572e-08	2.68479e-05	0.00417402	5.47301e-10	6.49976e-16	1.23123e-12	1.91369e-13	2.46894e-07	1.33517e-08	1.0212e-10	2.78704e-10	3.06945e-13	3.79947e-06	4.21458e-13	1.26021e-05	1.61846e-12	1.60761e-11	0.0186487	0.00497158	0.0486949	3.66745e-10	2.71549e-08	2.35886e-10	5.79534e-08	1.18646e-07	6.21696e-08	5.78926e-13	1.20827e-07	2.70335e-13	8.39088e-10	0.0141367	0.00764772	5.11635e-10	2.77809e-10	0.0197066	0.000190377	9.47282e-11	2.02097e-13	3.05868e-08	1.42938e-15	2.78483e-11	3.95963e-15	7.1074e-05
7.24701e-08	5.961e-08	1.39251e-08	9.00043e-11	5.32307e-06	8.3966e-11	0.00495895	1.83414e-08	9.58787e-05	0.00103531	1.35273e-10	1.60661e-16	3.04418e-13	4.72223e-14	6.0993e-08	4.72625e-08	2.52545e-11	6.89361e-11	7.59199e-14	9.39507e-07	1.04244e-13	3.11679e-06	4.00161e-13	3.97479e-12	0.00467814	0.00123427	0.0125024	9.06786e-11	6.71637e-09	5.8342e-11	1.43342e-08	4.2298e-07	1.53771e-08	1.43195e-13	2.9886e-08	1.88897e-14	5.77922e-11	0.00353411	0.00190239	1.26546e-10	6.87135e-11	0.00494725	1.32574e-05	2.34301e-11	4.99857e-14	7.55829e-09	3.53531e-16	6.88789e-12	9.78828e-16	1.75797e-05
7.24701e-08	5.961e-08	1.39251e-08	9.00043e-11	5.32307e-06	8.3966e-11	0.00495895	1.83414e-08	9.58787e-05	0.00103531	1.35273e-10	1.60661e-16	3.04418e-13	4.72223e-14	6.0993e-08	4.72625e-08	2.52545e-11	6.89361e-11	7.59199e-14	9.39507e-07	1.04244e-13	3.11679e-06	4.00161e-13	3.97479e-12	0.00467814	0.00123427	0.0125024	9.06786e-11	6.71637e-09	5.8342e-11	1.43342e-08	4.2298e-07	1.53771e-08	1.43195e-13	2.9886e-08	1.88897e-14	5.77922e-11	0.00353411	0.00190239	1.26546e-10	6.87135e-11	0.00494725	1.32574e-05	2.34301e-11	4.99857e-14	7.55829e-09	3.53531e-16	6.88789e-12	9.78828e-16	1.75797e-05
2.93131e-07	2.40999e-07	1.99644e-07	1.29736e-09	2.15395e-05	1.27221e-09	0.0197522	7.41572e-08	2.68479e-05	0.00417402	5.47301e-10	2.44352e-15	4.51827e-12	1.91369e-13	2.46894e-07	1.33517e-08	1.0212e-10	9.86563e-10	3.06945e-13	3.79947e-06	1.49453e-12	1.26021e-05	1.61846e-12	1.60761e-11	0.0186487	0.00497158	0.15363	3.66745e-10	2.71549e-08	2.35886e-10	5.79534e-08	1.18646e-07	6.21696e-08	2.0493e-12	4.27707e-07	7.63696e-14	2.33686e-10	0.0141367	0.00764772	5.11635e-10	2.77809e-10	0.0197066	5.35986e-05	9.47282e-11	7.17928e-13	3.05868e-08	1.42938e-15	2.78483e-11	3.95963e-15	7.1074e-05
2.93131e-07	2.40999e-07	1.99644e-07	1.29736e-09	2.15395e-05	1.27221e-09	0.0197522	7.41572e-08	2.68479e-05	0.00417402	5.47301e-10	2.44352e-15	4.51827e-12	1.91369e-13	2.46894e-07	1.33517e-08	1.0212e-10	9.86563e-10	3.06945e-13	3.79947e-06	1.49453e-12	1.26021e-05	1.61846e-12	1.60761e-11	0.0186487	0.00497158	0.15363	3.66745e-10	2.71549e-08	2.35886e-10	5.79534e-08	1.18646e-07	6.21696e-08	2.0493e-12	4.27707e-07	7.63696e-14	2.33686e-10	0.0141367	0.00764772	5.11635e-10	2.77809e-10	0.0197066	5.35986e-05	9.47282e-11	7.17928e-13	3.05868e-08	1.42938e-15	2.78483e-11	3.95963e-15	7.1074e-05
1.08366e-06	6.82476e-08	1.5943e-08	1.03047e-10	6.09529e-06	9.61428e-11	0.0309399	2.09993e-08	7.60249e-06	0.00744959	2.06919e-09	1.83962e-16	3.48552e-13	8.26649e-13	9.73939e-07	4.72625e-08	3.67338e-10	7.8925e-11	1.08846e-12	1.0757e-06	1.19349e-13	3.56847e-06	5.93932e-12	5.8995e-11	0.0216762	0.00875528	4.71001e-11	1.03825e-10	7.68963e-09	6.67965e-11	1.64113e-08	3.35967e-08	1.76053e-08	1.63944e-13	3.42166e-08	2.16268e-14	8.39088e-10	0.0245703	0.00217749	1.44883e-10	7.86704e-11	0.048306	1.51785e-05	3.35916e-10	5.72291e-14	8.65488e-09	4.04762e-16	7.886e-12	1.12077e-15	2.01272e-05
1.08366e-06	6.82476e-08	1.5943e-08	1.03047e-10	6.09529e-06	9.61428e-11	0.067022	2.09993e-08	7.60249e-06	0.0150942	2.06919e-09	1.83962e-16	3.48552e-13	8.26649e-13	9.73939e-07	4.72625e-08	3.67338e-10	7.8925e-11	1.08846e-12	1.0757e-06	1.19349e-13	3.56847e-06	5.93932e-12	5.8995e-11	0.0632374	0.0174397	0.976038	1.03825e-10	7.68963e-09	6.67965e-11	1.64113e-08	3.35967e-08	1.76053e-08	1.63944e-13	3.42166e-08	2.16268e-14	8.39088e-10	0.0484702	0.00217749	1.44883e-10	7.86704e-11	0.0669862	1.51785e-05	3.35916e-10	5.72291e-14	8.65488e-09	4.04762e-16	7.886e-12	1.12077e-15	2.01272e-05
2.93131e-07	2.40999e-07	5.62995e-08	3.63909e-10	2.15395e-05	3.3968e-10	0.0197522	7.41572e-08	2.68479e-05	0.00417402	5.47301e-10	6.49976e-16	4.51827e-12	8.26649e-13	2.46894e-07	1.33517e-08	1.0212e-10	2.78704e-10	3.06945e-13	3.79947e-06	1.49453e-12	1.26021e-05	1.61846e-12	1.60761e-11	0.0186487	0.00497158	0.15363	1.34339e-09	2.71549e-08	2.35886e-10	2.05508e-07	1.18646e-07	2.2046e-07	2.0493e-12	1.20827e-07	2.70335e-13	2.33686e-10	0.0141367	0.00764772	5.11635e-10	2.77809e-10	0.0197066	5.35986e-05	9.47282e-11	7.17928e-13	1.17868e-07	1.42938e-15	9.89283e-11	3.95963e-15	7.1074e-05
2.93131e-07	2.40999e-07	5.62995e-08	3.63909e-10	2.15395e-05	3.3968e-10	0.0197522	7.41572e-08	2.68479e-05	0.00417402	5.47301e-10	6.49976e-16	4.51827e-12	8.26649e-13	2.46894e-07	1.33517e-08	1.0212e-10	2.78704e-10	3.06945e-13	3.79947e-06	1.49453e-12	1.26021e-05	1.61846e-12	1.60761e-11	0.0186487	0.00497158	0.15363	1.34339e-09	2.71549e-08	2.35886e-10	2.05508e-07	1.18646e-07	2.2046e-07	2.0493e-12	1.20827e-07	2.70335e-13	2.33686e-10	0.0141367	0.00764772	5.11635e-10	2.77809e-10	0.0197066	5.35986e-05	9.47282e-11	7.17928e-13	1.17868e-07	1.42938e-15	9.89283e-11	3.95963e-15	7.1074e-05
8.29778e-08	6.82476e-08	1.99644e-07	1.03047e-10	6.09529e-06	9.61428e-11	0.00567351	2.09993e-08	7.60249e-06	0.00118522	1.54894e-10	1.83962e-16	3.48552e-13	5.40865e-14	6.98454e-08	3.781e-09	2.89148e-11	7.8925e-11	8.69211e-14	1.0757e-06	1.19349e-13	3.56847e-06	4.58176e-13	4.55105e-12	0.00535242	0.00141287	0.0142882	1.03825e-10	7.68963e-09	6.67965e-11	1.64113e-08	3.35967e-08	1.76053e-08	1.63944e-13	3.42166e-08	2.16268e-14	6.61681e-11	0.00404416	0.00217749	1.44883e-10	7.86704e-11	0.00566014	1.51785e-05	2.68253e-11	5.72291e-14	8.65488e-09	4.04762e-16	7.886e-12	1.12077e-15	2.01272e-05
8.29778e-08	6.82476e-08	1.99644e-07	1.03047e-10	6.09529e-06	9.61428e-11	0.00567351	2.09993e-08	7.60249e-06	0.00118522	1.54894e-10	1.83962e-16	3.48552e-13	5.40865e-14	6.98454e-08	3.781e-09	2.89148e-11	7.8925e-11	8.69211e-14	1.0757e-06	1.19349e-13	3.56847e-06	4.58176e-13	4.55105e-12	0.00535242	0.00141287	0.0142882	1.03825e-10	7.68963e-09	6.67965e-11	1.64113e-08	3.35967e-08	1.76053e-08	1.63944e-13	3.42166e-08	2.16268e-14	6.61681e-11	0.00404416	0.00217749	1.44883e-10	7.86704e-11	0.00566014	1.51785e-05	2.68253e-11	5.72291e-14	8.65488e-09	4.04762e-16	7.886e-12	1.12077e-15	2.01272e-05
2.93131e-07	2.40999e-07	5.62995e-08	3.63909e-10	2.15395e-05	3.3968e-10	0.0197522	2.63904e-07	9.58787e-05	0.00417402	2.06919e-09	6.49976e-16	4.51827e-12	1.91369e-13	2.46894e-07	1.33517e-08	3.67338e-10	2.78704e-10	1.08846e-12	3.79947e-06	4.21458e-13	4.50059e-05	5.93932e-12	5.8995e-11	0.0632374	0.00497158	0.15363	3.66745e-10	2.71549e-08	2.35886e-10	2.05508e-07	1.18646e-07	6.21696e-08	2.0493e-12	4.27707e-07	7.63696e-14	2.33686e-10	0.0141367	0.00764772	5.11635e-10	2.77809e-10	0.0197066	0.000190377	3.35916e-10	7.17928e-13	3.05868e-08	1.42938e-15	2.78483e-11	3.95963e-15	7.1074e-05
2.93131e-07	2.40999e-07	5.62995e-08	3.63909e-10	2.15395e-05	3.3968e-10	0.0197522	2.63904e-07	9.58787e-05	0.00417402	2.06919e-09	6.49976e-16	4.51827e-12	1.91369e-13	2.46894e-07	1.33517e-08	3.67338e-10	2.78704e-10	1.08846e-12	3.79947e-06	4.21458e-13	4.50059e-05	5.93932e-12	5.8995e-11	0.0632374	0.00497158	0.15363	3.66745e-10	2.71549e-08	2.35886e-10	2.05508e-07	1.18646e-07	6.21696e-08	2.0493e-12	4.27707e-07	7.63696e-14	2.33686e-10	0.0141367	0.00764772	5.11635e-10	2.77809e-10	0.0197066	0.000190377	3.35916e-10	7.17928e-13	3.05868e-08	1.42938e-15	2.78483e-11	3.95963e-15	7.1074e-05
1.08366e-06	2.40999e-07	1.99644e-07	3.63909e-10	8.25218e-05	3.3968e-10	0.0197522	2.63904e-07	9.58787e-05	0.00417402	5.47301e-10	6.49976e-16	4.51827e-12	8.26649e-13	2.46894e-07	4.72625e-08	3.67338e-10	9.86563e-10	3.06945e-13	1.38161e-05	1.49453e-12	1.26021e-05	5.93932e-12	5.8995e-11	0.0186487	0.00497158	0.15363	1.34339e-09	2.71549e-08	8.39453e-10	5.79534e-08	4.2298e-07	2.2046e-07	5.78926e-13	4.27707e-07	2.70335e-13	8.39088e-10	0.0141367	0.00764772	5.11635e-10	9.8514e-10	0.0197066	5.35986e-05	3.35916e-10	7.17928e-13	1.17868e-07	5.08678e-15	9.89283e-11	3.95963e-15	0.000252886
1.08366e-06	2.40999e-07	1.99644e-07	3.63909e-10	8.25218e-05	3.3968e-10	0.0197522	2.63904e-07	9.58787e-05	0.00417402	5.47301e-10	6.49976e-16	4.51827e-12	8.26649e-13	2.46894e-07	4.72625e-08	3.67338e-10	9.86563e-10	3.06945e-13	1.38161e-05	1.49453e-12	1.26021e-05	5.93932e-12	5.8995e-11	0.0186487	0.00497158	0.15363	1.34339e-09	2.71549e-08	8.39453e-10	5.79534e-08	4.2298e-07	2.2046e-07	5.78926e-13	4.27707e-07	2.70335e-13	8.39088e-10	0.0141367	0.00764772	5.11635e-10	9.8514e-10	0.0197066	5.35986e-05	3.35916e-10	7.17928e-13	1.17868e-07	5.08678e-15	9.89283e-11	3.95963e-15	0.000252886
8.29778e-08	8.53095e-07	1.5943e-08	1.29736e-09	8.25218e-05	1.27221e-09	0.00567351	2.63904e-07	7.60249e-06	0.00118522	2.06919e-09	2.44352e-15	3.48552e-13	5.40865e-14	6.98454e-08	3.781e-09	2.89148e-11	7.8925e-11	1.08846e-12	1.0757e-06	1.49453e-12	3.56847e-06	4.58176e-13	4.55105e-12	0.00535242	0.00141287	0.0142882	1.03825e-10	9.64649e-08	8.39453e-10	1.64113e-08	3.35967e-08	1.76053e-08	2.0493e-12	3.42166e-08	2.70335e-13	8.39088e-10	0.00404416	0.00217749	1.81753e-09	7.86704e-11	0.00566014	0.000190377	2.68253e-11	5.72291e-14	8.65488e-09	4.04762e-16	7.886e-12	1.12077e-15	2.01272e-05
8.29778e-08	8.53095e-07	1.5943e-08	1.29736e-09	8.25218e-05	1.27221e-09	0.00567351	2.63904e-07	7.60249e-06	0.00118522	2.06919e-09	2.44352e-15	3.48552e-13	5.40865e-14	6.98454e-08	3.781e-09	2.89148e-11	7.8925e-11	1.08846e-12	1.0757e-06	1.49453e-12	3.56847e-06	4.58176e-13	4.55105e-12	0.00535242	0.00141287	0.0142882	1.03825e-10	9.64649e-08	8.39453e-10	1.64113e-08	3.35967e-08	1.76053e-08	2.0493e-12	3.42166e-08	2.70335e-13	8.39088e-10	0.00404416	0.00217749	1.81753e-09	7.86704e-11	0.00566014	0.000190377	2.68253e-11	5.72291e-14	8.65488e-09	4.04762e-16	7.886e-12	1.12077e-15	2.01272e-05
2.93131e-07	2.40999e-07	1.99644e-07	1.29736e-09	2.15395e-05	3.3968e-10	0.0197522	7.41572e-08	2.68479e-05	0.00417402	2.06919e-09	6.49976e-16	4.51827e-12	8.26649e-13	9.73939e-07	4.72625e-08	1.0212e-10	9.86563e-10	1.08846e-12	3.79947e-06	4.21458e-13	4.50059e-05	1.61846e-12	1.60761e-11	0.0186487	0.00497158	0.15363	1.34339e-09	9.64649e-08	8.39453e-10	5.79534e-08	4.2298e-07	2.2046e-07	5.78926e-13	4.27707e-07	7.63696e-14	2.33686e-10	0.0141367	0.00764772	5.11635e-10	9.8514e-10	0.0197066	5.35986e-05	3.35916e-10	7.17928e-13	3.05868e-08	5.08678e-15	9.89283e-11	1.47748e-14	0.000252886
2.93131e-07	2.40999e-07	1.99644e-07	1.29736e-09	2.15395e-05	3.3968e-10	0.0197522	7.41572e-08	2.68479e-05	0.00417402	2.06919e-09	6.49976e-16	4.51827e-12	8.26649e-13	9.73939e-07	4.72625e-08	1.0212e-10	9.86563e-10	1.08846e-12	3.79947e-06	4.21458e-13	4.50059e-05	1.61846e-12	1.60761e-11	0.0186487	0.00497158	0.15363	1.34339e-09	9.64649e-08	8.39453e-10	5.79534e-08	4.2298e-07	2.2046e-07	5.78926e-13	4.27707e-07	7.63696e-14	2.33686e-10	0.0141367	0.00764772	5.11635e-10	9.8514e-10	0.0197066	5.35986e-05	3.35916e-10	7.17928e-13	3.05868e-08	5.08678e-15	9.89283e-11	1.47748e-14	0.000252886
1.9506e-07	8.53095e-07	1.99644e-07	1.29736e-09	8.25218e-05	2.2603e-10	0.0132321	4.93501e-08	1.78668e-05	0.00278148	3.64178e-10	4.32503e-16	8.19313e-13	1.27304e-13	1.64271e-07	8.88536e-09	6.79576e-11	9.86563e-10	2.04267e-13	2.52837e-06	2.80474e-13	8.38641e-06	1.077e-12	1.06978e-11	0.0124883	0.00331401	0.0329423	2.44049e-10	1.80711e-08	1.56978e-10	3.85671e-08	7.89563e-08	4.13729e-08	3.85268e-13	8.04089e-08	5.0823e-14	1.55511e-10	0.00945241	0.00510243	1.81753e-09	9.8514e-10	0.0132013	3.56696e-05	6.30401e-11	1.34492e-13	2.03519e-08	9.51227e-16	1.85326e-11	1.47748e-14	4.72995e-05
1.9506e-07	8.53095e-07	1.99644e-07	1.29736e-09	8.25218e-05	2.2603e-10	0.0132321	4.93501e-08	1.78668e-05	0.00278148	3.64178e-10	4.32503e-16	8.19313e-13	1.27304e-13	1.64271e-07	8.88536e-09	6.79576e-11	9.86563e-10	2.04267e-13	2.52837e-06	2.80474e-13	8.38641e-06	1.077e-12	1.06978e-11	0.0124883	0.00331401	0.0329423	2.44049e-10	1.80711e-08	1.56978e-10	3.85671e-08	7.89563e-08	4.13729e-08	3.85268e-13	8.04089e-08	5.0823e-14	1.55511e-10	0.00945241	0.00510243	1.81753e-09	9.8514e-10	0.0132013	3.56696e-05	6.30401e-11	1.34492e-13	2.03519e-08	9.51227e-16	1.85326e-11	1.47748e-14	4.72995e-05
0.000250005	0.00307283	4.74695e-05	0.802736	0.0013044	9.38128e-11	4.29678e-05	5.86652e-05	2.72929e-05	0.000922011	3.07003e-08	1.81999e-13	3.30997e-10	1.30528e-09	8.55733e-09	1.37314e-08	5.37107e-09	1.15275e-06	7.83907e-11	9.87149e-06	1.07417e-10	0.000652484	2.27864e-08	1.48345e-08	8.31702e-05	2.17363e-05	5.08277e-05	5.12961e-06	3.23543e-06	3.06616e-06	2.99588e-06	0.000117114	2.44123e-05	1.47933e-10	0.00049666	7.84315e-14	6.0503e-08	0.00314933	0.001695	0.00506845	1.10497e-05	0.00440559	0.000890792	4.88268e-09	8.44379e-10	0.00809579	1.22244e-12	3.04756e-11	4.90266e-08	0.00367535
2.45942e-07	5.62435e-08	5.61908e-11	1.17823e-08	2.97859e-06	2.0282e-10	0.00985278	2.4444e-09	0.000123459	7.99401e-05	1.03958e-08	1.2188e-14	2.27881e-11	1.23542e-10	2.76281e-11	2.41017e-10	2.64259e-07	3.57514e-08	1.00849e-14	1.74861e-05	1.38614e-14	5.78869e-05	2.99424e-11	2.98882e-10	4.8449e-07	7.08834e-07	2.23214e-07	6.78364e-09	4.95313e-07	4.28754e-09	0.00368207	3.88334e-09	5.52545e-10	1.04707e-11	3.98884e-09	1.39018e-12	7.60509e-12	2.03268e-06	1.07995e-06	3.01979e-09	1.6441e-09	2.81824e-06	1.77326e-06	3.13678e-12	3.66718e-12	2.35266e-09	1.10386e-16	3.91282e-15	8.08628e-11	8.46985e-07
7.44155e-08	2.40549e-09	2.39892e-12	5.00294e-10	1.1754e-07	6.13544e-11	0.00300362	7.4008e-10	3.738e-05	2.41936e-05	3.14429e-09	3.6867e-15	6.89593e-12	1.06732e-09	8.35005e-12	7.29777e-11	7.99944e-08	1.52906e-09	3.05354e-15	5.29235e-06	9.83077e-14	0.000413331	9.06092e-12	9.0445e-11	1.46691e-07	2.14616e-07	6.75853e-08	2.05287e-09	1.49968e-07	1.29812e-09	0.00111774	1.1757e-09	1.67301e-10	3.17045e-12	1.20779e-09	4.20935e-13	2.30222e-12	6.15443e-07	3.26952e-07	1.2869e-10	7.01904e-11	8.53217e-07	5.36896e-07	9.49761e-13	1.11033e-12	7.11344e-10	3.34209e-17	1.1847e-15	3.27805e-12	2.56438e-07
1.50197e-07	6.8789e-09	6.94882e-12	1.37675e-09	3.18603e-07	1.74215e-10	0.0320848	2.07482e-09	9.78513e-05	6.35906e-05	8.80455e-09	1.07086e-14	2.5935e-10	7.74116e-11	2.40672e-11	2.04609e-10	2.11208e-07	4.35729e-09	8.7908e-15	1.4028e-05	1.20335e-14	4.60907e-05	2.60409e-11	2.54785e-10	4.06055e-07	5.92418e-07	1.92952e-07	5.87616e-09	4.19641e-07	3.70159e-09	0.00992407	3.3697e-09	4.86047e-10	9.10066e-12	3.43352e-09	1.17704e-12	6.57451e-12	1.70431e-06	9.05435e-07	2.66159e-10	1.42455e-10	2.35876e-06	1.49318e-06	2.64888e-12	3.17347e-12	2.05361e-09	9.73336e-17	3.40084e-15	9.00193e-12	7.12132e-07
1.02642e-07	4.26096e-09	4.29032e-12	8.61266e-10	2.0003e-07	1.08094e-10	0.00402781	1.29168e-09	6.1994e-05	4.02438e-05	5.48201e-09	6.60599e-15	1.22438e-11	1.16393e-09	1.48733e-11	1.2738e-10	1.33517e-07	2.70139e-09	5.43602e-15	8.85897e-06	1.34943e-13	0.00053197	1.61084e-11	1.58411e-10	2.53603e-07	3.70258e-07	1.19568e-07	3.6386e-09	2.61375e-07	2.29447e-09	0.00147329	2.08604e-09	2.9987e-10	5.63181e-12	2.12997e-09	7.3326e-13	4.07366e-12	1.06432e-06	5.65422e-07	1.80783e-10	9.72268e-11	1.47363e-06	9.31468e-07	1.65124e-12	1.96597e-12	1.2687e-09	6.0013e-17	2.10451e-15	5.63364e-12	4.44403e-07
0.00398071	0.00688129	0.000753675	0.0011548	0.000383647	1.48038e-09	0.000689623	0.00662028	0.0146818	0.00207993	9.03697e-09	2.86919e-12	5.258e-09	9.07415e-09	1.08682e-06	1.08748e-05	1.66921e-09	8.00204e-06	1.24769e-09	0.00114991	1.71491e-09	0.000206257	5.07064e-08	3.29285e-08	0.0424326	0.000349835	0.000352376	1.56282e-06	1.01588e-06	6.86125e-06	9.44154e-07	0.0704735	0.46143	2.34363e-09	0.0121012	1.24191e-12	9.6944e-07	0.00100255	0.00381727	0.0510482	3.4778e-06	0.00139801	0.0214796	1.5455e-09	5.84929e-09	0.76034	9.7351e-10	4.86147e-10	1.45878e-08	0.031332
0.0287017	0.0068693	0.00531148	0.00816169	0.00292678	1.10684e-08	0.0048964	0.0452091	0.0219189	0.00207617	6.82045e-08	2.15327e-11	3.85207e-08	9.05476e-09	1.0847e-06	1.08557e-05	1.19873e-08	7.988e-06	8.83333e-09	0.00114784	1.21411e-08	0.0014688	3.7148e-07	2.41237e-07	0.0627794	0.00247586	0.000351757	1.14283e-05	7.20489e-06	6.84915e-06	6.68432e-06	0.0869402	0.916134	1.65629e-08	0.0239969	8.77683e-12	6.94944e-06	0.00707958	0.00381054	0.0751649	2.46214e-05	0.00988339	0.0422506	1.09418e-08	5.83899e-09	0.0396886	9.71793e-10	3.4479e-09	1.08864e-07	0.0554632
0.0561803	0.0137339	0.0106837	0.0163738	0.00587141	2.25395e-08	0.00976844	0.0320177	0.0220328	0.00415903	1.38277e-07	4.38843e-11	7.80264e-08	1.8379e-08	2.18497e-06	1.10555e-05	2.42228e-08	1.61257e-05	1.78432e-08	0.00230696	2.46053e-08	0.00294504	3.77939e-07	2.45841e-07	0.0633845	0.00495127	0.000710361	2.3122e-05	1.45794e-05	1.38311e-05	1.35086e-05	0.0876946	0.839462	3.35578e-08	0.0241661	1.78831e-11	1.39829e-05	0.0140906	0.00762252	0.0758029	4.98008e-05	0.0196342	0.0428619	2.20488e-08	1.1805e-08	0.0404189	9.93295e-10	6.95485e-09	2.20631e-07	0.0560864
2.65735e-07	2.21723e-07	2.26747e-13	3.38329e-13	7.77545e-08	3.13937e-09	7.87243e-05	6.69086e-08	2.38255e-05	0.000144254	4.83282e-09	6.89214e-12	1.15091e-12	2.97552e-10	8.71543e-10	0.00130343	9.22821e-11	2.57849e-10	2.92631e-10	0.00118164	4.00162e-10	1.12351e-05	1.5155e-12	1.77835e-06	7.31257e-05	1.89934e-05	2.3188e-05	3.47809e-07	2.46715e-08	2.18489e-10	5.2303e-08	9.95382e-07	2.9759e-08	5.53222e-10	1.10505e-07	7.44417e-09	2.15044e-10	5.4684e-05	0.000266025	4.73371e-10	2.72284e-05	7.60758e-05	0.000434269	8.74623e-08	1.87597e-13	1.46515e-05	5.98758e-15	1.13752e-10	4.75519e-10	6.41192e-05
4.71578e-08	3.98196e-08	1.95295e-11	6.03955e-14	6.89769e-06	0.000382107	1.41162e-05	1.20536e-08	0.00209047	3.09064e-05	3.95179e-07	2.50009e-10	2.03214e-13	3.19437e-08	8.46914e-08	0.00225701	8.14313e-09	2.22059e-08	5.37234e-05	0.00338746	3.45523e-08	0.00278597	1.28428e-11	1.46609e-06	0.0063294	0.00165674	0.00199587	3.41203e-08	2.14322e-06	1.89254e-08	4.7553e-06	0.000103572	2.55507e-06	4.75514e-08	9.54433e-06	6.15008e-09	1.88495e-08	9.8892e-06	0.03282	4.09318e-08	4.67246e-08	1.37359e-05	0.0220432	0.0159311	1.62078e-11	5.62989e-06	5.15808e-13	2.10579e-05	3.89391e-10	0.00556061
0.00263777	2.56826e-05	0.0502178	3.01181e-05	9.28563e-06	6.99751e-10	0.00651798	2.44371e-05	1.14419e-05	7.2352e-06	1.35271e-07	4.28099e-11	7.74076e-08	3.42123e-06	3.23453e-09	1.64835e-08	1.30945e-07	8.65244e-05	3.26823e-11	4.04086e-06	4.49207e-11	2.86867e-05	5.58844e-07	6.60497e-08	6.25415e-06	9.15011e-06	1.87849e-06	2.29842e-05	1.46998e-05	1.39621e-05	0.000344816	4.88769e-05	2.73599e-06	3.38507e-08	6.83458e-05	1.79377e-11	1.34788e-07	2.62388e-05	1.39499e-05	0.00106464	2.30212e-06	0.000523529	0.000121744	4.04832e-11	6.33676e-08	4.24902e-05	2.78334e-10	1.27111e-11	2.16743e-07	1.09359e-05
0.000718849	7.29396e-06	0.014768	8.49342e-06	2.43748e-06	1.87882e-10	0.0018467	6.90356e-06	3.22091e-06	1.98968e-06	3.59818e-08	1.14516e-11	2.12095e-08	7.97142e-07	8.24798e-10	4.68127e-09	3.6599e-08	2.45743e-05	9.26537e-12	1.11729e-06	1.27349e-11	8.07541e-06	1.53122e-07	1.80975e-08	1.76992e-06	2.58948e-06	5.32548e-07	6.30922e-06	4.16006e-06	3.9443e-06	9.77788e-05	1.37837e-05	7.75651e-07	9.61353e-09	1.9411e-05	5.09429e-12	3.77405e-08	7.42569e-06	3.92691e-06	0.000301521	6.52649e-07	0.000147428	3.44563e-05	1.14769e-11	1.79329e-08	1.10902e-05	7.86288e-11	3.59721e-12	5.84117e-08	3.08938e-06
0.000718849	7.29396e-06	0.014768	8.49342e-06	2.43748e-06	1.87882e-10	0.0018467	6.90356e-06	3.22091e-06	1.98968e-06	3.59818e-08	1.14516e-11	2.12095e-08	7.97142e-07	8.24798e-10	4.68127e-09	3.6599e-08	2.45743e-05	9.26537e-12	1.11729e-06	1.27349e-11	8.07541e-06	1.53122e-07	1.80975e-08	1.76992e-06	2.58948e-06	5.32548e-07	6.30922e-06	4.16006e-06	3.9443e-06	9.77788e-05	1.37837e-05	7.75651e-07	9.61353e-09	1.9411e-05	5.09429e-12	3.77405e-08	7.42569e-06	3.92691e-06	0.000301521	6.52649e-07	0.000147428	3.44563e-05	1.14769e-11	1.79329e-08	1.10902e-05	7.86288e-11	3.59721e-12	5.84117e-08	3.08938e-06
0.000718849	7.29396e-06	0.014768	8.49342e-06	2.43748e-06	1.87882e-10	0.0018467	6.90356e-06	3.22091e-06	1.98968e-06	3.59818e-08	1.14516e-11	2.12095e-08	7.97142e-07	8.24798e-10	4.68127e-09	3.6599e-08	2.45743e-05	9.26537e-12	1.11729e-06	1.27349e-11	8.07541e-06	1.53122e-07	1.80975e-08	1.76992e-06	2.58948e-06	5.32548e-07	6.30922e-06	4.16006e-06	3.9443e-06	9.77788e-05	1.37837e-05	7.75651e-07	9.61353e-09	1.9411e-05	5.09429e-12	3.77405e-08	7.42569e-06	3.92691e-06	0.000301521	6.52649e-07	0.000147428	3.44563e-05	1.14769e-11	1.79329e-08	1.10902e-05	7.86288e-11	3.59721e-12	5.84117e-08	3.08938e-06
4.2238e-05	2.03575e-05	3.40671e-10	2.42306e-08	7.88367e-06	4.40706e-07	3.02189e-07	9.93885e-06	4.5916e-06	5.85975e-06	1.14571e-07	8.53074e-10	3.23512e-08	4.61017e-07	5.38012e-11	0.000135833	1.9517e-08	2.75199e-07	5.74098e-10	0.00017971	7.85057e-10	0.000102314	8.38347e-08	0.998447	2.51118e-06	1.53204e-07	1.42423e-07	0.996697	1.17083e-05	1.10813e-05	1.08188e-05	8.25146e-07	2.38435e-08	5.90448e-07	2.16724e-07	3.28008e-08	4.22858e-10	2.07282e-05	1.10736e-05	3.35372e-05	0.158633	0.000692431	3.86879e-07	3.31527e-08	4.81438e-09	0.642037	4.97115e-09	2.23236e-10	0.345322	8.68338e-06
6.7651e-06	3.88684e-06	7.38829e-11	4.62657e-09	1.38591e-06	7.02367e-07	6.44779e-08	1.65375e-06	5.54094e-06	1.07726e-06	2.0537e-08	1.35998e-09	5.21713e-09	8.21294e-08	1.03812e-11	0.000157632	2.71225e-08	5.92134e-08	1.2431e-10	2.76685e-05	1.6946e-10	0.000109656	1.17119e-07	0.997918	4.15726e-07	2.39267e-07	2.36812e-08	0.995553	2.22959e-06	2.09971e-06	1.5035e-05	1.76526e-07	5.18273e-09	1.27791e-07	4.65458e-08	6.74079e-09	6.64043e-10	3.92749e-06	1.53435e-05	6.38739e-06	0.162473	0.000741126	8.31003e-08	6.32938e-09	8.00171e-10	0.606745	1.07906e-09	4.8146e-11	0.0724269	1.6458e-06
2.20059e-06	1.04008e-06	1.60719e-11	1.22305e-09	3.71765e-07	3.36901e-07	1.42803e-08	5.38685e-07	4.092e-06	2.90506e-07	5.45607e-09	6.51966e-10	1.69893e-09	1.76966e-08	2.28714e-12	0.000124041	1.62094e-08	1.30902e-08	2.71126e-11	9.87149e-06	3.71517e-11	9.78783e-05	6.9386e-08	0.998673	1.36973e-07	1.18683e-07	7.76952e-09	0.997183	5.95616e-07	5.63866e-07	8.98519e-06	3.89257e-08	1.1232e-09	2.79774e-08	1.03213e-08	1.60595e-09	3.2639e-10	1.05798e-06	9.21481e-06	1.70597e-06	0.0570802	0.000662994	1.83126e-08	1.68875e-09	2.61919e-10	0.506484	2.3298e-10	1.05385e-11	0.0322585	4.41768e-07
0.00196674	0.000462283	2.65552e-09	4.02355e-09	0.0362256	0.00159905	0.000324581	0.000445522	0.000206545	0.000137029	2.77724e-06	0.000152594	0.0163104	0.000730391	7.11965e-08	4.59335e-05	4.47863e-07	2.15536e-06	4.47974e-09	0.00840894	8.30864e-07	9.71817e-05	1.97119e-06	0.13776	8.26658e-07	0.000163664	4.71468e-08	0.000351656	0.00201732	0.000253426	0.000244596	0.00088426	1.86903e-07	0.000621877	1.71152e-06	3.59715e-05	4.63622e-07	0.000470315	1.85219e-06	0.000758155	0.156138	4.86185e-06	3.03626e-06	5.52886e-09	0.00170389	0.916968	5.30564e-06	2.36982e-07	0.36364	0.000197153
0.00105907	0.000462283	1.50035e-09	2.26121e-09	0.0192788	0.000849734	0.000182438	0.000249096	0.000208025	0.000138035	1.46083e-06	8.13375e-05	0.0089068	0.000736724	7.17604e-08	4.62599e-05	2.49456e-07	2.17068e-06	2.53102e-09	0.0084698	4.69432e-07	5.45206e-05	1.06838e-06	0.0796941	8.32552e-07	9.23118e-05	4.71468e-08	0.000192384	0.00113876	0.000253426	0.00013821	0.000890582	1.86903e-07	0.000352073	1.71152e-06	2.02163e-05	2.56847e-07	0.000265309	1.86547e-06	0.000763557	0.0940393	2.70806e-06	3.05791e-06	3.12377e-09	0.00170389	0.991927	5.30564e-06	1.33656e-07	0.233468	0.000198561
0.00195228	0.000459023	2.65552e-09	4.05234e-09	0.0364941	0.00158714	0.000324581	0.000442363	0.000208025	0.000137029	2.75632e-06	0.000152594	0.0161931	0.000730391	7.17604e-08	4.59335e-05	4.47863e-07	2.15536e-06	4.51162e-09	0.0084698	8.36778e-07	9.71817e-05	1.95677e-06	0.136891	8.26658e-07	0.000163664	4.68136e-08	0.000351656	0.00201732	0.000251629	0.000246336	0.000890582	1.86903e-07	0.000626293	1.69944e-06	3.57177e-05	4.60305e-07	0.000470315	1.86547e-06	0.000758155	0.155206	4.82725e-06	3.03626e-06	5.52886e-09	0.00169184	0.86526	5.26802e-06	2.38672e-07	0.361915	0.000197153
0.00196674	0.000459023	2.67442e-09	4.05234e-09	0.0362256	0.00159905	0.000326903	0.000442363	0.000206545	0.000138035	2.75632e-06	0.000152594	0.0161931	0.000736724	7.17604e-08	4.62599e-05	4.51097e-07	2.17068e-06	4.51162e-09	0.00840894	8.36778e-07	9.71817e-05	1.95677e-06	0.136891	8.32552e-07	0.000163664	4.68136e-08	0.000354241	0.00203167	0.000251629	0.000244596	0.00088426	1.86903e-07	0.000621877	1.69944e-06	3.59715e-05	4.60305e-07	0.000473667	1.85219e-06	0.000758155	0.156138	4.82725e-06	3.03626e-06	5.56822e-09	0.00169184	0.840539	5.26802e-06	2.38672e-07	0.361915	0.000197153
1.80433e-06	3.33665e-06	3.60528e-07	0.000302093	0.0163789	9.63625e-11	4.26865e-05	3.19876e-06	2.70776e-05	0.0682463	1.86019e-08	5.92311e-12	1.39361e-09	2.97167e-10	5.69991e-11	5.66627e-11	5.84025e-08	2.94309e-07	4.2805e-12	0.00116392	5.85946e-12	0.0014832	1.83428e-09	1.19518e-09	1.12412e-07	1.64005e-07	6.3827e-09	4.13023e-07	1.91757e-06	1.81639e-06	3.23686e-05	8.81529e-07	5.00699e-08	4.41434e-09	2.31914e-07	2.34082e-12	3.28954e-09	4.71822e-07	2.91781e-05	5.49254e-06	1.66298e-09	7.60089e-05	2.97925e-06	7.33436e-13	2.15234e-10	7.58998e-07	5.10306e-12	2.30655e-13	6.65177e-05	1.97114e-07
1.48943e-06	3.8318e-07	2.69448e-06	0.0580087	0.00237804	1.00246e-10	3.46889e-05	3.65667e-07	2.19767e-05	0.0564886	2.00046e-09	6.42358e-13	1.15017e-09	2.45447e-10	4.69859e-11	4.68144e-11	4.75007e-08	2.42502e-07	4.9152e-13	0.0085838	6.72135e-13	0.00118715	1.51453e-09	9.87681e-10	9.25727e-08	1.34964e-07	5.26068e-09	3.40679e-07	1.98815e-06	2.07319e-07	2.63282e-05	7.26708e-07	4.14173e-08	5.07427e-10	1.90975e-07	2.69123e-13	3.72203e-10	3.8859e-07	2.36638e-05	6.28726e-07	1.24298e-08	0.000560903	3.40819e-07	6.05148e-13	1.77478e-10	6.26931e-07	3.83302e-11	1.90405e-13	5.34127e-05	1.47419e-06
1.4051e-05	2.38191e-07	1.85246e-07	0.00419294	0.00147888	1.00246e-10	2.15626e-05	2.27298e-07	1.36605e-05	0.94127	1.93095e-08	3.99162e-13	7.1482e-10	1.52386e-10	2.91886e-11	2.91005e-11	2.95245e-08	1.50743e-07	3.05533e-13	0.00367047	6.07717e-12	0.000738243	1.4181e-08	6.13833e-10	5.75435e-08	8.38943e-08	3.27009e-09	3.18391e-06	1.36437e-07	1.28869e-07	1.6366e-05	4.51715e-07	2.57454e-08	3.15424e-10	1.18713e-07	2.42891e-12	3.40845e-09	2.41549e-07	1.47092e-05	3.90818e-07	8.54546e-10	3.83016e-05	2.11854e-07	3.76166e-13	1.10321e-10	3.89518e-07	2.62562e-12	1.18356e-13	3.31929e-05	1.00982e-07
7.94401e-07	3.33665e-06	1.58794e-07	0.0574974	0.00130829	5.57832e-12	1.88007e-05	1.95125e-07	1.19257e-05	0.0312437	1.06651e-09	3.41566e-13	6.13615e-10	1.30623e-10	2.50791e-11	2.49574e-11	2.57198e-08	1.2963e-07	2.62062e-13	0.00051286	3.58729e-13	0.000653774	8.07647e-10	5.26246e-10	4.9511e-08	7.22346e-08	2.81125e-09	1.8186e-07	1.17185e-07	1.108e-07	1.42569e-05	3.88248e-07	2.20532e-08	2.70746e-10	1.02148e-07	1.4357e-13	1.98834e-10	2.07809e-07	1.28508e-05	5.49254e-06	7.32455e-10	3.34771e-05	1.82066e-07	3.2304e-13	9.47977e-11	3.34032e-07	2.24756e-12	1.0159e-13	2.92846e-05	8.68158e-08
3.62219e-06	9.32596e-07	7.23649e-07	0.0166471	0.00594056	9.63625e-11	8.56782e-05	8.89258e-07	5.435e-05	0.128186	4.86439e-09	1.55778e-12	1.03807e-08	5.96947e-10	1.14455e-10	1.13732e-10	1.17231e-07	5.90732e-07	1.19426e-12	0.0023337	1.63479e-12	0.00297272	3.68223e-09	2.39926e-09	2.25635e-07	3.29193e-07	1.28113e-08	8.29117e-07	5.34044e-07	5.04958e-07	6.4968e-05	1.76943e-06	3.60215e-07	1.23381e-09	4.65494e-07	6.54258e-13	9.06269e-10	9.47043e-07	5.85659e-05	1.52968e-06	3.33792e-09	0.000152557	8.29722e-07	1.47215e-12	4.32019e-10	1.52394e-06	3.68452e-11	4.62972e-13	0.000503702	3.95652e-07
1.35408e-05	4.6463e-07	3.60528e-07	0.00836341	0.00296762	1.26717e-11	0.000308681	4.4303e-07	2.70776e-05	0.352148	1.86019e-08	7.75927e-13	1.39361e-09	2.61246e-09	4.56906e-10	4.06914e-10	4.26295e-07	2.94309e-07	4.2805e-12	0.00116392	8.14464e-13	0.0014832	1.36632e-08	8.90265e-09	8.10179e-07	1.18202e-06	2.5622e-05	4.13023e-07	2.66063e-07	2.51571e-07	3.23686e-05	8.81529e-07	5.00699e-08	6.14697e-10	2.31914e-07	3.25959e-13	3.28954e-09	3.40051e-06	2.91781e-05	7.62094e-07	1.66298e-09	0.000550527	4.13372e-07	5.27652e-12	2.15234e-10	7.58998e-07	5.10306e-12	2.30655e-13	6.65177e-05	1.97114e-07
1.02524e-06	2.64073e-07	2.04904e-07	0.00477039	0.00168805	7.19965e-12	0.000308681	2.51789e-07	1.5389e-05	0.0399582	1.37654e-09	4.40848e-13	1.03807e-08	1.6869e-10	3.23751e-11	3.22043e-11	3.31902e-08	1.67271e-07	3.3816e-13	0.000661749	4.62897e-13	0.000843479	1.04231e-09	6.79145e-10	6.38885e-08	9.32107e-08	3.62758e-09	2.34697e-07	1.51214e-07	1.42976e-07	0.000232821	5.00998e-07	2.8457e-08	3.49363e-10	1.31809e-07	1.85259e-13	2.56584e-10	2.68155e-07	1.65828e-05	4.33128e-07	9.45147e-10	4.3199e-05	2.34936e-07	4.16845e-13	1.22326e-10	4.31167e-07	2.90025e-12	1.3109e-13	3.77953e-05	1.12027e-07
1.38952e-05	3.42157e-06	2.66582e-06	0.0574239	0.0225363	1.00246e-10	0.000311894	3.31821e-06	0.000197973	0.180176	1.93095e-08	6.16466e-12	1.07694e-08	2.71512e-09	4.68043e-10	4.18025e-10	4.31084e-07	2.18864e-06	4.44412e-12	0.0085838	6.07717e-12	0.0105953	1.4181e-08	9.24795e-09	8.3852e-07	1.20947e-06	4.75649e-08	3.18391e-06	1.98815e-06	1.88129e-06	0.000237999	6.53574e-06	3.70495e-07	4.57966e-09	1.72359e-06	2.40311e-12	3.40845e-09	3.51983e-06	0.000213168	5.63426e-06	1.22975e-08	0.000554897	3.05422e-06	5.41329e-12	1.60759e-09	6.17055e-06	3.7921e-11	1.72468e-12	0.000502772	1.45845e-06
1.8653e-06	4.7984e-07	3.73186e-07	0.00841142	0.00297658	1.31322e-11	4.34396e-05	4.57914e-07	0.000200117	0.0697484	2.50541e-09	8.04488e-13	1.44041e-09	3.07487e-10	5.88508e-11	4.22512e-10	5.94849e-08	3.03675e-07	6.15511e-13	0.00116748	8.41688e-13	0.00148619	1.89671e-09	1.23691e-09	1.15926e-07	1.69011e-07	6.58774e-09	4.26645e-07	2.74862e-07	2.59619e-07	3.29696e-05	6.6064e-06	5.18653e-08	6.35428e-10	2.39149e-07	3.37011e-13	4.66106e-10	4.86617e-07	2.96335e-05	7.87332e-07	1.72152e-09	7.71615e-05	4.26796e-07	7.57803e-13	2.2225e-10	7.85206e-07	5.28956e-12	2.38437e-13	6.68922e-05	2.03439e-07
1.80433e-06	4.6463e-07	3.60528e-07	0.00836341	0.00296762	1.26717e-11	4.26865e-05	4.4303e-07	2.70776e-05	0.0682463	2.4229e-09	7.75927e-13	1.39361e-09	2.97167e-10	5.69991e-11	5.66627e-11	5.84025e-08	2.94309e-07	5.9499e-13	0.00116392	8.14464e-13	0.0014832	1.83428e-09	1.19518e-09	1.12412e-07	1.64005e-07	6.3827e-09	4.13023e-07	2.66063e-07	2.51571e-07	3.23686e-05	6.3763e-06	5.00699e-08	6.14697e-10	2.31914e-07	3.25959e-13	4.51489e-10	4.71822e-07	2.91781e-05	7.62094e-07	1.66298e-09	7.60089e-05	4.13372e-07	7.33436e-13	2.15234e-10	7.58998e-07	5.10306e-12	2.30655e-13	6.65177e-05	1.97114e-07
7.94401e-07	2.04648e-07	1.58794e-07	0.00370078	0.00130829	5.57832e-12	1.88007e-05	1.95125e-07	1.19257e-05	0.0312437	1.06651e-09	3.41566e-13	6.13615e-10	2.61246e-09	2.50791e-11	2.49574e-11	2.57198e-08	1.2963e-07	2.62062e-13	0.00051286	5.85946e-12	0.0041452	8.07647e-10	5.26246e-10	4.9511e-08	7.22346e-08	2.81125e-09	1.8186e-07	1.17185e-07	1.108e-07	1.42569e-05	3.88248e-07	2.20532e-08	2.70746e-10	1.02148e-07	1.4357e-13	1.98834e-10	2.07809e-07	1.28508e-05	3.35657e-07	7.32455e-10	3.34771e-05	1.82066e-07	3.2304e-13	9.47977e-11	3.34032e-07	2.24756e-12	1.0159e-13	2.92846e-05	8.68158e-08
[truncated: 1,940 more columns]

## Sheet: SVM
ybcS	proK	acrA	evgS	topA	mrdA	araJ	pcnB	thrA	gyrA	mrdB	mokC.nhaA	yaaH	ybaL	cls	murE	ompF.asnS	ftsW	dgt	secF	ECB_00212	cyoA.ampG	lon.hupB	mraZ	yahA	fsr	frmB	ylaB	nagD	tig	sbcC	ykgE	yahG	polB	kefC	pdhR	gltL	dnaK	hfq	menD	dnaJ	lpxC	hepA	sgrR	insL.1	spoT	yfbV.ackA	ydcD	mokB.trg	rlmL
0.0250498	0.00598049	0.00742255	0.0205011	0.0369211	0.0239121	0.0102549	0.0093676	0.0111414	0.0213337	0.0287897	0.0325376	0.0227398	0.0392317	0.0308834	0.00592937	0.0137176	0.0059342	0.00722834	0.0176252	0.00725689	0.0110243	0.0193305	0.0237143	0.00844549	0.00838677	0.00727218	0.0232607	0.00837441	0.00930989	0.00724538	0.0105861	0.00728874	0.00592917	0.00598122	0.00591651	0.0131964	0.00838218	0.0110467	0.00844255	0.00728183	0.011018	0.0084445	0.00724815	0.0084144	0.0366441	0.00933786	0.00834296	0.0250048	0.00943169
0.0250027	0.00411072	0.00738315	0.0104028	0.0353109	0.0238729	0.0102607	0.0093744	0.0111362	0.0208648	0.0281073	0.0311098	0.0221685	0.0593447	0.030899	0.00595245	0.0138208	0.00588893	0.00715925	0.0175123	0.00721209	0.0109555	0.0193268	0.0229529	0.00845908	0.00840533	0.00728624	0.0225067	0.00822588	0.00930989	0.00722962	0.0105195	0.00728753	0.00579381	0.00597506	0.00593466	0.0131914	0.00839627	0.0110836	0.00843512	0.00724712	0.011018	0.00844239	0.00720232	0.00839204	0.035304	0.00936919	0.00839807	0.0246719	0.00942127
0.0259359	0.00598161	0.00598238	0.0103908	0.037042	0.0239323	0.0102549	0.00936762	0.0111433	0.0213695	0.0288368	0.0326394	0.0227863	0.0637869	0.0308834	0.00592939	0.0137224	0.00593427	0.00722953	0.0176317	0.00725698	0.0110244	0.0223364	0.0237707	0.00844701	0.00838911	0.00727204	0.0233154	0.00837446	0.00930981	0.00724539	0.0105906	0.00728874	0.00592922	0.0059823	0.0059165	0.0131965	0.00838213	0.0110468	0.00844425	0.00728185	0.011018	0.00844611	0.00724822	0.00841459	0.0367496	0.00933792	0.0083429	0.0250318	0.00943342
0.0249759	0.00597229	0.00738141	0.010362	0.0351854	0.023812	0.0101097	0.00930806	0.0111244	0.0208723	0.0281851	0.0310342	0.0221372	0.0590553	0.0316655	0.00595021	0.0137976	0.00585851	0.00720011	0.017508	0.00723719	0.0109372	0.0218403	0.0229602	0.00846954	0.00839527	0.007277	0.022491	0.00832585	0.00929059	0.00713371	0.010516	0.0072804	0.00585784	0.00597152	0.00587586	0.013205	0.00838218	0.0110712	0.00843639	0.00711597	0.0110758	0.00844733	0.0072009	0.00839992	0.0350853	0.00885479	0.00828067	0.0248363	0.00941943
0.0260827	0.00598138	0.00741207	0.00927734	0.0369692	0.0239165	0.010255	0.00936763	0.0111422	0.0213476	0.0288074	0.0325822	0.02276	0.039234	0.0308838	0.00592936	0.0137176	0.00593421	0.00722833	0.017628	0.00725689	0.0110243	0.0223126	0.0237386	0.00844615	0.00838677	0.00727223	0.023283	0.00837443	0.00930988	0.0072454	0.0105878	0.00728875	0.00592916	0.00598167	0.00591651	0.0131964	0.00838227	0.0110467	0.0084432	0.00728188	0.0110182	0.00844515	0.00724816	0.00841443	0.0366889	0.00933787	0.00834297	0.025015	0.00943238
0.0207534	0.00592893	0.00722333	0.0101878	0.23742	0.0233118	0.0102034	0.00936363	0.0110362	0.0183453	0.0258255	0.0239748	0.0190381	0.0389866	0.030377	0.00592159	0.0136563	0.00593295	0.00724049	0.0169789	0.00723975	0.0110048	0.0190841	0.0193353	0.00836005	0.00839455	0.00726503	0.018783	0.00838057	0.0093062	0.00724846	0.0102181	0.0072458	0.00592679	0.00592526	0.0059251	0.013201	0.00838752	0.0110515	0.00836792	0.00727943	0.0110172	0.00836134	0.00724874	0.00840862	0.178217	0.00943326	0.00836195	0.0590804	0.00932306
0.0205539	0.00592894	0.00722292	0.0101961	0.239273	0.0228683	0.010204	0.00936463	0.0110317	0.0183518	0.0263686	0.023583	0.0188448	0.0369057	0.0303926	0.00592129	0.0136534	0.00592969	0.00723758	0.0169329	0.00723983	0.0110061	0.01886	0.0193179	0.00835993	0.00839567	0.00726784	0.0188028	0.0083194	0.00930837	0.00725201	0.0102198	0.00724698	0.005927	0.00592282	0.00592166	0.0132096	0.00838758	0.0110419	0.00836773	0.00727934	0.0110171	0.00836133	0.00724897	0.00841	0.177882	0.00930401	0.00835351	0.0603137	0.00931123
0.0209303	0.00599477	0.00724284	0.0101833	0.0271571	0.0925612	0.00937418	0.00936805	0.0109744	0.0184444	0.0250617	0.024218	0.0193178	0.250802	0.0308823	0.00592942	0.0137169	0.00593424	0.00722841	0.0169987	0.00725688	0.01102	0.0191931	0.0196403	0.00831867	0.00838675	0.00727194	0.0188764	0.00848826	0.00930909	0.00724494	0.0405841	0.00728688	0.00592557	0.00593329	0.00591625	0.0132528	0.0083443	0.0110466	0.00846112	0.00726474	0.0110256	0.0083154	0.00724823	0.008414	0.116559	0.0093142	0.0083429	0.0227832	0.00930391
0.0922114	0.00592858	0.00723801	0.0101982	0.324232	0.0234354	0.00947058	0.00851161	0.0109732	0.0184338	0.101584	0.14749	0.0389037	0.250546	0.0308818	0.00592964	0.0133527	0.00593412	0.00722844	0.0170015	0.00725697	0.0110245	0.040995	0.0192255	0.00831625	0.00838682	0.00727242	0.0188109	0.00837246	0.00930572	0.00724505	0.0101946	0.00728887	0.00592925	0.00589124	0.00591657	0.013196	0.00838274	0.0110465	0.00836804	0.00727935	0.0110188	0.00831443	0.00724819	0.00841405	0.0280707	0.00933773	0.00834278	0.359524	0.00935596
0.0924676	0.00592858	0.00723698	0.0101978	0.324826	0.0234379	0.00946656	0.00848981	0.0109732	0.0184386	0.101775	0.147708	0.03905	0.250826	0.0308818	0.00592964	0.0133422	0.00593412	0.00722946	0.017	0.00725697	0.0110245	0.0410288	0.019223	0.00831625	0.00838667	0.00727133	0.0188135	0.00837246	0.00930572	0.00724505	0.0101942	0.00728887	0.00592925	0.00589077	0.00591657	0.013196	0.00838274	0.0110465	0.00836804	0.00727935	0.0110188	0.00831413	0.00724819	0.00841405	0.0280938	0.00933773	0.00834278	0.360704	0.00935591
0.395726	0.00588917	0.00724053	0.010184	0.518478	0.0230156	0.00936534	0.00831802	0.0102194	0.0179165	0.285146	0.448642	0.280404	0.740631	0.0305005	0.00592899	0.0131026	0.00593407	0.00723003	0.0492312	0.00722	0.0109897	0.287513	0.0192646	0.00836737	0.00727255	0.00727096	0.0187957	0.00838868	0.0083395	0.0059179	0.010193	0.0072875	0.00592956	0.00593165	0.00418133	0.0131025	0.0083502	0.0110468	0.00831683	0.00727916	0.0110182	0.008314	0.00724866	0.00836751	0.027483	0.00933371	0.008346	0.360416	0.00929697
0.0250518	0.00598716	0.00740082	0.0104157	0.035359	0.0238888	0.010046	0.00940262	0.0111583	0.0271797	0.0281666	0.0311565	0.0221774	0.0593089	0.0316937	0.00590667	0.0137327	0.00593149	0.00710637	0.0175936	0.00720125	0.011103	0.0218837	0.0229989	0.00847892	0.0084124	0.00729976	0.0225615	0.00831389	0.00931232	0.00709764	0.0105435	0.00730011	0.0059738	0.00598906	0.0058654	0.0132113	0.00841571	0.0111053	0.00846186	0.00730145	0.0111129	0.00845525	0.00716437	0.00841586	0.0352339	0.00936934	0.00820946	0.0246785	0.0094391
0.0204436	0.00592881	0.00722225	0.0102279	0.293031	0.0232951	0.0102032	0.00936334	0.0110334	0.0183763	0.0243163	0.0235591	0.0187711	0.0385413	0.0304121	0.00591868	0.0136256	0.0059294	0.00723796	0.0169215	0.00723856	0.0110127	0.0188137	0.0193095	0.00836028	0.00839622	0.00726619	0.0187856	0.00836555	0.00929856	0.00724978	0.0102191	0.00724497	0.0059261	0.00592442	0.00592237	0.0132019	0.00838746	0.01105	0.00836802	0.00727934	0.0110164	0.00836111	0.00724882	0.00841144	0.234385	0.00936439	0.00831388	0.0241621	0.00931766
0.0202098	0.00592877	0.00722244	0.0101881	0.238671	0.0232937	0.0102023	0.00936234	0.0110338	0.0183609	0.0249856	0.0231571	0.0185091	0.0385628	0.0305029	0.0059221	0.0137725	0.00593155	0.00723883	0.0169232	0.00723842	0.0110105	0.0188395	0.0193098	0.00836216	0.0083934	0.00726622	0.0187922	0.00834191	0.00928666	0.00725013	0.01022	0.00724705	0.00592807	0.00592158	0.00592579	0.0132039	0.00838798	0.0110467	0.00836777	0.00727939	0.0110171	0.00836115	0.00725094	0.008411	0.233805	0.00930537	0.00831789	0.0243515	0.00929889
0.0209167	0.00596483	0.00724286	0.0101824	0.026697	0.0928544	0.0102632	0.00936805	0.0109746	0.0184407	0.0246917	0.0236455	0.0192944	0.251221	0.0308822	0.00592942	0.0137169	0.00593424	0.00722841	0.0169947	0.00725688	0.0109655	0.0191924	0.0194826	0.008319	0.00838676	0.00727207	0.018837	0.00842593	0.00930914	0.00724494	0.0407156	0.00728688	0.00590282	0.00593323	0.00591625	0.0131761	0.00842117	0.0110466	0.00832739	0.00724517	0.0110256	0.00831562	0.00724823	0.008414	0.173192	0.00938001	0.0083429	0.0229165	0.00930313
0.0672343	0.00592899	0.00723688	0.0101982	0.324493	0.0239486	0.0104	0.00949588	0.0109745	0.0184391	0.0521443	0.147698	0.039451	0.250862	0.0308818	0.00592964	0.0141446	0.00593412	0.00722844	0.0170032	0.00725697	0.0110245	0.0413546	0.0192212	0.00831767	0.00838667	0.00727242	0.0188104	0.00837245	0.00930572	0.00724505	0.0101973	0.00728887	0.00592924	0.00589073	0.00591657	0.013196	0.00838207	0.0110465	0.00836866	0.00727934	0.0110188	0.0083145	0.00724819	0.00841405	0.0287118	0.00933773	0.00834278	0.310741	0.00935572
0.0416237	0.00589979	0.00725088	0.0102651	0.265767	0.0468881	0.0202529	0.0184903	0.0109945	0.0184499	0.0245281	0.097856	0.0181746	0.173055	0.0309273	0.0059407	0.0195088	0.00593259	0.00724101	0.0170191	0.00726994	0.011043	0.017989	0.0193049	0.00833451	0.00840073	0.00728484	0.0189234	0.00838705	0.00932199	0.00725804	0.0102179	0.00730178	0.0059398	0.00590243	0.00592705	0.0132226	0.00839588	0.0110668	0.00833211	0.00729299	0.0110395	0.00833114	0.00726077	0.00842967	0.0641658	0.00935952	0.00835355	0.275311	0.0093678
0.0788673	0.00589607	0.00725066	0.0101991	0.295506	0.0233801	0.0102646	0.00937562	0.0110558	0.0184369	0.074958	0.0767627	0.0274927	0.136827	0.030575	0.00593484	0.0137291	0.00593959	0.00723579	0.0165172	0.00726287	0.0110536	0.0264443	0.0193544	0.00832465	0.00839737	0.00727849	0.0189037	0.00837492	0.00931081	0.00725214	0.0102001	0.00729073	0.00593487	0.00589699	0.00592097	0.0126414	0.00839223	0.0110609	0.00832507	0.00728526	0.011031	0.00832695	0.00725445	0.00735223	0.0278843	0.00934528	0.00834744	0.292287	0.00934517
0.0535482	0.00589448	0.00725117	0.0101988	0.29438	0.0233777	0.0102646	0.00937562	0.0110554	0.0184239	0.0749586	0.0767626	0.0270647	0.136827	0.0305604	0.00593484	0.0137291	0.00593959	0.00723578	0.0176087	0.00726287	0.0110536	0.026129	0.0193504	0.00832524	0.00839738	0.00727864	0.0188937	0.00837493	0.00937001	0.00725214	0.0101991	0.00728873	0.00593487	0.00589657	0.00592096	0.0127711	0.00839226	0.0110609	0.0083245	0.00728526	0.011031	0.00832753	0.00725445	0.0074331	0.0278826	0.00934527	0.00834745	0.293064	0.00934561
0.29472	0.00590039	0.00725406	0.010205	0.45193	0.0234334	0.0102128	0.00935564	0.0110516	0.0184975	0.249543	0.391122	0.273962	0.659648	0.030824	0.0059395	0.0137682	0.0059444	0.00724246	0.0820362	0.00725829	0.0109866	0.237676	0.0192826	0.00833209	0.00838651	0.00728419	0.018815	0.00837514	0.00933602	0.00726287	0.0102106	0.00730042	0.00593989	0.00594238	0.00593137	0.0125273	0.00837627	0.0110657	0.00833189	0.00729434	0.0110372	0.00832933	0.00726121	0.00723573	0.0277608	0.00935025	0.00835988	0.275446	0.00931255
0.320924	0.00589453	0.00724815	0.0102483	0.484919	0.0230368	0.0101928	0.00934299	0.0110587	0.0184287	0.267083	0.419754	0.255616	0.700341	0.0307438	0.00593424	0.0137588	0.00593925	0.00723516	0.0317294	0.00724805	0.0109791	0.219329	0.0192713	0.00836823	0.00837103	0.00727724	0.0188193	0.00836906	0.00932762	0.00724635	0.0102025	0.007294	0.00593472	0.00593698	0.00591794	0.0124596	0.00729511	0.0110562	0.00832412	0.00728806	0.0110277	0.00832151	0.00725494	0.00835208	0.027694	0.0093411	0.00835333	0.293011	0.00930521
0.320357	0.00589563	0.00724837	0.0101995	0.483868	0.0233203	0.0101893	0.00932614	0.0110462	0.0184102	0.266745	0.418905	0.25502	0.69884	0.0307178	0.00593422	0.0137523	0.00593924	0.00723514	0.0654846	0.00723958	0.0109818	0.21869	0.019371	0.00836847	0.00837079	0.00727782	0.0188213	0.00838629	0.00931531	0.00725118	0.0102027	0.007294	0.00593473	0.00593696	0.00592186	0.0132194	0.00834983	0.0110562	0.00832451	0.00728806	0.0110277	0.00832186	0.00725495	0.00838443	0.0276866	0.00934151	0.00835302	0.292756	0.00930498
0.294698	0.00590045	0.00725492	0.0102056	0.451947	0.0233017	0.0101823	0.00934455	0.011062	0.0184804	0.249581	0.390959	0.273953	0.659357	0.0308035	0.00593946	0.0137445	0.0059444	0.00724248	0.0477812	0.00725852	0.0109775	0.237689	0.0193075	0.00833229	0.00836703	0.00728431	0.0188149	0.00836357	0.00933946	0.00724529	0.0102119	0.00730041	0.00593988	0.00594267	0.00591698	0.0124884	0.00834662	0.0110657	0.00833199	0.00729434	0.0110372	0.00832932	0.00726121	0.00723966	0.0277509	0.00935028	0.00836013	0.27552	0.00931272
0.320928	0.00589525	0.00724821	0.0102522	0.484912	0.0233287	0.010193	0.00936601	0.0110659	0.0185639	0.267331	0.419477	0.25561	0.69978	0.0308588	0.0059342	0.0137451	0.00593923	0.00723517	0.065719	0.00726445	0.01095	0.219304	0.0192696	0.0083686	0.00836968	0.00727797	0.0188151	0.00835279	0.00936164	0.00724712	0.0102017	0.00729303	0.00593475	0.00593696	0.00591855	0.0132193	0.00834481	0.0110562	0.0083241	0.00728806	0.0110277	0.00832116	0.00725498	0.00838305	0.0277656	0.00934064	0.0083532	0.29368	0.00930483
0.321003	0.00589478	0.00724786	0.0102493	0.484911	0.0232378	0.0101767	0.00934595	0.0102292	0.0185058	0.267706	0.419893	0.255874	0.700219	0.0307963	0.00593422	0.0137363	0.00593926	0.00723521	0.0658157	0.00726264	0.0102571	0.21949	0.019271	0.00836832	0.00836603	0.00727799	0.0188071	0.00727709	0.00934482	0.0072393	0.0102018	0.00729398	0.00593472	0.00593707	0.00591215	0.0124345	0.00832934	0.0110561	0.00832482	0.00728806	0.0110277	0.00832111	0.00725495	0.00833965	0.0277099	0.0093422	0.0083538	0.29387	0.00930403
0.320733	0.00589495	0.0072486	0.010199	0.4846	0.0234276	0.0101959	0.00938014	0.0103134	0.0180811	0.266982	0.419695	0.255902	0.699828	0.0305993	0.00593421	0.0137776	0.00593926	0.00723622	0.0660098	0.00727869	0.0109887	0.219438	0.019378	0.00836824	0.00834406	0.007278	0.0188116	0.00838504	0.00839043	0.00725661	0.0102021	0.00729397	0.00593474	0.00593723	0.0059306	0.013193	0.00836741	0.0110562	0.00832501	0.00728806	0.0110277	0.00832092	0.00725497	0.00834379	0.02772	0.00934152	0.00835317	0.293169	0.00930432
0.321021	0.00589467	0.00724777	0.0102018	0.484907	0.0233348	0.010171	0.00832878	0.0101897	0.017916	0.26735	0.419753	0.255838	0.700181	0.0306522	0.00593422	0.0137326	0.00593926	0.00723623	0.0659037	0.0059311	0.0110062	0.219576	0.0192703	0.00836828	0.00832857	0.00727797	0.0188051	0.00840342	0.00832173	0.00724762	0.0102025	0.00729396	0.00593474	0.00593715	0.00591359	0.0131609	0.00836577	0.0110562	0.00832438	0.00728806	0.0110277	0.0083213	0.00725496	0.00835315	0.0276754	0.00934218	0.00835319	0.293508	0.00930436
0.0278672	0.00667162	0.00824979	0.0115594	0.0385493	0.0149402	0.0113875	0.0104513	0.0105226	0.0231023	0.0287573	0.0330099	0.0245853	0.0399823	0.00913377	0.00459989	0.00806367	0.00470658	0.0065834	0.01776	0.00462162	0.00917127	0.0238264	0.0249754	0.00819951	0.00813933	0.00664122	0.0244586	0.00802449	0.00927224	0.0064744	0.0107303	0.00664893	0.00463245	0.00472382	0.00463165	0.012361	0.00936966	0.0121662	0.00941631	0.00806586	0.0123641	0.00942166	0.0066025	0.00937907	0.0388465	0.0104722	0.00813452	0.0280178	0.0105184
0.0210072	0.00417908	0.00725544	0.0102269	0.0372551	0.0220758	0.0103883	0.00939143	0.0110038	0.0184811	0.0290004	0.0327934	0.0193884	0.135169	0.0309521	0.0059449	0.0137614	0.00593733	0.00724719	0.0170447	0.00727604	0.010239	0.0193594	0.0184391	0.0083393	0.00840855	0.00728945	0.0189418	0.00726398	0.00932846	0.00726384	0.0059062	0.00730766	0.00420185	0.00593645	0.00593169	0.0125669	0.00729073	0.0110753	0.00722493	0.00596606	0.0110971	0.0083361	0.0072672	0.00843618	0.0337754	0.00837342	0.0083625	0.0224026	0.00931576
0.0245382	0.00600151	0.00740411	0.0104246	0.0342643	0.0238604	0.0100531	0.00941444	0.0111584	0.0205812	0.027885	0.0303004	0.0218961	0.0566574	0.0312037	0.00581221	0.0132537	0.00575613	0.00703027	0.0175259	0.00716577	0.0109383	0.021681	0.022659	0.0084569	0.00842564	0.00730361	0.0221043	0.00842633	0.00922909	0.00715532	0.0105155	0.00731055	0.00589838	0.00598717	0.0058082	0.0132493	0.00841507	0.0102939	0.0073393	0.00728686	0.0111191	0.00844361	0.00699366	0.00842664	0.0338757	0.00922193	0.00842105	0.0248406	0.00943456
0.0213564	0.0059656	0.00726761	0.0102911	0.48242	0.0234562	0.0102666	0.00942028	0.0111029	0.0185044	0.126144	0.0245346	0.0193654	0.0390971	0.0305609	0.00595689	0.0137711	0.00596638	0.00728336	0.0170861	0.00728358	0.0110748	0.0193516	0.0194334	0.00841384	0.0084463	0.0073113	0.0189109	0.00841251	0.00938458	0.00729402	0.0102841	0.00729138	0.00596319	0.00596159	0.00595947	0.0132848	0.00844013	0.0111164	0.00841937	0.00732361	0.0110837	0.00841292	0.00729326	0.00846042	0.0264554	0.00720906	0.00727014	0.167722	0.00836308
0.0251198	0.00599023	0.00740389	0.0104371	0.0354293	0.0238609	0.00995899	0.0093267	0.0111534	0.0209097	0.0284589	0.0312376	0.022276	0.0595104	0.0315888	0.00587276	0.0134647	0.0059023	0.00715272	0.017589	0.0071718	0.0109599	0.0219733	0.0230434	0.00848267	0.00842438	0.00729766	0.0225915	0.00835388	0.00906848	0.00712379	0.0105517	0.00728789	0.00594839	0.00599062	0.00585381	0.0132899	0.00841329	0.0110492	0.00845892	0.00712893	0.0111003	0.00845706	0.00726305	0.00844764	0.0346319	0.00727017	0.00825441	0.0250595	0.0094407
0.0251189	0.00599475	0.00740978	0.0104141	0.0354504	0.0239153	0.0102977	0.0094122	0.0111703	0.0209521	0.0282022	0.031304	0.0222472	0.05946	0.0312197	0.00418219	0.0138796	0.00588754	0.00715968	0.0175803	0.00716303	0.0110521	0.0219546	0.0230409	0.00849016	0.00835615	0.00730677	0.0226219	0.00823371	0.0093502	0.00723153	0.010557	0.00730716	0.00592498	0.00599521	0.00588312	0.0132571	0.00842623	0.0111181	0.00846146	0.00728476	0.0111117	0.00846993	0.00712323	0.00844179	0.0352731	0.00936182	0.00840615	0.0247151	0.00945416
0.0207619	0.00593304	0.00723771	0.0101795	0.0268383	0.023349	0.0102631	0.00931796	0.011044	0.0184383	0.0249176	0.0240101	0.0192772	0.0385873	0.0306651	0.00593413	0.0137365	0.00594287	0.00723567	0.0169889	0.00726292	0.0110347	0.019241	0.0192471	0.00838449	0.00839529	0.00727681	0.0188114	0.00836777	0.00935812	0.00725184	0.0102371	0.0072943	0.00593402	0.00592915	0.00592073	0.0132119	0.0083894	0.0110289	0.00836426	0.00728544	0.0110108	0.00832066	0.007252	0.00842064	0.0278241	0.00934526	0.00835445	0.0225529	0.00929446
0.0208207	0.0059437	0.00725113	0.0101898	0.0270203	0.0233905	0.0102808	0.00933421	0.0110639	0.0184966	0.0248636	0.0240159	0.0193079	0.0385916	0.0306861	0.00594453	0.0137591	0.00592341	0.00724813	0.0170179	0.00727559	0.0110537	0.0193662	0.0193029	0.00839926	0.00840963	0.00728949	0.0188147	0.00837886	0.00937437	0.00726444	0.0102574	0.00730694	0.0059443	0.00593988	0.00593244	0.0132347	0.0084039	0.0110419	0.00837946	0.00729802	0.0102268	0.0083354	0.00726461	0.00843511	0.0276835	0.00936076	0.00836853	0.022734	0.00930832
0.0207823	0.00593851	0.0072443	0.0101713	0.026989	0.0233698	0.010272	0.00932605	0.0110542	0.0184401	0.0248346	0.0240537	0.0192913	0.0385134	0.0306794	0.00593928	0.0137472	0.00591196	0.00724181	0.0170024	0.00726925	0.0110443	0.0192407	0.0192852	0.0083918	0.00840249	0.00728392	0.0188191	0.00726611	0.00834788	0.00725814	0.0102469	0.00730068	0.00593911	0.00593444	0.00592734	0.0132234	0.00839664	0.01104	0.00837202	0.00729172	0.00833201	0.00832782	0.0072582	0.00842788	0.0278695	0.00935388	0.00836153	0.022596	0.00838263
0.0208407	0.00595429	0.00725548	0.0101887	0.0270593	0.0234317	0.0102986	0.00935075	0.0110835	0.0184946	0.0249783	0.024102	0.0193484	0.038853	0.0307117	0.00595491	0.0137831	0.00594123	0.00726081	0.0170494	0.00728828	0.0110729	0.0193141	0.0193462	0.0084016	0.00842414	0.00730296	0.018864	0.00841026	0.00938842	0.0072771	0.010278	0.00731788	0.00595469	0.00595047	0.00594285	0.0132573	0.00841848	0.0110924	0.0083944	0.00731067	0.0110807	0.00835024	0.00727738	0.00844968	0.0278613	0.00937732	0.00838266	0.0227281	0.00934461
0.0208483	0.00595439	0.00725531	0.0101882	0.0270641	0.0234303	0.0102986	0.00935064	0.0110837	0.0184998	0.0249842	0.0241289	0.0193482	0.0388646	0.0307418	0.00595494	0.0137836	0.00592792	0.00726086	0.0170507	0.00728827	0.011073	0.0193177	0.0193466	0.00840186	0.00842428	0.00730294	0.0188732	0.00838904	0.00938814	0.00727712	0.0102768	0.00731792	0.00595473	0.00595065	0.00594142	0.0132574	0.00841839	0.0110654	0.00839452	0.00731066	0.0110635	0.00835047	0.00727739	0.00844967	0.0278606	0.0093772	0.00838307	0.0227369	0.00932994
0.0208423	0.00595423	0.00725491	0.0101934	0.0270331	0.0234297	0.0102986	0.00935059	0.0110834	0.0185024	0.0249675	0.0241098	0.0193359	0.0388431	0.030718	0.00595492	0.0137823	0.00593176	0.00726091	0.0170474	0.00728832	0.011073	0.0193052	0.0193386	0.00840157	0.00842407	0.00730294	0.0188594	0.00838684	0.00938912	0.00727712	0.0102755	0.00731792	0.00595474	0.00595047	0.0059428	0.0132573	0.00841848	0.0102596	0.00839453	0.00731067	0.0110425	0.00835036	0.00727743	0.00844967	0.0278742	0.00937663	0.00838321	0.0227167	0.00931948
0.0208686	0.00595963	0.0072622	0.0101952	0.027114	0.0234584	0.0103075	0.00935881	0.0111066	0.0185096	0.0250514	0.0241276	0.0193535	0.0388644	0.030744	0.00596016	0.0137942	0.00593587	0.00726718	0.0170626	0.00729468	0.0110826	0.0193146	0.0193563	0.00840911	0.00843159	0.00730853	0.0188517	0.00841029	0.00938737	0.00728346	0.0102852	0.0073243	0.00595994	0.00595558	0.005948	0.0132688	0.0084258	0.0102526	0.00840186	0.00731701	0.0102649	0.00835777	0.00728376	0.00845697	0.0279245	0.00938567	0.00839043	0.0228523	0.00933689
0.021081	0.00598627	0.00730458	0.0102742	0.0271369	0.0235647	0.0103526	0.00940012	0.011156	0.0185481	0.025071	0.0242411	0.0194424	0.0389867	0.0308612	0.0059865	0.0138537	0.00423531	0.00729929	0.0171391	0.00732688	0.0111311	0.0195086	0.0194451	0.00845909	0.00846811	0.0073414	0.0185014	0.0084296	0.00943894	0.00731553	0.0103313	0.0073563	0.00598627	0.00598252	0.00597421	0.0133261	0.00846325	0.0111095	0.00843997	0.00734902	0.0111291	0.00839566	0.00731609	0.00849378	0.028037	0.00942617	0.00842652	0.022857	0.0093748
0.0230856	0.00599713	0.00740286	0.0103761	0.0359234	0.0238884	0.0102988	0.00939629	0.0111582	0.0207794	0.0288059	0.0267077	0.022054	0.0588296	0.0309814	0.00595507	0.0137848	0.00594015	0.0072605	0.0175723	0.00728824	0.0110719	0.0217667	0.0230276	0.00845924	0.00842361	0.00730243	0.0204041	0.00840687	0.0093923	0.00727694	0.0105416	0.00731817	0.00595493	0.00598761	0.00594104	0.0132577	0.00841851	0.0110781	0.00846466	0.00731067	0.011183	0.00839161	0.00727804	0.0084493	0.0339163	0.00937836	0.00838128	0.0255558	0.00946009
0.0210304	0.00589549	0.00719681	0.0101636	0.0272092	0.023389	0.0102657	0.00937858	0.0110526	0.0184339	0.0249058	0.0242712	0.0193436	0.0391676	0.0309194	0.00593293	0.0137301	0.00594246	0.00723948	0.0170095	0.00726131	0.0110302	0.0192677	0.0192941	0.008327	0.00838146	0.00727929	0.0189405	0.00837902	0.00929525	0.00724455	0.0102036	0.00729575	0.00592555	0.00589614	0.00592861	0.0132041	0.00838672	0.0110485	0.00832491	0.00729213	0.0110292	0.00836742	0.00725136	0.00840746	0.0279446	0.00935338	0.00835438	0.0227415	0.0093
0.0209547	0.00589023	0.00719075	0.010155	0.0270579	0.0233878	0.0102555	0.00936852	0.010968	0.018394	0.024882	0.024016	0.019277	0.0388623	0.0308893	0.00592907	0.0137224	0.00593479	0.00723151	0.017088	0.00725792	0.0110222	0.0192563	0.0192444	0.00831861	0.00838652	0.00727122	0.0189333	0.00838334	0.00930523	0.00724554	0.0101965	0.0072877	0.00592994	0.00589102	0.00591704	0.0131875	0.00838254	0.0110304	0.00831749	0.00728288	0.011027	0.00836034	0.0072475	0.00841203	0.0278037	0.0093428	0.00834406	0.0227066	0.00929053
0.0249312	0.00597283	0.00597237	0.0103942	0.0351635	0.0238071	0.0102551	0.00938183	0.0111293	0.0208484	0.0283097	0.0310089	0.0221239	0.0589586	0.0279255	0.0059425	0.0134818	0.00588676	0.0071744	0.0174947	0.00725368	0.0110245	0.0217604	0.0228957	0.00845471	0.00839288	0.00727433	0.0224601	0.00821261	0.0093465	0.00714239	0.0105127	0.00727957	0.00594731	0.00597347	0.00585512	0.0132008	0.00839931	0.0110839	0.00842627	0.00727998	0.0110648	0.00844554	0.00723571	0.00839272	0.0350917	0.00937367	0.00823316	0.0251675	0.00941548
0.0241458	0.00596818	0.00734072	0.010388	0.0334277	0.0237752	0.0102766	0.00938232	0.0110999	0.0204436	0.0275038	0.0295155	0.0216376	0.0545918	0.0310065	0.00577895	0.0133481	0.00559918	0.00685424	0.0174222	0.00708528	0.0110763	0.0214911	0.0229886	0.00848125	0.00840085	0.00729272	0.0216766	0.00793483	0.00882588	0.00697552	0.0104463	0.00729422	0.00594562	0.00596303	0.00551586	0.0131982	0.00841892	0.0110672	0.00843094	0.00727254	0.0111012	0.0084245	0.00705268	0.00840762	0.0337239	0.00937477	0.00807828	0.024365	0.00939808
0.0259196	0.00598163	0.00741341	0.0103903	0.0370475	0.0239332	0.0102553	0.00936775	0.0111431	0.0213679	0.0288466	0.0326412	0.0227875	0.0913799	0.0308835	0.00592948	0.0137294	0.00593434	0.0072294	0.0176315	0.00725722	0.0110241	0.0223375	0.0237729	0.0084474	0.00838756	0.00727203	0.0233163	0.00836196	0.00931019	0.00724562	0.0105915	0.00728906	0.00592973	0.0059823	0.00591518	0.0132053	0.00838172	0.011029	0.00844424	0.00728009	0.0110646	0.00844612	0.00724694	0.00841393	0.0367744	0.00933832	0.00834042	0.0250374	0.0094336
0.0210289	0.00589065	0.00719072	0.0102244	0.0272466	0.0233537	0.0102553	0.00936717	0.0109747	0.0184785	0.0250253	0.0242666	0.0193813	0.101879	0.0308838	0.00592943	0.0137316	0.00593439	0.00722823	0.0170994	0.00725738	0.0110248	0.0193486	0.0193298	0.00831962	0.00839005	0.00727214	0.0189653	0.008384	0.00931048	0.00724564	0.0101975	0.00728662	0.00592969	0.00589163	0.00591669	0.0132007	0.00838188	0.0110278	0.00831715	0.00727977	0.0110185	0.00831656	0.00724693	0.00841389	0.0642765	0.00933828	0.00834042	0.0226674	0.00929752
0.0210285	0.00589064	0.0071907	0.0102244	0.0272457	0.0233473	0.0102553	0.00936717	0.0109747	0.0184773	0.0250248	0.0242669	0.019381	0.0390272	0.0308838	0.00592943	0.0137316	0.00593439	0.0072294	0.0170993	0.00725738	0.0110248	0.0193481	0.0193295	0.00831961	0.00838788	0.0072723	0.018965	0.008384	0.00931048	0.00724564	0.0101979	0.00728908	0.0059297	0.00589163	0.00591669	0.0132007	0.00838188	0.0110278	0.00831714	0.00727977	0.0110185	0.00831655	0.00724693	0.00841388	0.0278057	0.00933827	0.00834042	0.0226672	0.00929751
0.0209531	0.00593107	0.00723968	0.0101931	0.0271862	0.0233819	0.0102553	0.00936774	0.010975	0.018477	0.0249879	0.0242428	0.0193409	0.114679	0.0308835	0.00592943	0.0137296	0.00593445	0.0072282	0.0170002	0.00725742	0.0110242	0.0193348	0.0193701	0.00837402	0.0166208	0.00727226	0.0189626	0.00836193	0.00931041	0.00724562	0.0101959	0.00728906	0.0059297	0.00593461	0.00591667	0.0132055	0.00838186	0.0110279	0.0083703	0.00728007	0.0110646	0.00831631	0.00724692	0.00841397	0.0628756	0.00933835	0.00834039	0.022626	0.00928809
0.020786	0.00592117	0.00725688	0.0101917	0.0270169	0.0233899	0.0102543	0.00936732	0.0110263	0.0183928	0.0248745	0.0239	0.0192434	0.0385352	0.0307607	0.0059286	0.013715	0.00593368	0.0072161	0.0169631	0.00725528	0.0110168	0.0192212	0.0193092	0.00834944	0.00838678	0.0072707	0.0187804	0.00836381	0.00930374	0.00724467	0.0102158	0.00728827	0.0059287	0.00592217	0.00591647	0.0132019	0.00838221	0.0110433	0.00835714	0.00727917	0.0110175	0.00836044	0.0072694	0.00841253	0.0274138	0.00933347	0.00834529	0.0226596	0.00933251
0.020953	0.00593107	0.00723968	0.0101931	0.0271861	0.0233819	0.0102553	0.00936774	0.010975	0.018477	0.024988	0.0242439	0.0193409	0.114677	0.0308835	0.00592943	0.0137296	0.00593445	0.0072282	0.0170002	0.00725742	0.0110242	0.0193348	0.0193701	0.00837402	0.00725705	0.00727227	0.0189626	0.00836192	0.00931041	0.00724562	0.0101975	0.00728906	0.0059297	0.00593461	0.00591521	0.0132054	0.00838186	0.0110279	0.0083703	0.00728006	0.0110646	0.00831632	0.00724691	0.00841397	0.0628758	0.00933834	0.00834038	0.0226259	0.00928809
0.0209414	0.00596561	0.00726797	0.0102924	0.0513559	0.0234999	0.0102661	0.00941995	0.011103	0.0184688	0.125683	0.0237995	0.0190186	0.0389141	0.030543	0.00595627	0.0138101	0.00596654	0.00728156	0.017075	0.00728393	0.0110758	0.0191729	0.0194443	0.00841358	0.00844698	0.00731078	0.0189105	0.00841207	0.00937374	0.00729424	0.0102824	0.00732951	0.00596366	0.00596071	0.00595812	0.0132841	0.00843983	0.0111162	0.00841921	0.00732361	0.011084	0.00841292	0.00729397	0.00846046	0.310725	0.00942315	0.00839631	0.21452	0.00937927
0.0246682	0.00597836	0.00736202	0.0103651	0.0343017	0.0237242	0.010261	0.00906953	0.0111147	0.0205768	0.0277634	0.0311909	0.0219714	0.0567895	0.0310242	0.00554538	0.0129469	0.00584903	0.0070496	0.0175419	0.00710787	0.0106337	0.0216294	0.0226369	0.00845684	0.00839042	0.0072775	0.0220963	0.00840382	0.00907543	0.00727886	0.0104834	0.00728747	0.00577887	0.00596664	0.00578657	0.013224	0.00839302	0.0110701	0.00845294	0.00728172	0.0110754	0.00845428	0.00709577	0.0083971	0.034241	0.00937972	0.00838929	0.0246124	0.00940107
0.0250443	0.00599236	0.0074068	0.0104353	0.035401	0.0238964	0.0102927	0.0094158	0.0111638	0.0208947	0.0281681	0.0311154	0.0222177	0.0591646	0.030995	0.00585764	0.0135754	0.00595295	0.0071494	0.0175933	0.00719696	0.0111177	0.0218519	0.0230037	0.00848762	0.00841287	0.00730577	0.0225542	0.00832367	0.00922104	0.00722248	0.0105546	0.00732862	0.00596257	0.00599346	0.00589968	0.013251	0.00842941	0.0111064	0.00846298	0.00729668	0.0111303	0.00848731	0.00715474	0.00842427	0.0351884	0.00942092	0.00821204	0.0247338	0.00944761
0.0251662	0.00601497	0.00743396	0.0104981	0.035481	0.0239772	0.010244	0.00917221	0.0112041	0.0210043	0.0283546	0.0312909	0.022315	0.0595643	0.0303767	0.00587138	0.0138409	0.00589083	0.00730253	0.0176749	0.00720587	0.0110261	0.0219207	0.0231865	0.0085201	0.00845255	0.00733937	0.0226672	0.00838399	0.00924133	0.00716475	0.0105935	0.007278	0.00589662	0.00601616	0.00590099	0.0132992	0.00845559	0.0110936	0.00849462	0.00691657	0.0111597	0.0085074	0.0072136	0.00846262	0.0352534	0.00943632	0.00819116	0.0249617	0.0094779
0.0245994	0.00601263	0.00742045	0.0104747	0.0346943	0.0239871	0.0103602	0.0094515	0.0111946	0.0206644	0.0280622	0.0304556	0.0219479	0.0568584	0.0310726	0.00598674	0.0134225	0.00593333	0.00715756	0.0175337	0.007231	0.0109879	0.0216307	0.0226751	0.00848941	0.00839799	0.00731636	0.0222357	0.00819402	0.00908766	0.0073253	0.0105546	0.00732822	0.00593781	0.00600832	0.00568753	0.0132897	0.00840651	0.0105112	0.00848297	0.00732517	0.0111411	0.00848575	0.00732159	0.00845364	0.0347501	0.00915244	0.00811605	0.0245484	0.00948532
0.0257536	0.00599532	0.00741565	0.0104218	0.0359168	0.0239863	0.0102903	0.00940004	0.0111595	0.0212993	0.0287337	0.0323291	0.0226894	0.0627463	0.0309766	0.00595002	0.0137745	0.00595544	0.00726091	0.0176616	0.00728202	0.0110626	0.0222608	0.0236376	0.00845944	0.00841543	0.00729747	0.0231775	0.00839856	0.00934217	0.00727053	0.0105752	0.00731089	0.00594972	0.00599123	0.00593732	0.0132462	0.00841169	0.0110848	0.00846389	0.00730434	0.0110486	0.00846	0.00727368	0.00844385	0.0364265	0.00936985	0.00837189	0.0250012	0.00946008
0.0239692	0.00597978	0.00730804	0.0103706	0.032532	0.0237828	0.0102901	0.00939972	0.0111372	0.0202611	0.0273688	0.0292386	0.0214546	0.0537937	0.0308857	0.00595006	0.0137704	0.00595516	0.00725365	0.0170398	0.00728234	0.0110625	0.0211374	0.0220071	0.00844484	0.00841563	0.00729649	0.0215921	0.00839116	0.00934231	0.00727024	0.0104566	0.00731377	0.00594985	0.00597916	0.0059369	0.0132495	0.00841149	0.0110696	0.00841902	0.00730405	0.0110562	0.00844368	0.0072717	0.0084429	0.033262	0.0093698	0.00837214	0.0241833	0.00943626
0.0241769	0.00596972	0.00595645	0.010359	0.0334829	0.0238081	0.0102906	0.00940061	0.011123	0.0203718	0.0274996	0.0296123	0.0216	0.0548886	0.0309774	0.00595009	0.0137729	0.00595473	0.00725408	0.0170632	0.00728256	0.0110631	0.0212879	0.0222161	0.00842947	0.00841637	0.00729733	0.0217505	0.00840152	0.00934375	0.00727126	0.0104833	0.00731083	0.00595053	0.00596978	0.00592996	0.0132418	0.00841206	0.0111253	0.0084254	0.00730491	0.0110609	0.00842879	0.00727137	0.00844366	0.0336227	0.00937076	0.00837588	0.0242689	0.00943811
0.0208433	0.00591512	0.0072331	0.0102971	0.0269565	0.0233775	0.010254	0.00936665	0.0109988	0.0184589	0.0249504	0.0240764	0.0192797	0.038759	0.0307768	0.00592805	0.0137145	0.00593357	0.00719609	0.0169928	0.00725417	0.011028	0.019256	0.0192123	0.00835862	0.00838726	0.00727126	0.0188034	0.00836509	0.00929862	0.0072441	0.0102149	0.00728765	0.00592806	0.00592014	0.00591553	0.0132012	0.00838219	0.0110423	0.00837466	0.00727917	0.0110154	0.00836319	0.00726857	0.00841346	0.0277969	0.0093278	0.00834878	0.0226486	0.00931453
0.0208056	0.005915	0.00723248	0.0101301	0.0268936	0.0233777	0.0102539	0.00936666	0.0109988	0.018417	0.0249994	0.0240295	0.01925	0.0385572	0.0307462	0.00592793	0.0137121	0.00593345	0.0072244	0.0169892	0.00725435	0.0110138	0.0193015	0.0191954	0.00835884	0.00838695	0.00727097	0.0187991	0.00836404	0.00929788	0.00724417	0.0102141	0.00728619	0.00592829	0.00591996	0.00591669	0.0132012	0.0083822	0.0110398	0.00836533	0.00727917	0.0110157	0.00836261	0.00726964	0.00841343	0.0277773	0.0093263	0.00834969	0.0226708	0.00935723
0.0209186	0.00590772	0.00724783	0.010097	0.0267977	0.0233833	0.0102532	0.00936704	0.0110144	0.0184212	0.0242619	0.0239814	0.0192816	0.0386515	0.030722	0.00592606	0.0137059	0.00593324	0.00723899	0.0170137	0.00725011	0.0109873	0.0192576	0.0193406	0.00834956	0.00838718	0.00726944	0.0188404	0.00836337	0.00929773	0.00724296	0.0102086	0.0072854	0.00592658	0.0059099	0.00591707	0.0132029	0.00838222	0.0110345	0.00833744	0.00727916	0.0110175	0.00834427	0.0072595	0.00841348	0.0277049	0.00932988	0.00835207	0.0213261	0.009312
0.0209014	0.00590752	0.00724761	0.0100859	0.0267929	0.0233813	0.0102532	0.00936709	0.0110152	0.0184072	0.0242372	0.023934	0.0192644	0.0386528	0.0304331	0.00592604	0.0137019	0.00593346	0.00720506	0.017009	0.00725073	0.0109991	0.0192583	0.0192663	0.00834936	0.00838705	0.00726926	0.0188132	0.00836421	0.00929757	0.00724297	0.010206	0.00728661	0.00592681	0.0059099	0.0059174	0.0132029	0.00838226	0.0110356	0.00833488	0.00727916	0.0110177	0.00834366	0.00725474	0.00841343	0.0276308	0.00932631	0.00835358	0.0213254	0.00927817
0.0208758	0.00590693	0.00724596	0.0101442	0.0269126	0.0233782	0.0102531	0.00936706	0.0110147	0.0184102	0.024232	0.0239082	0.0192199	0.0385528	0.0305435	0.00592612	0.0137031	0.00593376	0.00724094	0.0170028	0.00725026	0.0109616	0.0192225	0.0192373	0.00834903	0.00838722	0.00726939	0.0187944	0.00836381	0.00929723	0.00724282	0.0102027	0.00728587	0.00592644	0.00590986	0.00591744	0.013201	0.00838224	0.0110376	0.00837246	0.00727916	0.0110173	0.00834374	0.00726995	0.00841343	0.0281725	0.00933158	0.00835666	0.0213445	0.00931655
0.0207724	0.00591497	0.0072326	0.0100831	0.0267585	0.0233791	0.010254	0.00936671	0.0109982	0.0184049	0.0248916	0.024016	0.0192368	0.0385756	0.030657	0.00592803	0.0137131	0.00593291	0.00720262	0.0169859	0.0072544	0.0110418	0.0192905	0.0191879	0.00835854	0.00838719	0.00727031	0.0187947	0.00836439	0.00929855	0.00724413	0.0102142	0.007288	0.00592816	0.00591981	0.0059167	0.013202	0.0083821	0.011042	0.00835491	0.00727917	0.0110161	0.00836291	0.00726386	0.00841347	0.0276245	0.00932902	0.00834977	0.0224958	0.00932373
0.0208104	0.00592174	0.0072567	0.0102027	0.0271197	0.0233929	0.0102544	0.00936731	0.0110274	0.0184005	0.0249135	0.0239368	0.0192629	0.0386521	0.0307931	0.00592867	0.0137155	0.00593381	0.00722533	0.0169685	0.00725532	0.0110013	0.0192344	0.019343	0.00835576	0.00838671	0.00727137	0.0187973	0.00836448	0.00930366	0.00724469	0.0101667	0.00728833	0.00592876	0.005922	0.00591655	0.0132018	0.00838222	0.0110431	0.00835575	0.00727917	0.0110175	0.00836055	0.00728451	0.00841254	0.027725	0.00933395	0.00834658	0.0227038	0.00934355
0.0208889	0.00590709	0.00724628	0.010095	0.0267363	0.0233824	0.0102532	0.00936709	0.0110144	0.0184035	0.0242205	0.0239136	0.0192394	0.0385735	0.0305014	0.00592614	0.0137008	0.00593322	0.00724097	0.0170052	0.00725007	0.0110237	0.0192329	0.0192426	0.0083485	0.00838687	0.0072702	0.0188071	0.00836366	0.00929785	0.00724281	0.010203	0.00728563	0.00592635	0.00590986	0.00591594	0.0132036	0.00838222	0.0110344	0.00833452	0.00727916	0.0110177	0.00834375	0.00724713	0.00841346	0.0276764	0.00932345	0.00835542	0.0213362	0.00930705
0.0208811	0.00590688	0.00724666	0.0101424	0.0269052	0.0233806	0.0102531	0.00936705	0.0110141	0.0184154	0.0242357	0.0239453	0.0192328	0.0386048	0.0305087	0.00592614	0.0137009	0.0059335	0.00727123	0.0170068	0.0072504	0.0110258	0.0192397	0.0192377	0.00834853	0.00838685	0.00726948	0.018807	0.00836333	0.00929599	0.00724318	0.0102049	0.00728642	0.00592671	0.00590977	0.00591729	0.0132025	0.00838216	0.0110335	0.00836611	0.00727916	0.0110174	0.00834335	0.0072704	0.00841344	0.0281368	0.00932118	0.00835618	0.0213636	0.00933648
0.0208258	0.00591523	0.00723337	0.0102055	0.0269415	0.0233782	0.0102539	0.0093667	0.010999	0.0184343	0.0248968	0.0240328	0.0192578	0.0387662	0.0306942	0.00592801	0.0137145	0.00593333	0.00720878	0.0169914	0.00725455	0.0110424	0.0193173	0.0191968	0.00835851	0.00838707	0.00727086	0.0187931	0.00836416	0.0092972	0.00724416	0.0102149	0.00728789	0.0059283	0.00591989	0.00591671	0.0132017	0.00838221	0.0110403	0.00835659	0.00727917	0.0110157	0.00836312	0.00725626	0.00841341	0.0277878	0.00932747	0.0083501	0.0226041	0.00933041
0.0208328	0.0059215	0.00725694	0.0101896	0.0270947	0.0233913	0.0102544	0.00936735	0.011027	0.0184009	0.0249145	0.0239565	0.0192653	0.0386627	0.0307455	0.00592865	0.0137129	0.00593377	0.00722577	0.0169685	0.00725521	0.0110112	0.0192498	0.0193427	0.00834981	0.008387	0.00727143	0.0188382	0.00836371	0.00930426	0.00724468	0.0101672	0.00728824	0.00592868	0.00592215	0.0059166	0.0132017	0.00838222	0.0110432	0.00836592	0.00727917	0.0110176	0.0083609	0.00727542	0.00841257	0.0276488	0.00933527	0.00834566	0.0226945	0.00934337
0.0208822	0.00590732	0.00724659	0.0101435	0.0269176	0.023381	0.0102531	0.00936702	0.0110147	0.018408	0.0242085	0.0239322	0.0192319	0.0387136	0.0304415	0.00592618	0.0137063	0.00593344	0.00720939	0.0170059	0.00725073	0.0110386	0.0192333	0.0192447	0.00834917	0.00838679	0.00726882	0.0188164	0.00836434	0.00929673	0.00724299	0.0102044	0.00728604	0.00592709	0.00590961	0.00591644	0.0132035	0.00838228	0.0110356	0.00833994	0.00727917	0.0110174	0.00834329	0.00725643	0.00841344	0.0279124	0.00931902	0.00835696	0.0213179	0.00927707
0.0207969	0.00591517	0.00723332	0.0101184	0.0268969	0.0233781	0.010254	0.00936671	0.0109989	0.0184528	0.0249482	0.0240504	0.0192399	0.0386782	0.0307226	0.00592817	0.0137164	0.00593313	0.00719164	0.0169891	0.00725437	0.0110313	0.0192977	0.0192048	0.00835899	0.00838723	0.00727104	0.0188051	0.0083651	0.009299	0.00724401	0.0102161	0.00728633	0.00592817	0.00592025	0.00591673	0.0132018	0.00838214	0.0110416	0.00834627	0.00727917	0.0110165	0.00836313	0.00725917	0.00841343	0.0277795	0.00933073	0.0083494	0.0225641	0.00931113
0.0207802	0.00591499	0.00723305	0.0101879	0.0269855	0.0233786	0.010254	0.00936667	0.0109986	0.0184394	0.0250239	0.02401	0.0192472	0.0386397	0.0306604	0.00592788	0.0137166	0.00593299	0.00717242	0.0169879	0.00725434	0.0110383	0.0192964	0.0191821	0.00835853	0.00838706	0.00727093	0.0187901	0.00836414	0.00929795	0.00724414	0.0102152	0.00728796	0.00592822	0.00591994	0.00591665	0.0132018	0.00838211	0.011042	0.00836301	0.00727917	0.0110158	0.00836279	0.00725922	0.00841343	0.0275881	0.0093272	0.00834721	0.0227407	0.00928548
0.0209035	0.0059072	0.00724804	0.0101096	0.0268583	0.0233857	0.0102531	0.00936709	0.0110154	0.0184026	0.0242743	0.0239628	0.0192455	0.0386169	0.0305312	0.00592612	0.0137035	0.00593416	0.00725456	0.0170111	0.00725065	0.0110078	0.0192684	0.0192808	0.00834909	0.00838699	0.00727012	0.0188275	0.00836304	0.0092974	0.00724304	0.0102069	0.00728509	0.00592695	0.0059101	0.00591652	0.0132016	0.00838224	0.0110334	0.00839231	0.00727916	0.0110179	0.00834392	0.00729117	0.0084134	0.0280182	0.00932163	0.00835572	0.0213746	0.00932313
0.0208865	0.00590717	0.00724639	0.0100917	0.0266831	0.0233813	0.0102532	0.00936708	0.0110141	0.0183902	0.0242168	0.0238897	0.019229	0.0384913	0.030532	0.005926	0.0137012	0.00593394	0.00728461	0.0170043	0.00725052	0.0110577	0.0192296	0.0192488	0.00834876	0.0083874	0.00727014	0.0188025	0.00836448	0.00929789	0.00724309	0.0102039	0.00728535	0.00592685	0.00590963	0.00591736	0.0132026	0.00838226	0.0110335	0.00837759	0.00727916	0.0110178	0.00834365	0.00727957	0.00841344	0.0278859	0.00932627	0.00835524	0.0213079	0.009387
0.020769	0.00591499	0.00723292	0.0100177	0.0268364	0.02338	0.010254	0.0093667	0.0109989	0.0184455	0.0249224	0.0240084	0.019235	0.0385996	0.0306384	0.00592805	0.0137148	0.00593348	0.00718918	0.0169873	0.00725434	0.0110276	0.0192967	0.0192977	0.00835855	0.00838735	0.0072711	0.018782	0.00836448	0.00929896	0.00724414	0.0102149	0.00728782	0.00592822	0.00591969	0.00591684	0.0132018	0.00838222	0.0110419	0.00836109	0.00727917	0.0110164	0.00836284	0.00726844	0.00841347	0.0276903	0.00932969	0.00834827	0.0225068	0.00931279
0.0208215	0.00592151	0.00725694	0.0101822	0.0270837	0.0233946	0.0102544	0.00936734	0.0110269	0.0184053	0.0248934	0.0239545	0.0192624	0.0386462	0.0308224	0.00592862	0.0137119	0.00593369	0.00721383	0.0169659	0.0072552	0.0110106	0.0192334	0.0193238	0.00834989	0.00838682	0.00727137	0.0188024	0.00836399	0.00930458	0.00724467	0.0101684	0.00728825	0.00592866	0.00592227	0.0059165	0.0132017	0.00838221	0.0110431	0.00835934	0.00727917	0.0110176	0.00836058	0.00728376	0.00841257	0.0275228	0.00933424	0.00834567	0.0226873	0.00933292
0.020786	0.00592117	0.00725688	0.0101917	0.0270169	0.0233899	0.0102543	0.00936732	0.0110263	0.0183928	0.0248745	0.0239	0.0192434	0.0385352	0.0307607	0.0059286	0.013715	0.00593368	0.0072161	0.0169631	0.00725528	0.0110168	0.0192212	0.0193092	0.00834944	0.00838678	0.0072707	0.0187804	0.00836381	0.00930374	0.00724467	0.0102158	0.00728827	0.0059287	0.00592217	0.00591647	0.0132019	0.00838221	0.0110433	0.00835714	0.00727917	0.0110175	0.00836044	0.0072694	0.00841253	0.0274138	0.00933347	0.00834529	0.0226596	0.00933251
0.0208923	0.00590752	0.00724641	0.0101043	0.0267689	0.0233821	0.0102531	0.00936703	0.0110155	0.0184026	0.0242257	0.0239305	0.0192419	0.0385725	0.0305843	0.00592629	0.0137059	0.00593356	0.00727292	0.0170047	0.00725033	0.010992	0.0192238	0.019255	0.00834884	0.00838702	0.00726869	0.0188084	0.00836435	0.00929658	0.00724288	0.0102035	0.00728558	0.00592672	0.00590966	0.00591597	0.0132018	0.00838222	0.0110354	0.00833643	0.00727917	0.0110177	0.00834405	0.00724956	0.00841342	0.027792	0.00932838	0.00835562	0.0213155	0.00935725
0.0207746	0.00591516	0.00723313	0.0101758	0.0268998	0.0233788	0.0102539	0.00936669	0.0109989	0.0184138	0.024988	0.0240476	0.0192462	0.0386428	0.0307216	0.00592805	0.0137183	0.0059332	0.00720214	0.016989	0.0072543	0.0110463	0.0193037	0.0191989	0.00835866	0.00838692	0.00727082	0.0187862	0.00836327	0.00929747	0.00724418	0.0102152	0.00728642	0.00592826	0.00591983	0.00591666	0.0132023	0.0083821	0.0110391	0.00835718	0.00727917	0.0110163	0.00836305	0.00726647	0.00841344	0.0277589	0.00932793	0.00834781	0.0225848	0.00932519
0.0208018	0.00592166	0.00725738	0.0102141	0.0270795	0.0233925	0.0102543	0.00936733	0.0110272	0.0184188	0.0248987	0.0239158	0.0192601	0.0386025	0.0307539	0.00592861	0.0137112	0.00593374	0.00723015	0.0169677	0.0072553	0.0110097	0.0192356	0.0193406	0.00834962	0.00838665	0.00727139	0.0187932	0.00836411	0.00930365	0.00724468	0.0102175	0.00728665	0.00592876	0.00592237	0.00591649	0.013202	0.00838222	0.0110421	0.00835108	0.00727917	0.0110175	0.00836033	0.00726705	0.00841254	0.0277925	0.00933381	0.00834566	0.0226871	0.00935419
0.0208815	0.00590756	0.00724655	0.0101682	0.0270304	0.0233834	0.0102531	0.0093671	0.0110145	0.0184172	0.0242353	0.0238987	0.0192363	0.0386244	0.0304651	0.00592585	0.013704	0.00593307	0.00724767	0.0170046	0.00724959	0.0110413	0.0192214	0.0192501	0.00834853	0.00838682	0.00726994	0.0188086	0.00836292	0.00929778	0.0072425	0.010204	0.00728616	0.00592625	0.00590984	0.00591687	0.0132021	0.00838222	0.0110363	0.0083967	0.00727916	0.0110178	0.00834389	0.00727805	0.00841341	0.0282387	0.00931679	0.0083536	0.0213485	0.00932535
0.0208947	0.00590732	0.00724667	0.0100952	0.0267877	0.0233815	0.0102531	0.00936705	0.0110146	0.0184263	0.0242258	0.023929	0.0192418	0.0386533	0.030703	0.00592578	0.0137055	0.0059337	0.00720397	0.017005	0.00725024	0.0109949	0.0192344	0.019248	0.00834916	0.00838739	0.00726913	0.0188043	0.00836325	0.00929733	0.00724319	0.0102039	0.00728577	0.00592652	0.00590947	0.00591734	0.0132028	0.00838224	0.0110328	0.0083339	0.00727916	0.011018	0.00834373	0.00727452	0.00841341	0.0276834	0.00932777	0.00835682	0.0212999	0.00927957
0.0207869	0.00591495	0.00723256	0.0101383	0.026857	0.0233742	0.0102539	0.00936668	0.0109985	0.0184497	0.0249352	0.0240562	0.0192313	0.0386439	0.0307444	0.00592806	0.0137185	0.00593378	0.00721249	0.0169877	0.00725428	0.0110177	0.0192938	0.0191952	0.00835863	0.00838706	0.00727103	0.0187918	0.00836419	0.00929738	0.00724404	0.0102152	0.00728781	0.00592817	0.00591967	0.00591684	0.0132019	0.00838221	0.0110403	0.00835788	0.00727917	0.0110162	0.0083632	0.00726834	0.00841344	0.0277913	0.00932871	0.00834747	0.0225432	0.00933856
0.0208958	0.00592187	0.00725712	0.0102329	0.0271768	0.0233935	0.0102544	0.00936733	0.0110273	0.0184195	0.0249934	0.0239172	0.0192655	0.0387263	0.0307557	0.00592865	0.0137151	0.00593368	0.007219	0.0169689	0.00725514	0.0110194	0.0192457	0.0193765	0.00835014	0.00838664	0.00727142	0.0188148	0.00836365	0.00930423	0.00724472	0.0101677	0.0072883	0.00592868	0.00592227	0.0059165	0.0132018	0.00838221	0.0110428	0.00835472	0.00727917	0.0110175	0.00836059	0.00727726	0.00841251	0.0278195	0.00933397	0.00834514	0.0227756	0.00934184
0.0208743	0.00590723	0.00724607	0.0101682	0.0268349	0.023381	0.0102531	0.00936707	0.0110139	0.0184003	0.0242307	0.0239036	0.0192337	0.0385197	0.0305165	0.00592586	0.0137067	0.00593321	0.00728339	0.0170034	0.00724953	0.0110469	0.0192271	0.0192338	0.00834857	0.00838704	0.00726984	0.0188006	0.00836288	0.0092972	0.00724306	0.0102023	0.00728633	0.0059266	0.00590954	0.00591724	0.0132027	0.00838221	0.0110354	0.00836793	0.00727916	0.0110179	0.00834385	0.00724109	0.00841341	0.0277881	0.00932109	0.00835166	0.0213204	0.00935568
0.0208931	0.00590719	0.00724688	0.0101116	0.0268827	0.0233822	0.0102531	0.00936705	0.0110151	0.0184092	0.0242199	0.0239375	0.0192296	0.0384601	0.0304783	0.00592601	0.0137066	0.00593407	0.00726631	0.0170078	0.00725037	0.0110222	0.0192417	0.0192537	0.0083487	0.00838731	0.00726893	0.018797	0.00836406	0.00929729	0.00724267	0.0102046	0.00728665	0.00592668	0.00590947	0.00591744	0.0132015	0.00838225	0.0110369	0.00831842	0.00727916	0.011018	0.00834389	0.0072076	0.00841339	0.027794	0.00932517	0.00835888	0.0213186	0.00931732
0.0208821	0.00590707	0.0072461	0.0101585	0.0269778	0.0233789	0.0102531	0.00936706	0.0110143	0.0184141	0.024249	0.0239436	0.0192166	0.0385344	0.0304897	0.00592616	0.0137048	0.00593353	0.007223	0.0170043	0.00725043	0.0110297	0.0192231	0.0192339	0.00834866	0.00838737	0.00726985	0.0187997	0.00836405	0.00929691	0.00724294	0.0102041	0.00728507	0.00592667	0.0059096	0.00591743	0.0132016	0.00838226	0.0110372	0.00835281	0.00727916	0.0110179	0.00834366	0.007257	0.00841345	0.0278372	0.00932408	0.00835384	0.0213691	0.00926761
0.020874	0.0059071	0.00724665	0.0101169	0.0268254	0.0233814	0.0102531	0.0093671	0.0110143	0.018399	0.0242309	0.0239131	0.0192316	0.0385103	0.0303734	0.00592615	0.0137029	0.00593343	0.00721504	0.0170052	0.00725028	0.0102099	0.0192328	0.0192464	0.00834844	0.00838718	0.00726928	0.0188044	0.00836327	0.00929757	0.00724314	0.0102048	0.00728682	0.00592674	0.00590987	0.00591714	0.0132036	0.00838225	0.0110327	0.00832109	0.00727916	0.0110177	0.00834316	0.00723229	0.00841345	0.0276568	0.00932282	0.00835609	0.021346	0.00926792
0.0207657	0.00591504	0.00723277	0.010012	0.0267811	0.0233786	0.0102539	0.00936671	0.0109984	0.0183964	0.0248828	0.0240045	0.0192455	0.0385736	0.0306947	0.00592806	0.0137146	0.00593323	0.00720503	0.0169887	0.0072544	0.0110357	0.0193017	0.0191916	0.00835877	0.00838697	0.00727084	0.0187961	0.00836396	0.0092987	0.0072442	0.0102163	0.00728632	0.00592832	0.00592005	0.00591666	0.0132017	0.00838211	0.0110408	0.00836997	0.00727917	0.0110161	0.00836277	0.007268	0.00841347	0.0276391	0.00932572	0.00834878	0.0224847	0.00932819
0.0207979	0.00591514	0.00723342	0.0100656	0.0269094	0.0233777	0.0102539	0.00936667	0.0109982	0.0184223	0.025013	0.0240417	0.0192576	0.0386994	0.0306959	0.00592803	0.013714	0.00593324	0.00719744	0.0169907	0.00725412	0.0110292	0.0193116	0.0191928	0.00835871	0.00838727	0.00727103	0.018788	0.00836365	0.00929712	0.00724408	0.0102142	0.00728774	0.00592806	0.00591995	0.00591537	0.0132017	0.00838218	0.0110413	0.00836203	0.00727916	0.011017	0.00836304	0.00725654	0.00841345	0.0276967	0.00932886	0.00834716	0.0225931	0.00932103
0.020898	0.0059073	0.00724654	0.0101737	0.026949	0.0233805	0.0102531	0.00936704	0.0110142	0.0184318	0.0242279	0.0239191	0.0192391	0.0386366	0.0305282	0.00592583	0.0137009	0.00593395	0.00592006	0.0170058	0.00725056	0.0109788	0.0192339	0.0192554	0.00834895	0.00838691	0.00727003	0.0188124	0.00836388	0.00929665	0.00724287	0.0102041	0.00728628	0.0059269	0.00591948	0.00591729	0.0132021	0.00838225	0.011034	0.00834473	0.00727917	0.0110176	0.0083433	0.00726929	0.00841342	0.0277734	0.00932028	0.00835788	0.0213509	0.00831253
0.0208626	0.00590721	0.00724618	0.0101515	0.0268645	0.0233806	0.0102531	0.00936704	0.0110141	0.0184038	0.0242332	0.0238897	0.019226	0.0385168	0.0304695	0.00592597	0.0137049	0.00593351	0.00592341	0.0170044	0.00724975	0.0110001	0.0192232	0.0192376	0.00834883	0.00838661	0.00726971	0.0187902	0.0083632	0.00929611	0.00724302	0.0102023	0.00728645	0.00592647	0.00590944	0.0059172	0.0132027	0.00838224	0.0110333	0.00834259	0.00727916	0.0110179	0.00834357	0.00724963	0.00841342	0.02757	0.00932551	0.00835401	0.0213313	0.00836183
0.0208518	0.00591229	0.00725291	0.0101781	0.0268938	0.0233927	0.010262	0.00937515	0.0110237	0.0184147	0.0243344	0.0239446	0.0192367	0.0385768	0.0305891	0.00593124	0.0137155	0.0059389	0.00725782	0.0170189	0.0072568	0.0110134	0.0192251	0.0192575	0.00835617	0.0083944	0.00727623	0.0188162	0.00837105	0.0093055	0.0072493	0.0102126	0.00729275	0.00593193	0.00591489	0.00592255	0.0132135	0.00838946	0.0110441	0.00723704	0.00728543	0.0110272	0.00835079	0.00419267	0.00842063	0.0273502	0.00933129	0.00836123	0.021492	0.00931175
0.0208585	0.00592988	0.00723792	0.0102452	0.0270457	0.023348	0.0102548	0.0093674	0.0109742	0.0183807	0.0249974	0.0240199	0.0192179	0.0390607	0.0308828	0.0059294	0.013718	0.00593428	0.00722842	0.0170871	0.00725709	0.0110247	0.0193027	0.0193418	0.0083172	0.00838677	0.0072722	0.0188911	0.00836193	0.00930985	0.00724498	0.0101985	0.0072888	0.00592916	0.00589139	0.0059163	0.0132017	0.00838233	0.0110466	0.00831395	0.00728175	0.0110261	0.00831398	0.00724652	0.00841395	0.11688	0.00933745	0.00834288	0.0226601	0.0092882
0.0209319	0.00593007	0.00723707	0.0102452	0.0270121	0.0233466	0.0102548	0.0093674	0.0109737	0.0183669	0.0250258	0.0240174	0.019211	0.038798	0.0308829	0.0059294	0.013718	0.00593428	0.00722947	0.0170856	0.00725709	0.0110247	0.0193001	0.0193148	0.00831746	0.00838677	0.0072722	0.0188648	0.00836193	0.00930985	0.00724498	0.0101965	0.00728694	0.00592916	0.00589115	0.0059163	0.0132017	0.00838233	0.0110466	0.00831351	0.00728175	0.0110261	0.00831363	0.00724652	0.00841395	0.117048	0.00933745	0.00834288	0.0226558	0.00928849
0.0209238	0.00592988	0.00723716	0.0102445	0.0270193	0.0233473	0.0102548	0.0093674	0.0109742	0.0183674	0.0250237	0.0240039	0.0192179	0.0386277	0.0308829	0.0059294	0.013718	0.00593428	0.00722842	0.0170856	0.00725709	0.0110247	0.0193003	0.0193145	0.00831721	0.00838677	0.0072722	0.0188619	0.00836193	0.00930985	0.00724498	0.0101968	0.00728694	0.00592916	0.00589139	0.00591485	0.0132017	0.00838224	0.0110466	0.00831351	0.00728175	0.0110261	0.00831372	0.00724652	0.00841395	0.117062	0.00933745	0.00834288	0.0226601	0.0092882
0.0209292	0.00592997	0.00723707	0.0102451	0.0270389	0.0233473	0.0102548	0.0093674	0.0109739	0.0183672	0.0250245	0.0239995	0.0192133	0.0387226	0.0308829	0.0059294	0.013718	0.00593428	0.00722842	0.0170859	0.00725709	0.0110247	0.019299	0.0193126	0.0083172	0.00838677	0.00727207	0.0188601	0.00836193	0.00930985	0.00724498	0.0101965	0.0072888	0.00592916	0.00589119	0.0059163	0.0132017	0.00838233	0.0110466	0.0083137	0.00728175	0.0110261	0.00831372	0.00724652	0.00841395	0.117085	0.00933745	0.00834288	0.0226571	0.00928813
0.0246564	0.00600361	0.00741203	0.0104173	0.0344821	0.0240275	0.0103597	0.00943825	0.0112018	0.0206934	0.0279676	0.0303988	0.0219451	0.057201	0.0317127	0.00588523	0.0137614	0.00579876	0.00707868	0.0175626	0.00726726	0.0109472	0.0216943	0.022747	0.00849355	0.00844927	0.00732301	0.0222055	0.00824053	0.00916855	0.00697843	0.0105499	0.00733883	0.00582429	0.00600372	0.00575396	0.0132883	0.00845353	0.0111617	0.00847793	0.00732344	0.0111321	0.00600642	0.00711441	0.00844281	0.0345623	0.00943951	0.00845013	0.0246874	0.00945862
0.0251869	0.00601917	0.00743756	0.0123984	0.0400359	0.0241035	0.0103331	0.00944036	0.0111844	0.0216388	0.0279633	0.0312069	0.0219226	0.112634	0.0306736	0.00595681	0.0138487	0.00598641	0.00730371	0.0176441	0.00730756	0.0110848	0.0219395	0.0232078	0.00849701	0.00845166	0.00731472	0.0227427	0.00842978	0.00936667	0.00730001	0.0106082	0.0073467	0.00597692	0.00600928	0.00596693	0.0133244	0.00844853	0.00944321	0.00849433	0.00733614	0.0111031	0.00849625	0.00730931	0.00847883	0.04196	0.00942321	0.00595178	0.0250037	0.009489
0.0207587	0.0059279	0.00723196	0.0101441	0.0268425	0.0233324	0.0102543	0.00930958	0.0110348	0.0184052	0.0248656	0.0239771	0.019251	0.0384098	0.0306579	0.00592894	0.013723	0.00592542	0.00722929	0.0169718	0.00725663	0.0110251	0.0192181	0.0192373	0.0083772	0.00838806	0.00727128	0.0187592	0.00836937	0.00934628	0.00724551	0.0102296	0.00728797	0.00592875	0.00592404	0.00591568	0.0132007	0.00838218	0.0110293	0.00835684	0.00727917	0.0110032	0.0083127	0.00724551	0.00841343	0.0277786	0.00933719	0.00834682	0.0225732	0.00931406
0.0209574	0.00589036	0.0072379	0.0102443	0.0269737	0.0233603	0.0102553	0.00936789	0.0109748	0.0183632	0.0249137	0.0240386	0.0192048	0.0389224	0.0308842	0.00592972	0.0137312	0.00593444	0.00722943	0.016999	0.00725712	0.0110235	0.019334	0.0192774	0.008319	0.00838718	0.0072714	0.0189025	0.00837271	0.00930965	0.00724508	0.010213	0.0072889	0.00592917	0.0058917	0.0059163	0.0132003	0.00838242	0.0110504	0.00837175	0.00727952	0.0110654	0.00831585	0.00724835	0.00841439	0.0278459	0.00933766	0.00834297	0.022733	0.00929063
0.021048	0.00591661	0.00727415	0.0102352	0.0273215	0.0234839	0.0102979	0.0094195	0.0110926	0.0185675	0.0251757	0.0243285	0.0194332	0.0392984	0.0310202	0.00595627	0.0138019	0.00595483	0.00724816	0.0170865	0.00727778	0.0110659	0.0194342	0.0193859	0.00835615	0.00842612	0.00730611	0.0190522	0.00840028	0.00933913	0.00728523	0.010309	0.00731858	0.00595521	0.00591637	0.00594108	0.0132561	0.00842128	0.0110766	0.0084091	0.00729788	0.0110894	0.00835237	0.00726626	0.00843988	0.0280952	0.0093689	0.00837903	0.0228093	0.00933004
0.0208786	0.00589583	0.00724985	0.0101851	0.0270242	0.0233882	0.0102634	0.00937526	0.0109832	0.0183613	0.0250094	0.0240183	0.019221	0.0387081	0.0309138	0.00593396	0.0137545	0.00593976	0.00723708	0.0169784	0.00726341	0.0110339	0.0192411	0.0192963	0.00832595	0.00839638	0.00727693	0.0188659	0.00839162	0.00931812	0.00725048	0.0101976	0.00729426	0.00593485	0.00589685	0.00592148	0.0132062	0.00838985	0.0110552	0.00832457	0.00728531	0.0110275	0.00832604	0.00725498	0.00842323	0.0278062	0.00934366	0.00834923	0.0227078	0.00935373
0.0209221	0.00589572	0.00724309	0.0102513	0.0270245	0.0233908	0.0102634	0.00937526	0.0109839	0.0184539	0.0249408	0.0240617	0.0192213	0.0388576	0.0309139	0.00593396	0.0137545	0.00593976	0.00723708	0.0170053	0.00726341	0.0110339	0.0193412	0.0193151	0.00832529	0.00839418	0.00727787	0.0189028	0.00839162	0.00931812	0.00725048	0.0102103	0.00729426	0.00593485	0.00589669	0.00592002	0.0132062	0.00838985	0.0110552	0.00832392	0.00728504	0.0110275	0.00832484	0.00725498	0.00842323	0.0278517	0.00934366	0.00834924	0.0226821	0.00935406
0.0209021	0.00589531	0.00725124	0.0101971	0.0270658	0.0233819	0.010265	0.00937438	0.0109837	0.018385	0.024918	0.024053	0.0192387	0.0389022	0.0309022	0.00593204	0.0137295	0.00593953	0.00724246	0.0170002	0.00726266	0.0110478	0.0192505	0.0193065	0.00832622	0.00839732	0.00728003	0.018857	0.00837551	0.00931632	0.00725138	0.0102004	0.00729058	0.00593438	0.00589515	0.00591346	0.0132045	0.008387	0.0110532	0.00832509	0.00728513	0.0110303	0.00832345	0.00725513	0.00842122	0.027834	0.00934756	0.00835045	0.0227235	0.00930045
0.0209306	0.0058957	0.00725054	0.0102509	0.0271326	0.0233754	0.0102651	0.00937437	0.0109841	0.0184201	0.024965	0.0241001	0.0192389	0.0390328	0.0309021	0.00593203	0.0137295	0.00593954	0.00724247	0.0170193	0.00726265	0.0110478	0.0193609	0.0193116	0.00832568	0.00839748	0.00728005	0.0189152	0.0083755	0.00931633	0.00725138	0.0102013	0.00729058	0.00593438	0.00589553	0.00591345	0.0132051	0.00838703	0.0110532	0.00832449	0.00728512	0.0110304	0.0083231	0.00725516	0.00842122	0.0278784	0.0093476	0.00835046	0.0227072	0.00929981
0.0258498	0.00598241	0.0074038	0.0103992	0.0366298	0.0239337	0.0102638	0.00937583	0.0111482	0.0213372	0.0287978	0.032517	0.0227455	0.0634068	0.0309046	0.00593458	0.0137297	0.00593928	0.00723568	0.0176158	0.00726333	0.0110337	0.0223037	0.023716	0.00844835	0.00839377	0.00727727	0.0232597	0.00836792	0.009316	0.00725124	0.0105812	0.00729514	0.00593433	0.00598326	0.00592004	0.0132068	0.00838928	0.0110562	0.00844772	0.00728792	0.0110277	0.00844725	0.00725492	0.00842092	0.0366254	0.00934538	0.00835043	0.0250151	0.00944047
0.0209888	0.00589602	0.00724959	0.0101943	0.0270748	0.0233918	0.0102646	0.00937605	0.0109837	0.0184647	0.0250551	0.0240967	0.0192429	0.039071	0.0308947	0.00593449	0.0137396	0.00594047	0.00724012	0.0170113	0.00726334	0.0110327	0.01924	0.0193409	0.00832542	0.00839902	0.00727839	0.0189283	0.00837317	0.00931132	0.00725302	0.0102024	0.00729395	0.00593682	0.00593987	0.00592122	0.0132086	0.00839055	0.0110512	0.00832476	0.00728615	0.01103	0.00832691	0.00724939	0.00842062	0.0279029	0.00934651	0.00834988	0.02268	0.00929715
0.0209978	0.00589583	0.00724981	0.0101944	0.0270749	0.0233911	0.0102646	0.00937606	0.0109839	0.0184652	0.0250489	0.0240919	0.019243	0.0390729	0.0308946	0.00593448	0.0137397	0.00594049	0.0072401	0.0170114	0.00726334	0.0110328	0.0192404	0.0193349	0.00832541	0.00839804	0.00727861	0.0189367	0.00837316	0.00931133	0.00725305	0.0102022	0.00729397	0.00593685	0.00593978	0.00591546	0.0132086	0.00839084	0.0110512	0.00832484	0.00728616	0.0110301	0.00832669	0.00724942	0.00842062	0.0279007	0.00934653	0.00834987	0.0226881	0.00929928
0.0258382	0.00598446	0.00740421	0.0103985	0.036572	0.0239405	0.0102635	0.00937572	0.0111453	0.0213334	0.0287952	0.0324914	0.0227313	0.0633195	0.0309052	0.00593463	0.0137365	0.00593936	0.00723576	0.0176134	0.00726317	0.0110336	0.0222921	0.0237023	0.00844923	0.0083941	0.0072777	0.0232457	0.00837964	0.00931784	0.00725134	0.0105799	0.00729497	0.00593433	0.00598339	0.00592145	0.0132126	0.00838945	0.011056	0.00844531	0.00728535	0.0110282	0.00844703	0.00725286	0.0084209	0.0366145	0.00934547	0.00835035	0.0250232	0.00943877
0.0209351	0.0058957	0.00724882	0.0101919	0.027171	0.0233763	0.0102634	0.00937598	0.010984	0.0184161	0.0249859	0.0240942	0.0192316	0.0390576	0.0308986	0.00593467	0.013741	0.00592656	0.00724224	0.0171101	0.00726291	0.0110557	0.019299	0.0193394	0.0083263	0.0083951	0.00727923	0.0189184	0.00839106	0.0093199	0.00725033	0.0102017	0.00729162	0.00593381	0.00589546	0.00592124	0.0132073	0.00839011	0.0110567	0.00832307	0.00728702	0.011042	0.00832308	0.00725451	0.00841986	0.0278881	0.00935004	0.00835055	0.0227096	0.00929491
0.0209319	0.00589557	0.00724926	0.0101925	0.0270808	0.0233748	0.0102634	0.00937601	0.010985	0.0183888	0.0249362	0.0240625	0.0192315	0.0389341	0.0308985	0.00593454	0.0137586	0.00592656	0.00724226	0.0170005	0.0072629	0.0110557	0.0191976	0.0193426	0.00832666	0.00839498	0.00727981	0.0188884	0.00839107	0.0093199	0.00725031	0.0102003	0.00729164	0.0059338	0.00589521	0.00592123	0.0132073	0.00838967	0.0110567	0.00832345	0.00728704	0.011042	0.0083227	0.00725451	0.00841984	0.0278568	0.00935005	0.00835056	0.0227272	0.0092945
0.0209322	0.00593775	0.00724328	0.0101984	0.0271334	0.023371	0.0102637	0.00937577	0.0109787	0.0184569	0.0249796	0.0241127	0.0193832	0.0389813	0.0306863	0.00593471	0.0137404	0.00593933	0.00723763	0.0171077	0.00726314	0.011033	0.0193159	0.0192482	0.00838527	0.00839413	0.00727853	0.0188832	0.00836926	0.00931781	0.00725134	0.010265	0.00729302	0.00593428	0.00593847	0.00592152	0.013213	0.0083901	0.0110559	0.00838151	0.00728535	0.0110348	0.0083863	0.00725451	0.00842088	0.0278885	0.0093453	0.00835	0.0227376	0.00929736
0.0209659	0.00593796	0.00724215	0.0101832	0.0270981	0.0233689	0.0102637	0.00937577	0.0109795	0.0185333	0.02493	0.0241111	0.0193712	0.0388239	0.0307314	0.00593471	0.0137404	0.00593933	0.00723763	0.0170034	0.00726314	0.011033	0.0193219	0.0193209	0.00838553	0.00839397	0.00727853	0.0188519	0.00836927	0.0093178	0.00725134	0.0102662	0.00729302	0.00593428	0.00593868	0.00592152	0.013213	0.0083901	0.0110559	0.00838128	0.00728535	0.0110348	0.00838607	0.00725452	0.00842089	0.0278406	0.00934532	0.00834999	0.0226866	0.00929799
0.0209426	0.00593686	0.00724336	0.01025	0.0270925	0.0233909	0.0102637	0.00937576	0.0110604	0.0184563	0.0249642	0.0241188	0.019366	0.0389633	0.0309048	0.00593468	0.0137342	0.00593978	0.00723772	0.017007	0.00726328	0.0110341	0.0193164	0.0192371	0.00838473	0.00839401	0.00727846	0.0188909	0.00837962	0.00931772	0.00725118	0.0102536	0.00729516	0.00593432	0.00593487	0.00592145	0.0132131	0.00838933	0.0110561	0.00831942	0.00728539	0.0110344	0.00838661	0.00725444	0.00842144	0.0278874	0.00934518	0.00835028	0.0227235	0.00929803
0.0209609	0.00593691	0.00724338	0.0102141	0.0271504	0.0233902	0.0102637	0.00937576	0.0110604	0.0184609	0.0249977	0.0240688	0.0193683	0.0389944	0.0309048	0.00593468	0.0137342	0.00593978	0.00723772	0.0170075	0.00726328	0.0110341	0.0193262	0.0192521	0.00838491	0.00839401	0.00727771	0.0188943	0.00837962	0.00931772	0.00725118	0.0102546	0.00729516	0.00593432	0.00593501	0.00592	0.0132131	0.00838943	0.0110561	0.00831992	0.00728539	0.0110344	0.00838657	0.00725443	0.00842145	0.0280211	0.00934518	0.00835028	0.0227223	0.00929841
0.0209325	0.00593027	0.00725232	0.0102028	0.0271339	0.0234049	0.0102636	0.00937556	0.0110354	0.0184008	0.0249734	0.0241338	0.0192987	0.0389099	0.0307675	0.00593455	0.0137299	0.00593947	0.00723473	0.0170002	0.00726324	0.0110338	0.0192829	0.0193811	0.00836965	0.00839393	0.00727765	0.0189017	0.00836929	0.00931785	0.00725128	0.0101796	0.00729495	0.00593435	0.00592211	0.00592142	0.0132126	0.00838943	0.0110566	0.00830514	0.00728534	0.0110279	0.00836851	0.00725283	0.00842113	0.0279319	0.00934546	0.0083504	0.0228184	0.00933661
0.0209348	0.00593048	0.00725135	0.0102039	0.027067	0.0234044	0.0102636	0.00937556	0.0110348	0.0183862	0.0249817	0.024134	0.0192822	0.0388805	0.0307682	0.00593455	0.0137299	0.00593947	0.00723473	0.0169989	0.00726323	0.0110338	0.0192881	0.0192874	0.00836924	0.00839393	0.00727765	0.0188644	0.00836928	0.00931784	0.00725128	0.0101808	0.00729307	0.00593434	0.00592587	0.00591997	0.0132126	0.00838943	0.0110567	0.00830594	0.00728534	0.0110279	0.00836835	0.00725282	0.00842113	0.0278479	0.0093455	0.00835035	0.0228243	0.00933685
0.0209065	0.00593726	0.0072404	0.0102482	0.0271803	0.0233823	0.0102636	0.0093757	0.0109971	0.0184543	0.0249626	0.0240876	0.0192962	0.0389401	0.0309055	0.00593456	0.0137352	0.00594072	0.00723477	0.0170905	0.00726322	0.0110312	0.0193159	0.0192669	0.00838467	0.00839396	0.00727848	0.0188398	0.00836915	0.00931785	0.00725124	0.0102642	0.00729506	0.00593428	0.00593796	0.00592145	0.0132128	0.00839018	0.0110563	0.0083248	0.00728547	0.011028	0.00838179	0.00725449	0.008421	0.0279069	0.00934553	0.00835068	0.0227441	0.00936348
0.0208965	0.00593746	0.00724082	0.0102477	0.0271371	0.0233842	0.0102636	0.0093757	0.0109978	0.0183861	0.0249563	0.0241154	0.0193642	0.0389421	0.0309056	0.00593457	0.0137352	0.00594097	0.00723583	0.0170934	0.00726322	0.0110312	0.0193151	0.0193012	0.00838495	0.00839413	0.00727848	0.0188535	0.00836916	0.00931786	0.00725124	0.0102655	0.00729317	0.00593428	0.00593816	0.00592145	0.0132128	0.00839018	0.0110564	0.0083253	0.00728547	0.0110281	0.00838205	0.00725449	0.008421	0.0279717	0.00934552	0.00835071	0.0227257	0.00936387
0.0209346	0.00589592	0.00725088	0.0101953	0.0270886	0.023391	0.010264	0.00937612	0.0109832	0.0184213	0.0250481	0.024115	0.0192525	0.0391051	0.0309028	0.00593393	0.0137285	0.00592647	0.00724012	0.0170138	0.00726251	0.0110298	0.0193722	0.0193551	0.00832489	0.00839377	0.00727809	0.0189224	0.00837201	0.00931456	0.00725172	0.0102037	0.00729446	0.00593403	0.0058958	0.00592099	0.0132115	0.00838854	0.0110616	0.00832491	0.00728507	0.0110737	0.00838574	0.00724923	0.0084235	0.0279109	0.00934672	0.00835308	0.0226892	0.00936608
0.0209187	0.00589607	0.00725047	0.0101947	0.0270881	0.0233924	0.010264	0.00937612	0.0109837	0.0183947	0.0249324	0.02407	0.0192523	0.0389864	0.0309028	0.00593393	0.0137285	0.00592647	0.00724012	0.017011	0.0072625	0.0110298	0.0192485	0.0193406	0.00832671	0.00839617	0.00727951	0.0188925	0.00837201	0.00931455	0.00725172	0.0102049	0.00729446	0.00593403	0.00589602	0.00592098	0.0132115	0.00838854	0.0110577	0.00832487	0.00728506	0.0110737	0.00838601	0.00724923	0.0084235	0.027876	0.00934672	0.00835308	0.022737	0.0093658
0.0209375	0.00589568	0.00724969	0.0101931	0.0270108	0.023373	0.0102644	0.00937656	0.0109849	0.0183912	0.0249262	0.024032	0.0192203	0.0388714	0.030904	0.00593474	0.0137386	0.00592713	0.00723547	0.0170068	0.00724753	0.011034	0.0192919	0.019328	0.00832441	0.0083961	0.00727865	0.0188837	0.00836744	0.00931792	0.00725153	0.0101997	0.00729273	0.00593523	0.00589626	0.00592127	0.0132001	0.00838551	0.0110606	0.0083223	0.00728875	0.0110681	0.00832188	0.00724495	0.00842118	0.0277513	0.00934453	0.0083494	0.0227217	0.00929688
0.020947	0.00589555	0.00724822	0.0101927	0.0270109	0.0233717	0.0102644	0.00937657	0.0109846	0.0184414	0.0249378	0.0240365	0.0192203	0.0389022	0.030904	0.00593474	0.0137386	0.00592713	0.00723547	0.0170069	0.00724753	0.011034	0.0192939	0.0193298	0.00832412	0.0083961	0.00727739	0.0189087	0.00836744	0.00931792	0.00725153	0.0101988	0.00729521	0.00593523	0.00589647	0.00592127	0.0132001	0.00838551	0.0110606	0.00832254	0.0072884	0.0110681	0.00832158	0.00724495	0.00842118	0.0277577	0.00934633	0.0083494	0.0226677	0.0092966
0.0209278	0.00593666	0.00724249	0.0102403	0.027092	0.0233836	0.0102636	0.00937576	0.0109798	0.0183896	0.0249775	0.0240526	0.0193533	0.038707	0.030908	0.00593459	0.0137298	0.00593934	0.00723581	0.0170002	0.00726334	0.0110332	0.0193167	0.0193361	0.00838464	0.00839405	0.00727843	0.0188554	0.00837969	0.00931798	0.00725129	0.0102523	0.00729504	0.00593433	0.00594054	0.00592176	0.0132131	0.00838944	0.0110563	0.00831943	0.00728542	0.0110292	0.00838353	0.00725447	0.00842094	0.0277862	0.00934559	0.00835026	0.0227111	0.00929835
0.0209328	0.00593667	0.00724273	0.01024	0.0271705	0.0233845	0.0102637	0.00937576	0.0109797	0.0184481	0.0249483	0.0240638	0.019359	0.0388768	0.030908	0.0059346	0.0137298	0.00593934	0.00723475	0.0170038	0.00726334	0.0110332	0.0193246	0.0193396	0.00838457	0.00839405	0.00727768	0.0188715	0.0083797	0.00931798	0.00725129	0.010252	0.00729504	0.00593433	0.00594064	0.00592176	0.0132131	0.00838944	0.0110563	0.00831955	0.00728542	0.0110292	0.00838366	0.00725447	0.00842094	0.0278613	0.00934559	0.00835026	0.022716	0.00929812
0.0209328	0.00589623	0.00724937	0.010235	0.0270619	0.0233647	0.0102633	0.00937377	0.0110552	0.0184115	0.0250647	0.0240767	0.0192388	0.0389903	0.0309168	0.00593511	0.0137527	0.00594043	0.00723389	0.0170062	0.00723973	0.0110323	0.0192443	0.0192864	0.00832524	0.00839584	0.00727774	0.0188779	0.00837476	0.00931867	0.00725138	0.0101996	0.00729403	0.0059343	0.00589719	0.00592338	0.0132068	0.00838835	0.0110412	0.00832265	0.00728501	0.0110358	0.00832534	0.00725251	0.00842089	0.0278743	0.00934619	0.00834987	0.0227422	0.00929955
0.020967	0.00589586	0.00725099	0.0102347	0.0270621	0.0233659	0.0102632	0.00937377	0.011055	0.0184022	0.0250583	0.0240964	0.0192388	0.0390273	0.0309169	0.00593512	0.0137527	0.00594044	0.00723389	0.0170071	0.00723973	0.0110323	0.0193543	0.0193027	0.00832498	0.00839584	0.00727705	0.0188898	0.00837476	0.00931867	0.00725138	0.0102007	0.00729404	0.0059343	0.00589688	0.00592338	0.0132068	0.0083886	0.0110467	0.00832291	0.00728501	0.0110358	0.00832489	0.00725251	0.00842089	0.0278882	0.0093462	0.00834987	0.0226807	0.00929985
0.0209313	0.00593687	0.0072432	0.0101985	0.0271197	0.0233697	0.00936236	0.00937585	0.0109796	0.0176145	0.0249968	0.0240527	0.0193634	0.0390343	0.0309064	0.00593459	0.01373	0.00593934	0.00723749	0.0170066	0.00726335	0.0110333	0.0193197	0.0192444	0.00593769	0.00727237	0.00420369	0.0188791	0.00837003	0.00931811	0.00725132	0.0102529	0.00729332	0.00593442	0.00594056	0.00592001	0.0132131	0.00593143	0.0110561	0.00837882	0.00728801	0.00928398	0.00838645	0.00725291	0.00842112	0.0279683	0.00934549	0.00835015	0.0227184	0.00936398
0.0208201	0.00593662	0.00724261	0.0101835	0.0271216	0.0233726	0.0103846	0.00937584	0.0109796	0.0578271	0.0249331	0.0240146	0.0193563	0.0387029	0.0309064	0.00593459	0.01373	0.00593934	0.00723749	0.0169997	0.00726335	0.0110333	0.0193221	0.0193227	0.0249718	0.00854914	0.0215546	0.0188649	0.00837003	0.00931811	0.00725132	0.0102516	0.00729331	0.00593442	0.00593802	0.00592146	0.0132131	0.0248804	0.0110561	0.00837875	0.00728801	0.0329007	0.00838615	0.00725291	0.00842112	0.027872	0.00934549	0.00835015	0.0228165	0.00936404
0.0209666	0.00589564	0.00724951	0.0101933	0.0270664	0.0233456	0.0102626	0.00937376	0.0109847	0.0184028	0.0249579	0.0240861	0.0192397	0.0389267	0.0308979	0.00593421	0.0137508	0.00594043	0.0072392	0.0170095	0.00726281	0.0110336	0.0193038	0.0193078	0.00832686	0.00839404	0.00727844	0.018879	0.00838479	0.00931587	0.00725126	0.010206	0.00729501	0.00593401	0.00589388	0.00591448	0.0132079	0.00838933	0.0110592	0.00832419	0.00728856	0.0110369	0.0083245	0.00725207	0.00842052	0.0278786	0.00934373	0.00835	0.0226658	0.00929935
0.0209634	0.00589589	0.00724965	0.0101935	0.027066	0.023392	0.0102626	0.00937475	0.010984	0.0184018	0.0249529	0.0240872	0.0192396	0.0389294	0.0308992	0.00593421	0.0137508	0.00594042	0.00723918	0.0170098	0.00726281	0.0110336	0.0193059	0.0193142	0.00832701	0.00839459	0.00727844	0.0188835	0.00838479	0.00931588	0.00725126	0.0102045	0.0072931	0.00593401	0.00589399	0.00591448	0.0132079	0.00838932	0.0110592	0.00832421	0.00728854	0.0110369	0.00832517	0.00725208	0.00842053	0.0278779	0.00934375	0.00835	0.0226625	0.00929951
0.0208978	0.00592034	0.0072184	0.0102398	0.0271633	0.0233403	0.0102637	0.00937584	0.0110252	0.0184306	0.0250197	0.0240659	0.0193066	0.0388989	0.0309065	0.00593459	0.0137357	0.00593929	0.00723482	0.0170012	0.00726327	0.0110333	0.0192784	0.0192489	0.00830933	0.0083941	0.00727836	0.0188406	0.00836923	0.00931756	0.00725148	0.0102253	0.00729329	0.00593448	0.00592462	0.00592151	0.0132068	0.00838959	0.0110466	0.00835151	0.00728553	0.0110282	0.00837933	0.00725273	0.00842118	0.02796	0.00934571	0.00835035	0.0226704	0.00933629
0.0208821	0.00592038	0.00721099	0.010238	0.0271361	0.0233403	0.0102637	0.00937584	0.0110247	0.0184202	0.0250158	0.0240672	0.0193046	0.0388136	0.0309065	0.00593459	0.0137357	0.00593929	0.00723588	0.0169993	0.00726327	0.0110333	0.0192772	0.0192398	0.00830957	0.0083941	0.00727837	0.0188376	0.00836923	0.00931756	0.00725148	0.010222	0.00729523	0.00593448	0.00592424	0.00592151	0.0132068	0.0083895	0.0110536	0.00835162	0.00728553	0.0110282	0.00837868	0.00725273	0.00842118	0.0278426	0.00934571	0.00835035	0.0226586	0.0093364
0.0209572	0.00589539	0.00724824	0.0101926	0.0270199	0.0233563	0.0102686	0.00937585	0.0109828	0.0184072	0.0249545	0.0240589	0.0192221	0.0389463	0.0309109	0.00593513	0.0137372	0.005939	0.00723851	0.0170011	0.00726295	0.0110333	0.0193396	0.0193093	0.00832477	0.00839453	0.00727975	0.0188799	0.00837234	0.00931811	0.00725136	0.0101998	0.00729385	0.00593417	0.00589647	0.00593717	0.0132087	0.00839151	0.0110516	0.00832391	0.0072853	0.011037	0.00832467	0.00724586	0.00842258	0.0278478	0.00934577	0.00835005	0.0226812	0.00936457
0.0209871	0.00589542	0.00724913	0.0101928	0.0270203	0.0233569	0.0102686	0.00937585	0.0109831	0.0184049	0.0249553	0.0240788	0.0192221	0.0389734	0.030911	0.00593514	0.0137372	0.00593899	0.00723853	0.0170137	0.00726295	0.0110333	0.0193425	0.0193194	0.00832463	0.00839737	0.00727926	0.0189001	0.00837234	0.00931809	0.00725136	0.0102005	0.00729589	0.00593416	0.00589655	0.00593717	0.0132087	0.00839151	0.0110517	0.00832412	0.0072853	0.011037	0.00832459	0.00724587	0.00842259	0.0278527	0.00934577	0.00835005	0.0226821	0.00936341
0.0209443	0.00589579	0.0072493	0.0102506	0.0270627	0.0233873	0.0102651	0.00937571	0.0110432	0.0183902	0.0249428	0.0240783	0.0192418	0.0389872	0.0309035	0.00593538	0.0137377	0.00593954	0.00722975	0.0169853	0.00726343	0.0110547	0.0192047	0.019312	0.008325	0.00839653	0.00727785	0.0188808	0.00837035	0.00931734	0.00725192	0.0102012	0.00729278	0.0059344	0.0058968	0.00592225	0.0132102	0.00838818	0.011038	0.00832554	0.00728541	0.0110444	0.00832203	0.00725066	0.00842267	0.0278707	0.00934458	0.00835165	0.0227332	0.0092972
0.0209725	0.00589587	0.00724921	0.0102508	0.0270629	0.0234403	0.0102651	0.00937571	0.0110433	0.0184214	0.0249518	0.024092	0.0192419	0.0390151	0.0309034	0.00593538	0.0137377	0.00593955	0.00722977	0.0170029	0.00726344	0.0110547	0.0192047	0.0193215	0.00832512	0.00839639	0.00727884	0.0188896	0.00837035	0.00931734	0.00725192	0.0102015	0.00729279	0.0059344	0.00589688	0.00592226	0.0132095	0.00839135	0.011038	0.00832543	0.00728583	0.0110444	0.00832225	0.00725066	0.00842268	0.0278812	0.00934457	0.00835166	0.0226855	0.00929709
0.0209257	0.0059387	0.00724464	0.010293	0.0271942	0.0233898	0.0102636	0.00937541	0.0109798	0.0184553	0.0249981	0.0240867	0.0193625	0.0389768	0.030907	0.00593462	0.0137366	0.00593935	0.00723767	0.0170077	0.00726303	0.0110334	0.0193264	0.0192467	0.00838466	0.00839386	0.00727843	0.0188788	0.00836935	0.00931768	0.00725142	0.0102521	0.00729556	0.00593431	0.00593921	0.00592152	0.0132135	0.00838997	0.0110561	0.00837895	0.00728557	0.0110277	0.00838645	0.00725449	0.00842127	0.0279693	0.00934568	0.00835006	0.0227221	0.00935946
0.0209409	0.00593877	0.00724441	0.0102309	0.0271618	0.023389	0.0102637	0.00937541	0.0109801	0.0183896	0.0249432	0.02404	0.0193533	0.0389189	0.030907	0.00593462	0.0137366	0.00593935	0.00723768	0.0170003	0.00726303	0.0110334	0.0193086	0.0193243	0.0083848	0.00839403	0.00727857	0.0188644	0.00836935	0.00931768	0.00725142	0.0102527	0.00729556	0.00593431	0.0059393	0.0059201	0.0132135	0.00838997	0.0110561	0.00837911	0.00728557	0.0110277	0.00838652	0.00725449	0.00842127	0.0278059	0.00934568	0.00835006	0.0227101	0.00935956
0.0209587	0.00589549	0.00724294	0.0101941	0.0270061	0.0233916	0.0102658	0.0093772	0.0109855	0.0184036	0.0250244	0.0240517	0.0192317	0.0388761	0.0309003	0.00593566	0.0137735	0.00593865	0.00724674	0.0170066	0.0072646	0.0110369	0.0192598	0.0193131	0.00832646	0.00839957	0.00727897	0.0189058	0.00836235	0.00931699	0.00725152	0.0102006	0.00729546	0.00593506	0.00589504	0.00591515	0.0132152	0.00838744	0.0110576	0.00832458	0.00728532	0.0110736	0.0083226	0.00724797	0.00842134	0.0278521	0.00934362	0.00834975	0.0227276	0.00929375
0.0209814	0.0058957	0.00724987	0.0101933	0.0270067	0.0233893	0.0102658	0.00937721	0.0109849	0.018407	0.0250399	0.0240815	0.0192319	0.0389341	0.0308978	0.00593567	0.0137735	0.00593864	0.00724674	0.0170012	0.00726461	0.0110369	0.0193559	0.0193116	0.008326	0.00839958	0.0072792	0.0188319	0.00836235	0.009317	0.00725152	0.0102002	0.00729624	0.00593506	0.00589537	0.00591515	0.0132152	0.00838746	0.0110576	0.00832423	0.00728532	0.0110736	0.00832205	0.00724799	0.00842134	0.027866	0.00934679	0.00834975	0.0226786	0.00929434
0.02091	0.00589594	0.00724972	0.0101853	0.0270656	0.0233122	0.0102648	0.00937631	0.0109986	0.018382	0.0249992	0.0241626	0.0193286	0.0387173	0.030909	0.00593434	0.0137284	0.00593948	0.0072323	0.0170045	0.00726353	0.0110343	0.0193336	0.019285	0.00832631	0.00839666	0.00727845	0.0188683	0.00837998	0.00931701	0.0072511	0.0102025	0.00729331	0.00593437	0.00589676	0.00592148	0.0132138	0.00838999	0.0110567	0.00838156	0.00728561	0.0110762	0.00832417	0.00725515	0.00842085	0.0277696	0.00934528	0.00835103	0.0227262	0.00936085
0.0209232	0.00589569	0.00724921	0.0102511	0.0271045	0.0233104	0.0102648	0.00937632	0.0109983	0.0183964	0.0249798	0.024179	0.0193368	0.038824	0.030909	0.00593434	0.0137284	0.00593948	0.0072323	0.0169998	0.00726353	0.0110343	0.0193379	0.0193137	0.00832595	0.00839667	0.00727845	0.0188905	0.00837998	0.009317	0.0072511	0.0102031	0.00729459	0.00593438	0.00589651	0.00592013	0.0132138	0.00839	0.0110567	0.00838135	0.00728561	0.0110762	0.00832381	0.00725515	0.00842084	0.0277932	0.00934528	0.00835104	0.022684	0.00936064
0.0259886	0.0059975	0.00743294	0.00595206	0.0371501	0.0239904	0.0102816	0.00939211	0.0111723	0.0214355	0.0289138	0.0327243	0.0228448	0.0586604	0.0309548	0.00594488	0.0137537	0.00594968	0.00724843	0.0176766	0.00727579	0.0110529	0.0223937	0.0238383	0.00846939	0.00840863	0.00729105	0.023393	0.0083942	0.00933417	0.00726397	0.0106192	0.00730773	0.00594462	0.00599812	0.00593036	0.0132354	0.00840424	0.0110754	0.00846626	0.00730086	0.0110488	0.0084683	0.0072672	0.00843548	0.0368457	0.00936158	0.00836484	0.0251024	0.00945943
0.0259105	0.00598141	0.007413	0.0103907	0.0369889	0.0239272	0.0102553	0.0093681	0.0111428	0.0213647	0.0288382	0.0326299	0.0227793	0.0637406	0.0308843	0.00592938	0.0137175	0.00593425	0.00722844	0.0176294	0.00725702	0.0110237	0.0223316	0.0237632	0.00844705	0.00838677	0.00727221	0.0233057	0.0083725	0.00930947	0.00724492	0.0105905	0.00728699	0.0059292	0.00598217	0.0059163	0.0132022	0.00838249	0.0110468	0.00844409	0.00727926	0.0110659	0.00844588	0.00724847	0.00841366	0.0367338	0.00933737	0.00834327	0.0250293	0.00943336
0.020897	0.0058905	0.00724299	0.0102444	0.0270236	0.0233493	0.0102548	0.00936767	0.0109739	0.0183651	0.0249806	0.0239705	0.0193333	0.0388088	0.0308823	0.00592949	0.0137229	0.00593416	0.00722949	0.0169589	0.00725695	0.0110228	0.0193224	0.0192012	0.00831853	0.0083868	0.00727129	0.0188209	0.00836196	0.00930981	0.00724496	0.0101909	0.00728884	0.00592918	0.00589121	0.00591483	0.013202	0.00838232	0.0110466	0.0083712	0.00727922	0.0110185	0.00831651	0.00724825	0.00841378	0.0277668	0.00933744	0.00834292	0.0226025	0.00929123
0.0259948	0.00600249	0.00743876	0.0104279	0.0371481	0.0240115	0.00940118	0.00940039	0.011182	0.0214498	0.0289259	0.0327432	0.0228574	0.0639233	0.0309781	0.00595039	0.0137684	0.00595503	0.00725465	0.0176897	0.00728216	0.0110623	0.0224084	0.0238482	0.00847644	0.00841579	0.00729786	0.0233907	0.00840183	0.00933834	0.00594425	0.0106273	0.00731383	0.00594989	0.00600325	0.00593723	0.0132484	0.00841143	0.0110846	0.00847351	0.0073069	0.0111027	0.00847555	0.00727214	0.00844139	0.036849	0.00937014	0.00836933	0.0251112	0.00946749
0.021067	0.0059482	0.00726179	0.0102666	0.0272476	0.0234158	0.0102812	0.00939197	0.0110025	0.0184603	0.0251013	0.0242594	0.0193933	0.0393026	0.0309546	0.00594513	0.0137622	0.0059497	0.00724735	0.0171023	0.00727617	0.0110527	0.0193871	0.0194508	0.00838831	0.00840899	0.00729142	0.0190639	0.00838234	0.00933442	0.00726397	0.0102241	0.00730559	0.00594466	0.00590673	0.00593207	0.013233	0.00840465	0.0110753	0.00834261	0.00729829	0.0110467	0.00833557	0.00726739	0.00843557	0.0280086	0.0093616	0.00836474	0.0227292	0.00931546
0.0259211	0.00598164	0.00741348	0.0103911	0.0370492	0.0239316	0.0102553	0.00936814	0.0102228	0.021371	0.0288468	0.0326456	0.022789	0.063808	0.0308847	0.0059295	0.0137229	0.00593409	0.00722854	0.0176324	0.00725741	0.0110242	0.0223387	0.023775	0.00727213	0.0083866	0.00727152	0.0233184	0.00836035	0.00931031	0.00724514	0.00955038	0.00596929	0.00592939	0.00419326	0.00591647	0.0132004	0.00838294	0.0110487	0.00725943	0.00727916	0.0110184	0.00726634	0.00724626	0.00841396	0.0359107	0.00933791	0.00834309	0.025034	0.00834203
0.0249582	0.00597202	0.007382	0.0104087	0.0352838	0.0239128	0.0102655	0.00937439	0.0111328	0.0208227	0.0281394	0.0311137	0.0221072	0.0590526	0.0291968	0.00594657	0.0131091	0.00587404	0.00722706	0.017513	0.00721958	0.0110638	0.0218017	0.0230641	0.00844888	0.00840694	0.0072859	0.0225001	0.0082973	0.00922066	0.00715904	0.0105182	0.00723172	0.00589658	0.00597204	0.00581265	0.0132048	0.0084048	0.0110889	0.0084324	0.00726238	0.011025	0.00843629	0.00725952	0.00839112	0.0353025	0.00928904	0.00825405	0.0247906	0.00941309
0.025051	0.00598584	0.00739638	0.0104415	0.0353485	0.0238548	0.0102948	0.00840981	0.0111485	0.0209588	0.0284133	0.0312055	0.0221934	0.0592631	0.0315353	0.00595314	0.0137629	0.0058633	0.00716805	0.0175374	0.00725117	0.011008	0.0223758	0.0230396	0.00849524	0.00841107	0.00729987	0.022562	0.00823614	0.00932799	0.00707303	0.0105356	0.0117929	0.00592994	0.00598459	0.0058612	0.0132181	0.00841535	0.0110931	0.00844705	0.00729652	0.0111086	0.00844685	0.00718646	0.00840743	0.0353247	0.00938783	0.00829823	0.0248635	0.00943602
0.0227859	0.00599554	0.00740931	0.0104063	0.0351491	0.0235653	0.0102996	0.00940814	0.0111565	0.0208529	0.0326132	0.0241045	0.0220293	0.0589062	0.0310001	0.00595583	0.0137793	0.0059602	0.00726161	0.0170682	0.00728865	0.0110696	0.0218034	0.0229552	0.00845818	0.00842491	0.00730295	0.0205503	0.00842058	0.00935037	0.00727635	0.0105581	0.00731815	0.00595487	0.00599028	0.00594262	0.0132578	0.00841896	0.0111428	0.00845518	0.00731308	0.0111048	0.00842836	0.00728013	0.0084513	0.0311214	0.00937847	0.00837938	0.0246702	0.00945975
0.0228107	0.00599103	0.00740034	0.0103952	0.0349371	0.0239091	0.0102905	0.0093999	0.0111433	0.0207783	0.0258453	0.0240666	0.0210312	0.0583983	0.0309764	0.00595046	0.0137698	0.00595494	0.00725512	0.0175393	0.00728223	0.0110411	0.0217316	0.0228567	0.00844833	0.0084156	0.00729643	0.020547	0.00841312	0.00934221	0.00727008	0.0105395	0.00731207	0.00594972	0.00598355	0.00593736	0.0132415	0.00841149	0.00938258	0.00844563	0.00730681	0.0110566	0.00727651	0.00727367	0.00844364	0.0311965	0.00937013	0.00837206	0.0246052	0.00943533
0.0249948	0.00597324	0.00737799	0.0103855	0.0352153	0.0239035	0.010264	0.0093979	0.0111397	0.0208656	0.028242	0.0310892	0.0221475	0.059116	0.0302094	0.00594165	0.0136527	0.00588019	0.00719866	0.0174852	0.00725057	0.0109391	0.0217791	0.0229917	0.00844611	0.00839076	0.00727897	0.0224956	0.00836185	0.00931694	0.00726789	0.0105134	0.00728293	0.00588221	0.00597409	0.00594535	0.0132055	0.00840296	0.0110737	0.00843703	0.00725818	0.0110816	0.00843097	0.00710453	0.008415	0.0351751	0.00919056	0.00835839	0.0246713	0.0094182
0.0209597	0.00589056	0.00723596	0.0102273	0.0269992	0.0233561	0.0102559	0.00936784	0.011045	0.0184313	0.0250068	0.0240638	0.019221	0.0388438	0.0308825	0.00592962	0.0137248	0.00593566	0.00723011	0.0169917	0.00725828	0.0110224	0.0192051	0.0193081	0.00831713	0.00838659	0.00727239	0.0188987	0.00837987	0.00930631	0.00724522	0.0101992	0.00728891	0.00592904	0.00589122	0.0059162	0.0131989	0.00838255	0.0110477	0.00831089	0.00727917	0.0110248	0.00831775	0.00724259	0.00841621	0.0277812	0.00933721	0.0083441	0.0226666	0.00929111
0.020897	0.00589045	0.00723638	0.0102267	0.0270037	0.0233576	0.010256	0.00936785	0.0110453	0.0183775	0.0250156	0.0240882	0.0192226	0.038893	0.0308832	0.00592963	0.0137248	0.00593569	0.00723007	0.0169937	0.00725831	0.0110229	0.0192155	0.0192998	0.0083173	0.00838658	0.00727238	0.0188259	0.00837986	0.00930632	0.00724523	0.0102028	0.0072889	0.00592904	0.00589134	0.00591475	0.0131988	0.00838254	0.0110445	0.00831116	0.00727917	0.0110248	0.00831807	0.00724262	0.00841623	0.0277923	0.00933719	0.00834414	0.0226693	0.00929145
0.0208801	0.00589045	0.00723638	0.0102267	0.0269663	0.0233545	0.010256	0.00936784	0.0110453	0.0183697	0.0250156	0.0240064	0.0192095	0.0386881	0.0308831	0.00592963	0.0137248	0.00593569	0.00723007	0.0169896	0.0072583	0.011023	0.0191865	0.0192267	0.0083173	0.00838881	0.00727127	0.0188505	0.00837986	0.00930631	0.00724523	0.0101872	0.00728889	0.00592905	0.00589134	0.00591475	0.0131988	0.00838253	0.0110445	0.00831116	0.00727917	0.0110248	0.00831807	0.00724262	0.00841623	0.0277933	0.0093372	0.00834414	0.0226429	0.00929109
0.0259797	0.00600721	0.00744284	0.0104865	0.0370855	0.0240257	0.010299	0.00940826	0.0111904	0.0214433	0.0251156	0.032669	0.0228368	0.0388363	0.0310009	0.00595536	0.0137839	0.00596001	0.00726027	0.0176988	0.00728855	0.0110716	0.0223912	0.230571	0.00848338	0.00842331	0.00730361	0.223074	0.00840885	0.00935061	0.00727661	0.0106316	0.00731818	0.00595511	0.00600751	0.00595774	0.0132581	0.00841851	0.0110944	0.00848033	0.00731444	0.0110665	0.00848156	0.00728	0.0084492	0.0368499	0.00937781	0.0083795	0.0247458	0.00947406
0.0210751	0.00593054	0.0072864	0.0102667	0.0272057	0.0235194	0.0103267	0.00943238	0.0110505	0.018474	0.0250607	0.0241804	0.0193371	0.0387951	0.0310633	0.00597102	0.0138194	0.00596393	0.00728434	0.0171097	0.00730768	0.0111013	0.0194016	0.164224	0.00837581	0.00844848	0.00732348	0.157727	0.00841531	0.009376	0.00729604	0.0102645	0.00733818	0.00597119	0.00593309	0.00597375	0.013292	0.00843788	0.0111263	0.00836925	0.00744957	0.0111005	0.0083729	0.00728802	0.00847355	0.0278364	0.0094036	0.00840159	0.022847	0.00942292
0.0209134	0.00594927	0.00725742	0.0102735	0.0269948	0.0233943	0.0102814	0.00939183	0.0110726	0.0184593	0.025013	0.024079	0.0193486	0.0387531	0.0309536	0.00594494	0.0137601	0.00594982	0.00724798	0.0170295	0.00727581	0.0110524	0.0193602	0.278583	0.00834077	0.00840872	0.00729038	0.27071	0.00839429	0.00933369	0.00726396	0.0102203	0.00730556	0.00594476	0.00590603	0.00594743	0.0132292	0.00840406	0.0110751	0.00834044	0.00422107	0.0110478	0.00838278	0.00726747	0.00843549	0.0276787	0.00936185	0.00836477	0.0227478	0.00931521
0.0250777	0.00598902	0.0073922	0.0104237	0.0354037	0.023862	0.010268	0.00940486	0.0111601	0.0209443	0.0282435	0.0312119	0.0222569	0.0593046	0.0312187	0.00591111	0.013758	0.0059134	0.00718051	0.017621	0.00726878	0.0109168	0.0218987	0.0230215	0.00849858	0.00841078	0.00730323	0.0225412	0.00841595	0.00931669	0.0072415	0.0102806	0.00729266	0.00584706	0.00599025	0.00593068	0.0132394	0.00842436	0.0111024	0.00845758	0.00729282	0.011044	0.00846169	0.00722522	0.00841907	0.0353671	0.00924197	0.00821578	0.0246911	0.00944096
0.0259839	0.00599719	0.00743278	0.0104171	0.0371555	0.0239918	0.0102748	0.00939768	0.0111721	0.0214179	0.028923	0.0327205	0.0228385	0.0639127	0.0309659	0.00594574	0.0138736	0.00595007	0.00724614	0.0176748	0.00725634	0.0110799	0.0223899	0.02383	0.00846926	0.0084019	0.00729146	0.0233767	0.00838558	0.00934984	0.00726524	0.0106176	0.00730529	0.00594324	0.00599548	0.00593135	0.0132259	0.00841732	0.0110613	0.00846777	0.00729712	0.0110387	0.0084283	0.00726166	0.00843616	0.126346	0.00936419	0.00836475	0.025101	0.00945832
0.0250406	0.00598947	0.0074011	0.0104429	0.0353077	0.023907	0.0102941	0.00939059	0.0111568	0.0208879	0.0283088	0.0311357	0.0221972	0.059311	0.0310761	0.00594321	0.0138833	0.00586287	0.00724972	0.0175523	0.00727202	0.0110009	0.0219554	0.0230752	0.00845136	0.00841751	0.00728918	0.0225566	0.00829296	0.00915903	0.0072653	0.0102804	0.00729853	0.00594467	0.00598517	0.00593181	0.0131956	0.00842006	0.0108931	0.00846148	0.00726908	0.0111082	0.00845963	0.00726851	0.00840783	0.180691	0.0093299	0.0080338	0.02479	0.00944339
0.0250673	0.00598776	0.00739879	0.0103881	0.0353053	0.0239492	0.0102611	0.00940296	0.0111635	0.0209093	0.0282544	0.0311651	0.0222096	0.0593284	0.0308356	0.0058504	0.0133316	0.00592772	0.00719453	0.0175936	0.00724859	0.0111138	0.021829	0.0230411	0.00845467	0.00838029	0.00727757	0.0225664	0.00835	0.00940382	0.00729736	0.0105456	0.00730526	0.00597247	0.00598943	0.00587346	0.0132327	0.00831054	0.0111029	0.00846013	0.00729912	0.0110728	0.00847337	0.00713552	0.00842293	0.0326662	0.00933262	0.00841686	0.0248787	0.00944484
0.0259214	0.00599839	0.00742391	0.0122137	0.0363595	0.0240017	0.0102905	0.00939862	0.0111741	0.0214128	0.0288709	0.0326128	0.0228081	0.0635591	0.0309764	0.00594846	0.0137661	0.005955	0.00725736	0.0176638	0.00728156	0.011058	0.0223647	0.0237829	0.00847096	0.00841521	0.00729886	0.0233275	0.00839145	0.00934104	0.00727094	0.0106083	0.00731191	0.00594977	0.00599916	0.0059294	0.0132477	0.00841048	0.0110685	0.00846808	0.00730498	0.0110619	0.00847141	0.00727344	0.00844405	0.0367178	0.00937054	0.00837144	0.0250764	0.00946574
0.0258106	0.00599626	0.00742289	0.01043	0.0360129	0.0240051	0.0102992	0.00940812	0.0111789	0.0213565	0.0287801	0.0324012	0.0227293	0.0629155	0.0309991	0.00595518	0.0137883	0.00596092	0.00726737	0.0176799	0.00728833	0.0110721	0.0222986	0.0236822	0.00846768	0.00842267	0.00730392	0.0232254	0.00841101	0.00935003	0.00727703	0.0105831	0.0073167	0.00595487	0.00599705	0.00594258	0.0132583	0.0084191	0.0110944	0.00847141	0.00731069	0.0110568	0.0084681	0.00728013	0.00845166	0.0364963	0.00937805	0.00837908	0.0250367	0.00946846
0.0259468	0.00600555	0.00743093	0.0104345	0.0367757	0.024024	0.0102995	0.00940839	0.0111838	0.0261199	0.0288934	0.032645	0.0228264	0.0636032	0.0310039	0.00595574	0.0137873	0.00595998	0.00726343	0.0171622	0.00728842	0.0110719	0.0223812	0.0238042	0.00847834	0.00842533	0.0073044	0.0233454	0.00839847	0.00935226	0.00727696	0.0106187	0.00731989	0.00595498	0.00600447	0.00593535	0.0132581	0.00841895	0.0110939	0.00847774	0.00731034	0.0110695	0.00847721	0.00727992	0.00844968	0.0367501	0.00937785	0.00837915	0.0251019	0.00947378
0.0257849	0.00599464	0.0074147	0.0104222	0.036024	0.0239882	0.0102901	0.00939972	0.0111661	0.0215352	0.0287665	0.0323718	0.0227118	0.0628597	0.0309687	0.00595006	0.0137703	0.00595516	0.00725364	0.0176632	0.00728234	0.0110624	0.022276	0.0236596	0.00846551	0.00841564	0.00729671	0.0232039	0.00839114	0.00934231	0.00727025	0.0105816	0.0073119	0.00594985	0.00599689	0.00593692	0.0132496	0.00841161	0.0110694	0.00846375	0.00730405	0.0110562	0.00846542	0.00727172	0.00844291	0.0364849	0.00936983	0.00837204	0.0250243	0.00946338
0.0259241	0.00599838	0.00742459	0.0104239	0.0367235	0.023999	0.0102911	0.00939987	0.0111736	0.0214093	0.028865	0.032609	0.0228074	0.063548	0.0309761	0.00595006	0.0137807	0.00594231	0.00725203	0.017662	0.00728317	0.0110584	0.0223639	0.0237821	0.00847075	0.00841691	0.00729861	0.0233243	0.00838888	0.00934536	0.0072699	0.010606	0.00731212	0.00594986	0.00599908	0.00592914	0.013241	0.00841033	0.0110869	0.00846883	0.00730607	0.0110668	0.00846941	0.00726677	0.00842939	0.0367115	0.00936908	0.0083722	0.0250751	0.0094638
0.025919	0.00599847	0.00742384	0.0104244	0.03673	0.0240007	0.0102763	0.0094012	0.0111777	0.0214614	0.0288693	0.0326098	0.0228089	0.063551	0.0309741	0.00595012	0.0137681	0.00595496	0.00725406	0.0176653	0.00728294	0.0110627	0.0223643	0.0237832	0.00848106	0.00841568	0.00730634	0.0233246	0.00839173	0.00934196	0.0072705	0.0106094	0.00730978	0.00595025	0.00599908	0.0059372	0.0132451	0.00841661	0.0110848	0.00847045	0.00730671	0.011102	0.00847249	0.00727216	0.00844281	0.0367219	0.00936976	0.00836963	0.0250757	0.00946495
0.0259136	0.00599809	0.00741793	0.0104264	0.0367137	0.0240019	0.0102908	0.00940028	0.0111732	0.0214448	0.0288595	0.0325945	0.0227995	0.0634902	0.0309771	0.00595021	0.0137684	0.0059549	0.0072536	0.0176592	0.00728215	0.0110623	0.0223576	0.0237725	0.0084704	0.00841572	0.00729769	0.0233139	0.00840168	0.00933809	0.0072712	0.0106063	0.00731386	0.00594985	0.00599873	0.00593712	0.0132457	0.00841127	0.0110844	0.00846752	0.00730405	0.0111037	0.00846878	0.00727195	0.00844139	0.0366986	0.00937	0.00836984	0.0250725	0.00946364
0.0251646	0.00600068	0.00741502	0.0104531	0.0355041	0.0239252	0.010303	0.00940805	0.0111724	0.0179454	0.0283949	0.0313203	0.0222707	0.0595779	0.0310026	0.00591984	0.0135038	0.0058975	0.00712353	0.0176078	0.00725486	0.0109109	0.0219033	0.0231654	0.00849156	0.00843321	0.0073101	0.0226444	0.00839546	0.00927446	0.0071942	0.0105691	0.00732214	0.00586806	0.00599999	0.00586094	0.0132671	0.00843057	0.011113	0.00846345	0.00711211	0.0111295	0.00847997	0.00730763	0.00842539	0.0355758	0.0094157	0.00828497	0.0249468	0.00946103
0.0259448	0.00600377	0.00742672	0.0104351	0.0367657	0.0240277	0.0102994	0.00940769	0.0111857	0.0214397	0.0288952	0.03264	0.0228273	0.0636007	0.0310038	0.00595533	0.0137893	0.00596023	0.00726014	0.0176816	0.00728959	0.0110735	0.0223815	0.0238055	0.00847818	0.00842582	0.00730322	0.0233473	0.00841464	0.00935101	0.00727679	0.0106174	0.00731811	0.00595506	0.00600434	0.0059429	0.0132521	0.00841803	0.0110957	0.0084753	0.00731329	0.0110713	0.00848251	0.00727968	0.00844989	0.0367497	0.00937819	0.00837964	0.0250983	0.00947389
0.0259238	0.00599846	0.00742479	0.0104241	0.0367321	0.0240035	0.0102906	0.00940027	0.0111751	0.0214163	0.0288671	0.032617	0.0228091	0.0635587	0.030974	0.00595051	0.0137864	0.00595627	0.00725757	0.0176626	0.00728264	0.0110619	0.0223635	0.0237832	0.00847085	0.00841604	0.00729707	0.0233257	0.00838339	0.00934172	0.00726989	0.0106091	0.00731449	0.00594981	0.00599881	0.00593567	0.0132475	0.00841134	0.0110851	0.00847023	0.00730684	0.0110618	0.00847199	0.00727322	0.00844428	0.0367241	0.00936905	0.00837236	0.0250758	0.00946543
0.0259121	0.0059981	0.00741808	0.0104241	0.0367375	0.0239993	0.0102901	0.00940002	0.0111734	0.0216026	0.028865	0.0325915	0.0227985	0.0635008	0.0309777	0.0059502	0.0137716	0.00595475	0.00725469	0.0176597	0.0072826	0.0102387	0.0223555	0.0237719	0.00847041	0.00841602	0.00729644	0.0233145	0.00840918	0.00934242	0.00727026	0.0106065	0.00731225	0.00594981	0.00599851	0.00593725	0.0132446	0.00841253	0.0110848	0.00846733	0.00730447	0.0110567	0.00846881	0.00727366	0.00844285	0.0367053	0.00936961	0.00837199	0.0250819	0.00946598
[truncated: 1,940 more columns]

## Sheet: Truth
ybcS	prok	acrA	evgS	topA	mrdA	araJ	pcnB	thrA	gyrA	mrdB	mokC.nhaA	yaaH	ybaL	cls	murE	ompF.asnS	ftsW	dgt	secF	ECB_00212	cyoA.ampG	lon.hupB	mraZ	yahA	fsr	frmB	ylaB	nagD	tig	sbcC	ykgE	yahG	polB	kefC	pdhR	gltL	dnaK	hfq	menD	dnaJ	lpxC	hepA	sgrR	insL.1	spoT	yfbV.ackA	ydcD	mokB.trg	rlmL
1	0	0	0	0	0	0	0	0	0	0	0	0	0	0	0	0	0	0	0	0	0	0	0	0	0	0	0	0	0	0	0	0	0	0	0	0	0	0	0	0	0	0	0	0	0	0	0	0	0
0	1	0	0	0	0	0	0	0	0	0	0	0	0	0	0	0	0	0	0	0	0	0	0	0	0	0	0	0	0	0	0	0	0	0	0	0	0	0	0	0	0	0	0	0	0	0	0	0	0
0	0	1	0	0	0	0	0	0	0	0	0	0	0	0	0	0	0	0	0	0	0	0	0	0	0	0	0	0	0	0	0	0	0	0	0	0	0	0	0	0	0	0	0	0	0	0	0	0	0
0	0	0	0	0	0	0	0	0	0	0	0	0	0	0	0	0	0	0	0	0	0	0	0	0	0	0	0	0	0	0	0	0	0	0	0	0	0	0	0	0	0	0	0	0	0	0	0	0	0
0	0	0	1	0	0	0	0	0	0	0	0	0	0	0	0	0	0	0	0	0	0	0	0	0	0	0	0	0	0	0	0	0	0	0	0	0	0	0	0	0	0	0	0	0	0	0	0	0	0
0	0	0	0	1	0	0	0	0	0	0	0	0	0	0	0	0	0	0	0	0	0	0	0	0	0	0	0	0	0	0	0	0	0	0	0	0	0	0	0	0	0	0	0	0	1	0	0	0	0
0	0	0	0	1	1	0	0	0	0	0	0	0	1	0	0	0	0	0	0	0	0	0	0	0	0	0	0	0	0	0	0	0	0	0	0	0	0	0	0	0	0	0	0	0	1	0	0	0	0
0	0	0	0	0	0	1	0	0	0	0	0	0	1	0	0	0	0	0	0	0	0	0	0	0	0	0	0	0	0	0	0	0	0	0	0	0	0	0	0	0	0	0	0	0	1	0	0	0	0
0	0	0	0	1	1	1	1	0	0	0	1	0	1	0	0	1	0	0	0	0	0	0	0	0	0	0	0	0	0	0	0	0	0	0	0	0	0	0	0	0	0	0	0	0	1	0	0	0	0
0	0	0	0	1	1	1	1	0	0	0	1	0	1	0	0	1	0	0	0	0	0	0	0	0	0	0	0	0	0	0	0	0	0	0	0	0	0	0	0	0	0	0	0	0	1	0	0	0	0
0	0	0	0	1	1	1	1	1	1	1	1	1	1	1	0	1	0	0	1	0	0	0	0	0	1	0	0	0	1	1	0	0	0	0	1	0	0	0	0	0	0	0	0	0	1	0	0	0	0
0	0	0	0	0	0	0	0	0	1	0	0	0	0	0	0	0	0	0	0	0	0	0	0	0	0	0	0	0	0	0	0	0	0	0	0	0	0	0	0	0	0	0	0	0	0	0	0	0	0
0	0	0	0	0	0	0	0	0	0	1	0	0	0	0	0	0	0	0	0	0	0	0	0	0	0	0	0	0	0	0	0	0	0	0	0	0	0	0	0	0	0	0	0	0	0	0	0	1	0
0	0	0	0	1	0	0	0	0	0	1	1	0	0	0	0	0	0	0	0	0	0	0	0	0	0	0	0	0	0	0	0	0	0	0	0	0	0	0	0	0	0	0	0	0	0	0	0	1	0
0	0	0	0	1	0	0	0	0	0	1	1	0	1	0	0	0	0	0	0	0	0	0	0	0	0	0	0	0	0	0	0	0	0	0	0	0	0	0	0	0	0	0	0	0	0	0	0	0	0
1	0	0	0	1	0	0	0	0	0	1	1	0	1	0	0	0	0	0	0	0	0	0	0	0	0	0	0	0	0	0	0	0	0	0	0	0	0	0	0	0	0	0	0	0	0	0	0	1	0
1	0	0	0	1	0	0	0	0	0	1	1	1	1	0	0	0	0	0	0	0	0	1	0	0	0	0	0	0	0	0	0	0	0	0	0	0	0	0	0	0	0	0	0	0	0	0	0	1	0
1	0	0	0	1	0	0	0	0	0	1	1	1	1	0	0	0	0	0	1	0	0	1	0	0	0	0	0	0	0	0	0	0	0	0	0	1	0	0	0	0	0	0	0	1	0	0	0	1	0
1	0	0	0	1	0	0	0	0	0	1	1	1	1	0	0	0	0	0	0	0	0	1	0	0	0	0	0	0	0	0	0	0	0	0	0	1	0	0	0	0	0	0	0	1	0	0	0	1	0
1	0	0	0	1	0	0	0	0	0	1	1	1	1	0	0	0	0	0	1	0	0	1	0	0	0	0	0	0	0	0	0	0	0	0	0	1	0	0	0	0	0	0	0	1	0	0	0	1	0
1	0	0	0	1	1	0	0	0	0	1	1	1	1	0	0	0	0	0	1	0	0	1	0	0	0	0	0	0	0	0	0	0	0	0	0	1	1	0	0	0	0	0	0	0	0	0	0	1	0
1	0	0	0	1	0	0	0	0	0	1	1	1	1	0	0	0	0	0	1	0	0	1	0	0	0	0	0	0	0	0	0	0	0	0	0	0	0	0	0	0	0	0	0	0	0	0	0	1	0
1	0	0	0	1	0	0	0	0	0	1	1	1	1	0	0	0	0	0	1	0	0	1	0	0	0	0	0	0	0	0	0	0	0	0	0	1	0	0	0	0	0	0	0	1	0	0	0	1	0
1	0	0	0	1	0	0	0	0	0	1	1	1	1	0	0	0	0	0	1	0	0	1	0	0	0	0	0	0	0	0	0	0	0	0	0	0	0	0	0	0	0	0	0	0	0	0	0	1	0
1	0	0	0	1	0	0	0	1	0	1	1	1	1	0	0	0	0	0	1	0	1	1	0	0	0	0	0	1	0	0	0	0	0	0	0	1	0	0	0	0	0	0	0	0	0	0	0	1	0
1	0	0	0	1	0	0	0	1	1	1	1	1	1	1	0	0	0	0	1	0	0	1	0	0	0	0	0	0	1	0	0	0	0	0	0	0	0	0	0	0	0	0	0	0	0	0	0	1	0
1	0	0	0	1	0	0	1	1	1	1	1	1	1	0	0	0	0	0	1	1	0	1	0	0	0	0	0	0	1	0	0	0	0	0	0	0	0	0	0	0	0	0	0	0	0	0	0	1	0
0	0	0	0	1	1	0	0	1	0	1	1	0	1	1	1	1	1	1	1	1	1	1	1	1	1	1	1	1	1	1	1	1	1	1	1	1	0	0	0	0	0	0	1	0	0	0	1	0	0
0	1	0	0	0	1	0	0	0	0	0	0	0	1	0	0	0	0	0	0	0	1	0	1	0	0	0	0	1	0	0	1	0	1	0	0	1	1	0	1	1	0	0	0	0	1	1	0	1	0
0	0	0	0	0	0	0	0	0	0	0	0	0	0	0	0	0	0	0	0	0	0	0	0	0	0	0	0	0	0	0	0	0	0	0	0	0	0	1	1	0	0	0	0	0	1	0	0	0	0
0	0	0	0	0	0	0	0	0	0	0	0	0	0	0	0	0	0	0	0	0	0	0	0	0	0	0	0	0	0	0	0	0	0	0	0	0	0	0	0	0	0	0	0	0	1	1	1	1	1
0	0	0	0	0	0	0	0	0	0	0	0	0	0	0	0	0	0	0	0	0	0	0	0	0	0	0	0	0	0	0	0	0	0	0	0	0	0	0	0	0	0	0	0	0	1	1	0	0	0
0	0	0	0	0	0	0	0	0	0	0	0	0	0	0	1	0	0	0	0	0	0	0	0	0	0	0	0	0	0	0	0	0	0	0	0	0	0	0	0	0	0	0	0	0	0	0	0	0	0
0	0	0	0	0	0	0	0	0	0	0	0	0	0	0	0	0	0	0	0	0	0	0	0	0	0	0	0	0	0	0	0	0	0	0	0	0	0	0	0	0	0	0	0	0	0	0	0	0	0
0	0	0	0	0	0	0	0	0	0	0	0	0	0	1	0	0	0	0	0	0	0	0	0	0	0	0	0	0	0	0	0	0	0	0	0	0	0	0	0	0	1	0	0	0	0	0	0	0	0
0	0	0	0	0	0	0	0	0	0	0	0	0	0	0	0	0	0	0	0	0	0	0	0	0	0	0	0	1	1	0	0	0	0	0	0	0	0	0	0	0	1	0	0	0	0	0	0	0	1
0	0	0	0	0	0	0	0	0	0	0	0	0	0	0	0	0	0	0	0	0	0	0	0	0	0	0	0	0	0	0	0	0	0	0	0	0	0	0	0	0	0	0	0	0	0	0	0	0	0
0	0	0	0	0	0	0	0	0	0	0	0	0	0	0	0	0	0	0	0	0	0	0	0	0	0	0	0	0	0	0	0	0	0	0	0	0	0	0	0	0	0	0	0	0	0	0	0	0	0
0	0	0	0	0	0	0	0	0	0	0	0	0	0	0	0	0	0	0	0	0	0	0	0	0	0	0	0	0	0	0	0	0	0	0	0	0	0	1	0	0	0	0	0	0	0	0	0	0	0
0	0	0	0	0	0	0	0	0	0	0	0	0	0	0	0	0	0	0	0	0	0	0	0	0	0	0	0	0	0	0	0	0	0	0	0	0	0	1	0	0	1	0	0	0	0	0	0	0	0
0	0	0	0	0	0	0	0	0	0	0	0	0	0	0	0	0	1	0	0	0	0	0	0	0	0	0	1	0	0	0	0	0	0	0	0	0	0	0	0	0	0	0	0	0	0	0	0	0	0
0	0	0	0	0	0	0	0	0	0	0	0	0	0	0	0	0	0	0	0	0	0	0	0	0	0	0	0	0	0	0	0	0	0	0	0	0	0	0	0	0	0	0	0	0	0	0	0	0	0
0	0	0	0	0	0	0	0	0	0	0	0	0	0	0	0	0	0	0	0	0	0	0	0	0	0	0	0	0	0	0	0	0	0	0	0	0	0	0	0	0	0	0	0	0	0	0	0	0	0
0	0	0	0	0	0	0	0	0	0	0	0	0	0	0	0	0	0	0	0	0	0	0	0	0	0	0	0	0	0	0	0	0	0	0	0	0	0	0	0	0	0	0	0	0	0	0	0	0	0
0	0	1	0	0	0	0	0	0	0	0	0	0	0	0	0	0	0	0	0	0	0	0	0	0	0	0	0	0	0	0	0	0	0	0	0	0	0	0	0	0	0	0	0	0	0	0	0	0	0
0	0	0	0	0	0	0	0	0	0	0	0	0	0	0	0	0	0	0	0	0	0	0	0	0	0	0	0	0	0	0	0	0	0	0	0	0	0	0	0	0	0	0	0	0	0	0	0	0	0
0	0	0	0	0	0	0	0	0	0	0	0	0	1	0	0	0	0	0	0	0	0	0	0	0	0	0	0	0	0	0	0	0	0	0	0	0	0	0	0	0	0	0	0	0	0	0	0	0	0
0	0	0	0	0	0	0	0	0	0	0	0	0	0	0	0	0	0	0	0	0	0	0	0	0	0	0	0	0	0	0	0	0	0	0	0	0	0	0	0	0	0	0	0	0	0	0	0	0	0
0	0	0	0	0	0	0	0	0	0	0	0	0	1	0	0	0	0	0	0	0	0	0	0	0	0	0	0	0	0	0	0	0	0	0	0	0	0	0	0	0	0	0	0	0	1	0	0	0	0
0	0	0	0	0	0	0	0	0	0	0	0	0	1	0	0	0	0	0	0	0	0	0	0	0	0	0	0	0	0	0	0	0	0	0	0	0	0	0	0	0	0	0	0	0	1	0	0	0	0
0	0	0	0	0	0	0	0	0	0	0	0	0	0	0	0	0	0	0	0	0	0	0	0	0	0	0	0	0	0	0	0	0	0	0	0	0	0	0	0	0	0	0	0	0	0	0	0	0	0
0	0	0	0	0	0	0	0	0	0	0	0	0	1	0	0	0	0	0	0	0	0	0	0	0	1	0	0	0	0	0	0	0	0	0	0	0	0	0	0	0	0	0	0	0	1	0	0	0	0
0	0	0	0	1	0	0	0	0	0	0	1	0	0	0	0	0	0	0	0	0	0	0	0	0	0	0	0	0	0	0	0	0	0	0	0	0	0	0	0	0	0	0	0	0	1	0	0	0	0
0	0	0	0	0	0	0	0	0	0	0	0	0	0	0	0	0	0	0	0	0	0	0	0	0	0	0	0	0	0	0	0	0	0	0	0	0	0	0	0	0	0	0	0	0	0	0	0	0	0
0	0	0	0	0	0	0	0	0	0	0	0	0	0	0	0	0	0	0	0	0	0	0	0	0	0	0	0	0	0	0	0	0	0	0	0	0	0	0	0	0	0	0	0	0	0	0	0	0	0
0	0	0	0	0	0	0	0	0	0	0	0	0	0	0	0	0	0	0	0	0	0	0	0	0	0	0	0	0	0	0	0	0	0	0	0	0	0	0	0	0	0	0	0	0	0	0	0	0	0
0	0	0	0	0	0	0	0	0	0	0	0	0	0	0	0	0	0	0	0	0	0	0	0	0	0	0	0	0	0	0	0	0	0	0	0	0	0	0	0	0	0	0	0	0	0	0	0	0	0
0	0	0	0	0	0	0	0	0	0	0	0	0	0	0	0	0	0	0	0	0	0	0	0	0	0	0	0	0	0	0	0	0	0	0	0	0	0	0	0	0	0	0	0	0	0	0	0	0	0
0	0	0	0	0	0	0	0	0	0	0	0	0	0	0	0	0	0	0	0	0	0	0	0	0	0	0	0	0	0	0	0	0	0	0	0	0	0	0	0	0	0	0	0	0	0	0	0	0	0
0	0	1	0	0	0	0	0	0	0	0	0	0	0	0	0	0	0	0	0	0	0	0	0	0	0	0	0	0	0	0	0	0	0	0	0	0	0	0	0	0	0	0	0	0	0	0	0	0	0
0	0	0	0	0	0	0	0	0	0	0	0	0	0	0	0	0	0	0	0	0	0	0	0	0	0	0	0	0	0	0	0	0	0	0	0	0	0	0	0	0	0	0	0	0	0	0	0	0	0
0	0	0	0	0	0	0	0	0	0	0	0	0	0	0	0	0	0	0	0	0	0	0	0	0	0	0	0	0	0	0	0	0	0	0	0	0	0	0	0	0	0	0	0	0	0	0	0	0	0
0	0	0	0	0	0	0	0	0	0	0	0	0	0	0	0	0	0	0	0	0	0	0	0	0	0	0	0	0	0	0	0	0	0	0	0	0	0	0	0	0	0	0	0	0	0	0	0	0	0
0	0	0	0	0	0	0	0	0	0	0	0	0	0	0	0	0	0	0	0	0	0	0	0	0	0	0	0	0	0	0	0	0	0	0	0	0	0	0	0	0	0	0	0	0	0	0	0	0	0
0	0	0	0	0	0	0	0	0	0	0	0	0	0	0	0	0	0	0	0	0	0	0	0	0	0	0	0	0	0	0	0	0	0	0	0	0	0	0	0	0	0	0	0	0	0	0	0	0	0
0	0	0	0	0	0	0	0	0	0	0	0	0	0	0	0	0	0	0	0	0	0	0	0	0	0	0	0	0	0	0	0	0	0	0	0	0	0	0	0	0	0	0	0	0	0	0	0	0	0
0	0	0	0	0	0	0	0	0	0	0	0	0	0	0	0	0	0	0	0	0	0	0	0	0	0	0	0	0	0	0	0	0	0	0	0	0	0	0	0	0	0	0	0	0	0	0	0	0	0
0	0	0	0	0	0	0	0	0	0	0	0	0	0	0	0	0	0	0	0	0	0	0	0	0	0	0	0	0	0	0	0	0	0	0	0	0	0	0	0	0	0	0	0	0	0	0	0	0	0
0	0	0	0	0	0	0	0	0	0	0	0	0	0	0	0	0	0	0	0	0	0	0	0	0	0	0	0	0	0	0	0	0	0	0	0	0	0	0	0	0	0	0	0	0	0	0	0	0	0
0	0	0	0	0	0	0	0	0	0	0	0	0	0	0	0	0	0	0	0	0	0	0	0	0	0	0	0	0	0	0	0	0	0	0	0	0	0	0	0	0	0	0	0	0	0	0	0	0	0
0	0	0	0	0	0	0	0	0	0	0	0	0	0	0	0	0	0	0	0	0	0	0	0	0	0	0	0	0	0	0	0	0	0	0	0	0	0	0	0	0	0	0	0	0	0	0	0	0	0
0	0	0	0	0	0	0	0	0	0	0	0	0	0	0	0	0	0	0	0	0	0	0	0	0	0	0	0	0	0	0	0	0	0	0	0	0	0	0	0	0	0	0	0	0	0	0	0	0	0
0	0	0	0	0	0	0	0	0	0	0	0	0	0	0	0	0	0	0	0	0	0	0	0	0	0	0	0	0	0	0	0	0	0	0	0	0	0	0	0	0	0	0	0	0	0	0	0	0	0
0	0	0	0	0	0	0	0	0	0	0	0	0	0	0	0	0	0	0	0	0	0	0	0	0	0	0	0	0	0	0	0	0	0	0	0	0	0	0	0	0	0	0	0	0	0	0	0	0	0
0	0	0	0	0	0	0	0	0	0	0	0	0	0	0	0	0	0	0	0	0	0	0	0	0	0	0	0	0	0	0	0	0	0	0	0	0	0	0	0	0	0	0	0	0	0	0	0	0	0
0	0	0	0	0	0	0	0	0	0	0	0	0	0	0	0	0	0	0	0	0	0	0	0	0	0	0	0	0	0	0	0	0	0	0	0	0	0	0	0	0	0	0	0	0	0	0	0	0	0
0	0	0	0	0	0	0	0	0	0	0	0	0	0	0	0	0	0	0	0	0	0	0	0	0	0	0	0	0	0	0	0	0	0	0	0	0	0	0	0	0	0	0	0	0	0	0	0	0	0
0	0	0	0	0	0	0	0	0	0	0	0	0	0	0	0	0	0	0	0	0	0	0	0	0	0	0	0	0	0	0	0	0	0	0	0	0	0	0	0	0	0	0	0	0	0	0	0	0	0
0	0	0	0	0	0	0	0	0	0	0	0	0	0	0	0	0	0	0	0	0	0	0	0	0	0	0	0	0	0	0	0	0	0	0	0	0	0	0	0	0	0	0	0	0	0	0	0	0	0
0	0	0	0	0	0	0	0	0	0	0	0	0	0	0	0	0	0	0	0	0	0	0	0	0	0	0	0	0	0	0	0	0	0	0	0	0	0	0	0	0	0	0	0	0	0	0	0	0	0
0	0	0	0	0	0	0	0	0	0	0	0	0	0	0	0	0	0	0	0	0	0	0	0	0	0	0	0	0	0	0	0	0	0	0	0	0	0	0	0	0	0	0	0	0	0	0	0	0	0
0	0	0	0	0	0	0	0	0	0	0	0	0	0	0	0	0	0	0	0	0	0	0	0	0	0	0	0	0	0	0	0	0	0	0	0	0	0	0	0	0	0	0	0	0	0	0	0	0	0
0	0	0	0	0	0	0	0	0	0	0	0	0	0	0	0	0	0	0	0	0	0	0	0	0	0	0	0	0	0	0	0	0	0	0	0	0	0	0	0	0	0	0	0	0	0	0	0	0	0
0	0	0	0	0	0	0	0	0	0	0	0	0	0	0	0	0	0	0	0	0	0	0	0	0	0	0	0	0	0	0	0	0	0	0	0	0	0	0	0	0	0	0	0	0	0	0	0	0	0
0	0	0	0	0	0	0	0	0	0	0	0	0	0	0	0	0	0	0	0	0	0	0	0	0	0	0	0	0	0	0	0	0	0	0	0	0	0	0	0	0	0	0	0	0	0	0	0	0	0
0	0	0	0	0	0	0	0	0	0	0	0	0	0	0	0	0	0	0	0	0	0	0	0	0	0	0	0	0	0	0	0	0	0	0	0	0	0	0	0	0	0	0	0	0	0	0	0	0	0
0	0	0	0	0	0	0	0	0	0	0	0	0	0	0	0	0	0	0	0	0	0	0	0	0	0	0	0	0	0	0	0	0	0	0	0	0	0	0	0	0	0	0	0	0	0	0	0	0	0
0	0	0	0	0	0	0	0	0	0	0	0	0	0	0	0	0	0	0	0	0	0	0	0	0	0	0	0	0	0	0	0	0	0	0	0	0	0	0	0	0	0	0	0	0	0	0	0	0	0
0	0	0	0	0	0	0	0	0	0	0	0	0	0	0	0	0	0	0	0	0	0	0	0	0	0	0	0	0	0	0	0	0	0	0	0	0	0	0	0	0	0	0	0	0	0	0	0	0	0
0	0	0	0	0	0	0	0	0	0	0	0	0	0	0	0	0	0	0	0	0	1	0	0	0	0	0	0	0	0	0	0	0	0	0	0	0	0	0	0	0	0	0	0	0	0	0	0	0	0
0	0	0	0	0	0	0	0	0	0	0	0	0	0	0	0	0	0	0	0	0	0	0	0	0	0	0	0	0	0	0	0	0	0	0	0	0	0	0	0	0	0	0	0	0	0	0	0	0	0
0	0	0	0	0	0	0	0	0	0	0	0	0	0	0	0	0	0	0	0	0	0	0	0	0	0	0	0	0	0	0	0	0	0	0	0	0	0	0	0	0	0	0	0	0	0	0	0	0	0
0	0	0	0	0	0	0	0	0	0	0	0	0	0	0	0	0	0	1	0	0	0	0	0	0	0	0	0	0	0	0	0	0	0	0	0	0	0	0	0	0	0	0	0	0	1	0	0	0	1
0	0	0	0	0	0	0	0	0	0	0	0	0	0	0	0	0	0	1	0	0	0	0	0	0	0	0	0	0	0	0	0	0	0	0	0	0	0	0	0	0	0	0	0	0	1	0	0	0	1
0	0	0	0	0	0	0	0	0	0	0	0	0	0	0	0	0	0	0	0	0	0	0	0	0	0	0	0	0	0	0	0	0	0	0	0	0	0	0	1	0	0	0	1	0	1	0	0	0	0
0	0	0	0	0	0	0	0	0	0	0	0	0	0	0	0	0	0	0	0	0	0	0	0	0	0	0	0	0	0	0	0	0	0	0	0	0	0	0	0	0	0	0	0	0	1	0	0	0	0
0	0	0	0	0	0	0	0	0	0	0	0	0	0	0	0	0	0	0	0	0	0	0	0	0	0	0	0	0	0	0	0	0	0	0	0	0	0	0	0	0	0	0	0	0	1	0	0	0	0
0	0	0	0	0	0	0	0	0	0	0	0	0	0	0	0	0	0	0	0	0	0	0	0	0	0	0	0	0	0	0	0	0	0	0	0	0	0	0	0	0	0	0	0	0	1	0	0	0	0
0	0	0	0	0	0	0	0	0	0	0	0	0	0	0	0	0	0	0	0	0	0	0	0	0	0	0	0	0	0	0	0	0	0	0	0	0	0	0	0	0	0	0	0	0	1	0	0	0	0
0	0	0	0	0	0	0	0	0	0	0	0	0	0	0	0	0	0	0	0	0	0	0	0	0	0	0	0	0	0	0	0	0	0	0	0	0	0	0	0	0	0	1	0	0	0	0	0	0	0
0	0	0	0	1	0	0	0	0	0	0	0	0	0	1	0	0	0	0	0	0	0	0	0	0	0	0	0	0	0	0	0	0	0	0	0	0	0	1	0	0	0	0	0	0	0	0	1	0	0
0	0	0	0	0	0	0	0	0	0	0	0	0	0	0	0	0	0	0	0	0	0	0	0	0	0	0	0	0	0	0	0	0	0	0	0	0	0	0	0	0	0	0	0	0	0	0	0	0	0
0	0	0	0	0	0	0	0	0	0	0	0	0	0	0	0	0	0	0	0	0	0	0	0	0	0	0	0	0	0	0	0	0	0	0	0	0	0	0	0	0	0	0	0	0	0	0	0	0	0
0	0	0	0	0	0	0	0	0	0	0	0	0	0	0	0	0	0	0	0	0	0	0	0	0	0	0	0	0	0	0	0	0	0	0	0	0	0	0	0	0	0	0	0	0	0	0	0	0	0
0	0	0	0	0	0	0	0	0	0	0	0	0	0	0	0	0	0	0	0	0	0	0	0	0	0	0	0	0	0	0	0	0	0	0	0	0	0	0	0	0	0	0	0	0	0	0	0	0	0
0	0	0	0	0	0	0	0	0	0	0	0	0	0	0	0	0	0	0	0	0	0	0	0	0	0	0	0	0	0	0	0	0	0	0	0	0	0	0	0	0	0	0	0	0	0	0	0	0	0
0	0	0	0	0	0	0	0	0	0	0	0	0	0	0	0	0	0	0	0	0	0	0	0	0	0	0	0	0	0	0	0	0	0	0	0	0	0	0	0	0	0	0	0	0	0	0	0	0	0
0	0	0	0	0	0	0	0	0	0	0	0	0	0	0	0	0	0	0	0	0	0	0	0	0	0	0	0	0	0	0	0	0	0	0	0	0	0	0	0	0	0	0	0	0	0	0	0	0	0
0	0	0	0	0	0	0	0	0	0	0	0	0	0	0	0	0	0	0	0	0	0	0	0	0	0	0	0	0	0	0	0	0	0	0	0	0	0	0	0	0	0	0	0	0	0	0	0	0	0
0	0	0	0	0	0	0	0	0	0	0	0	0	0	0	0	0	0	0	0	0	0	0	0	0	0	0	0	0	0	0	0	0	0	0	0	0	0	0	0	0	0	0	0	0	0	0	0	0	0
0	0	0	0	0	0	0	0	0	0	0	0	0	0	0	0	0	0	0	0	0	0	0	0	0	0	0	0	0	0	0	0	0	0	0	0	0	0	0	0	0	0	0	0	0	0	0	0	0	0
0	0	0	0	0	0	0	0	0	0	0	0	0	0	0	0	0	0	0	0	0	0	0	0	0	0	0	0	0	0	0	0	0	0	0	0	0	0	0	0	0	0	0	0	0	0	0	0	0	0
0	0	0	0	0	0	0	0	0	0	0	0	0	0	0	0	0	0	0	0	0	0	0	0	0	0	0	0	0	0	0	0	0	0	0	0	0	0	0	0	0	0	0	0	0	0	0	0	0	0
0	0	0	0	0	0	0	0	0	0	0	0	0	0	0	0	0	0	0	0	0	0	0	0	0	0	0	0	0	0	0	0	0	0	0	0	0	0	0	0	0	0	0	0	0	0	0	0	0	0
0	0	0	0	0	0	0	0	0	0	0	0	0	0	0	0	0	0	0	0	0	0	0	0	0	0	0	0	0	0	0	0	0	0	0	0	0	0	0	0	0	0	0	0	0	0	0	0	0	0
0	0	0	0	0	0	0	0	0	0	0	0	0	0	0	0	0	0	0	0	0	0	0	0	0	0	0	0	0	0	0	0	0	0	0	0	0	0	0	0	0	0	0	0	0	0	0	0	0	0
0	0	0	0	0	0	0	0	0	0	0	0	0	0	0	0	0	0	0	0	0	0	0	0	0	0	0	0	0	0	0	0	0	0	0	0	0	0	0	0	0	0	0	0	0	0	0	0	0	0
0	0	0	0	0	0	0	0	0	0	0	0	0	0	0	0	0	0	0	0	0	0	0	0	0	0	0	0	0	0	0	0	0	0	0	0	0	0	0	0	0	0	0	0	0	0	0	0	0	0
0	0	0	0	0	0	0	0	0	0	0	0	0	0	0	0	0	0	0	0	0	0	0	0	0	0	0	0	0	0	0	0	0	0	0	0	0	0	0	0	0	0	0	0	0	0	0	0	0	0
0	0	0	0	0	0	0	0	0	0	0	0	0	0	0	0	0	0	0	0	0	0	0	0	0	0	0	0	0	0	0	0	0	0	0	0	0	0	0	0	0	0	0	0	0	0	0	0	0	0
0	0	0	0	0	0	0	0	0	0	0	0	0	0	0	0	0	0	0	0	0	0	0	0	0	0	0	0	0	0	0	0	0	0	0	0	0	0	0	0	0	0	0	0	0	0	0	0	0	0
0	0	0	0	0	0	0	0	0	0	0	0	0	0	0	0	0	0	0	0	0	0	0	0	0	0	0	0	0	0	0	0	0	0	0	0	0	0	0	0	0	0	0	0	0	0	0	0	0	0
0	0	0	0	0	0	0	0	0	0	0	0	0	0	0	0	0	0	0	0	0	0	0	0	0	0	0	0	0	0	0	0	0	0	0	0	0	0	0	0	0	0	0	0	0	0	0	0	0	0
0	0	0	0	0	0	0	0	0	0	0	0	0	0	0	0	0	0	0	0	0	0	0	0	0	0	0	0	0	0	0	0	0	0	0	0	0	0	0	0	0	0	0	0	0	0	0	0	0	0
0	0	0	0	0	0	0	0	0	0	0	0	0	0	0	0	0	0	0	0	0	0	0	0	0	0	0	0	0	0	0	0	0	0	0	0	0	0	0	0	0	0	0	0	0	0	0	0	0	0
0	0	0	0	0	0	0	0	0	0	0	0	0	0	0	0	0	0	0	0	0	0	0	0	0	0	0	0	0	0	0	0	0	0	0	0	0	0	0	0	0	0	0	0	0	0	0	0	0	0
0	0	0	0	0	0	0	0	0	0	0	0	0	0	0	0	0	0	0	0	0	0	0	0	0	0	0	0	0	0	0	0	0	0	0	0	0	0	0	0	0	0	0	0	0	0	0	0	0	0
0	0	0	0	0	0	0	0	0	0	0	0	0	0	0	0	0	0	0	0	0	0	0	0	0	0	0	0	0	0	0	0	0	0	0	0	0	0	0	0	0	0	0	0	0	0	0	0	0	0
0	0	0	0	0	0	0	0	0	0	0	0	0	0	0	0	0	0	0	0	0	0	0	0	0	0	0	0	0	0	0	0	0	0	0	0	0	0	0	0	0	0	0	0	0	0	0	0	0	0
0	0	0	0	0	0	0	0	0	0	0	0	0	0	0	0	0	0	0	0	0	0	0	0	0	0	0	0	0	0	0	0	0	0	0	0	0	0	0	0	0	0	0	0	0	0	0	0	0	0
0	0	0	0	0	0	1	0	0	1	0	0	0	0	0	0	0	0	0	0	0	0	0	0	1	1	1	0	0	0	0	0	0	0	0	0	0	1	0	0	0	1	0	0	0	0	0	0	0	0
0	0	0	0	0	0	0	0	0	0	0	0	0	0	0	0	0	0	0	0	0	0	0	0	0	0	0	0	0	0	0	0	0	0	0	0	0	0	0	0	0	0	0	0	0	0	0	0	0	0
0	0	0	0	0	0	0	0	0	0	0	0	0	0	0	0	0	0	0	0	0	0	0	0	0	0	0	0	0	0	0	0	0	0	0	0	0	0	0	0	0	0	0	0	0	0	0	0	0	0
0	0	0	0	0	0	0	0	0	0	0	0	0	0	0	0	0	0	0	0	0	0	0	0	0	0	0	0	0	0	0	0	0	0	0	0	0	0	0	0	0	0	0	0	0	0	0	0	0	0
0	0	0	0	0	0	0	0	0	0	0	0	0	0	0	0	0	0	0	0	0	0	0	0	0	0	0	0	0	0	0	0	0	0	0	0	0	0	0	0	0	0	0	0	0	0	0	0	0	0
0	0	0	0	0	0	0	0	0	0	0	0	0	0	0	0	0	0	0	0	0	0	0	0	0	0	0	0	0	0	0	0	0	0	0	0	0	0	0	0	0	0	0	0	0	0	0	0	0	0
0	0	0	0	0	0	0	0	0	0	0	0	0	0	0	0	0	0	0	0	0	0	0	0	0	0	0	0	0	0	0	0	0	0	0	0	0	0	0	0	0	0	0	0	0	0	0	0	0	0
0	0	0	0	0	0	0	0	0	0	0	0	0	0	0	0	0	0	0	0	0	0	0	0	0	0	0	0	0	0	0	0	0	0	0	0	0	0	0	0	0	0	0	0	0	0	0	0	0	0
0	0	0	0	0	0	0	0	0	0	0	0	0	0	0	0	0	0	0	0	0	0	0	0	0	0	0	0	0	0	0	0	0	0	0	0	0	0	0	0	0	0	0	0	0	0	0	0	0	0
0	0	0	0	0	0	0	0	0	0	0	0	0	0	0	0	0	0	0	0	0	0	0	0	0	0	0	0	0	0	0	0	0	0	0	0	0	0	0	0	0	0	0	0	0	0	0	0	0	0
0	0	0	0	0	0	0	0	0	0	0	0	0	0	0	0	0	0	0	0	0	0	0	0	0	0	0	0	0	0	0	0	0	0	0	0	0	0	0	0	0	0	0	0	0	0	0	0	0	0
0	0	0	0	0	0	0	0	0	0	0	0	0	0	0	0	0	0	0	0	0	0	0	0	0	0	0	0	0	0	0	0	0	0	0	0	0	0	0	0	0	0	0	0	0	0	0	0	0	0
0	0	0	0	0	0	0	0	0	0	0	0	0	0	0	0	0	0	0	0	0	0	0	0	0	0	0	0	0	0	0	0	0	0	0	0	0	0	0	0	0	0	0	0	0	0	0	0	0	0
0	0	0	0	0	0	0	0	0	0	0	0	0	0	0	0	0	0	0	0	0	0	0	0	0	0	0	0	0	0	0	0	0	0	0	0	0	0	0	0	0	0	0	0	0	0	0	0	0	0
0	0	0	0	0	0	0	0	0	0	0	0	0	0	0	0	0	0	0	0	0	0	0	0	0	0	0	0	0	0	0	0	0	0	0	0	0	0	0	0	0	0	0	0	0	0	0	0	0	0
0	0	0	0	0	0	0	0	0	0	0	0	0	0	0	0	0	0	0	0	0	0	0	0	0	0	0	0	0	0	0	0	0	0	0	0	0	0	0	0	0	0	0	0	0	0	0	0	0	0
0	0	0	1	0	0	0	0	0	0	0	0	0	0	0	0	0	0	0	0	0	0	0	0	0	0	0	0	0	0	0	0	0	0	0	0	0	0	0	0	0	0	0	0	0	0	0	0	0	0
0	0	0	0	0	0	0	0	0	0	0	0	0	0	0	0	0	0	0	0	0	0	0	0	0	0	0	0	0	0	0	0	0	0	0	0	0	0	0	0	0	0	0	0	0	0	0	0	0	0
0	0	0	0	0	0	0	0	0	0	0	0	0	0	0	0	0	0	0	0	0	0	0	0	0	0	0	0	0	0	0	0	0	0	0	0	0	0	0	0	0	0	0	0	0	0	0	0	0	0
0	0	0	0	0	0	1	0	0	0	0	0	0	0	0	0	0	0	0	0	0	0	0	0	0	0	0	0	0	0	1	0	0	0	0	0	0	0	0	0	0	0	0	0	0	0	0	0	0	0
0	0	0	0	0	0	0	0	0	0	0	0	0	0	0	0	0	0	0	0	0	0	0	0	0	0	0	0	0	0	0	0	0	0	0	0	0	0	0	0	0	0	0	0	0	0	0	0	0	0
0	0	0	0	0	0	0	0	1	0	0	0	0	0	0	0	0	0	0	0	0	0	0	0	1	0	0	0	0	0	0	1	1	0	1	0	0	0	0	1	0	0	1	0	0	1	0	0	0	1
0	0	0	0	0	0	0	0	0	0	0	0	0	0	0	0	0	0	0	0	0	0	0	0	0	0	0	0	0	0	0	0	0	0	0	0	0	0	0	0	0	0	0	0	0	0	0	0	0	0
0	0	0	0	0	0	0	1	0	0	0	0	0	0	0	0	0	0	0	0	0	0	0	0	0	0	0	0	0	0	0	0	1	0	0	0	0	0	0	0	0	0	0	0	0	0	0	0	0	0
0	0	0	0	0	1	0	0	0	0	0	0	0	0	0	0	0	0	0	1	0	0	0	0	0	0	0	0	0	0	0	0	0	0	0	0	0	0	0	0	0	0	0	0	0	0	0	0	0	0
0	0	0	0	0	0	0	0	0	0	0	0	0	0	0	0	0	0	0	0	0	0	0	0	0	0	0	0	0	0	0	0	0	0	0	0	0	0	1	0	0	0	1	0	0	0	0	0	0	0
0	0	0	0	0	0	0	0	0	0	0	0	0	0	0	0	0	0	0	0	0	0	0	0	0	0	0	0	0	0	0	0	0	0	0	0	0	0	0	0	0	0	0	0	0	0	0	0	0	0
0	0	0	0	0	0	0	0	0	0	0	0	0	0	0	0	0	0	0	0	0	0	0	0	0	0	0	0	0	0	0	0	0	0	0	0	0	0	0	0	0	0	0	0	0	0	0	0	0	0
0	0	0	0	0	0	0	0	0	0	0	0	0	0	0	0	0	0	0	0	0	0	0	0	0	0	0	0	0	0	0	0	0	0	0	0	0	0	0	0	0	0	0	0	0	0	0	0	0	0
0	0	0	0	0	0	0	0	0	0	0	0	0	0	0	0	0	0	0	0	0	0	0	0	0	0	0	0	0	0	0	0	0	0	0	0	0	0	0	0	0	0	0	0	0	0	0	0	0	0
0	0	0	0	0	0	0	0	0	0	0	0	0	0	0	0	0	0	0	0	0	0	0	1	0	0	0	1	0	0	0	0	0	0	0	0	0	0	0	0	0	0	0	0	0	0	0	0	1	0
0	0	0	0	0	0	0	0	0	0	0	0	0	0	0	0	0	0	0	0	0	0	0	1	0	0	0	1	0	0	0	0	0	0	0	0	0	0	0	0	0	0	0	0	0	1	0	0	0	0
0	0	0	0	0	0	0	0	0	0	0	0	0	0	0	0	0	0	0	0	0	0	0	1	0	0	0	1	0	0	0	0	0	0	0	0	0	0	0	0	1	0	0	0	0	1	0	0	0	0
0	0	0	0	0	0	0	0	0	0	0	0	0	0	0	0	0	0	0	0	0	0	0	0	0	0	0	0	0	0	0	0	0	0	0	0	0	0	0	0	0	0	0	0	0	0	0	0	0	0
0	0	0	0	0	0	0	0	0	0	0	0	0	0	0	0	0	0	0	0	0	0	0	0	0	0	0	0	0	0	0	0	0	0	0	0	0	0	0	0	0	0	0	0	0	1	0	0	0	0
0	0	0	0	0	0	0	0	0	0	0	0	0	0	0	0	0	0	0	0	0	0	0	0	0	0	0	0	0	0	0	0	0	0	0	0	0	0	0	0	0	0	0	0	0	1	0	0	0	0
0	0	0	0	0	0	0	0	0	0	0	0	0	0	0	0	0	0	0	0	0	0	0	0	0	0	0	0	0	0	0	0	0	0	0	0	0	0	0	0	0	0	0	0	0	1	0	0	0	0
0	0	0	1	1	0	0	0	0	0	0	0	0	0	0	0	0	0	0	0	0	0	0	0	0	0	0	0	0	0	0	0	0	0	0	0	0	0	0	0	0	0	0	0	0	0	0	0	0	0
0	0	0	0	0	0	0	0	0	0	0	0	0	0	0	0	0	0	0	0	0	0	0	0	0	0	0	0	0	0	0	0	0	0	0	0	0	0	0	0	0	0	0	0	0	0	0	0	0	0
0	0	0	0	0	0	0	0	0	1	0	0	0	0	0	0	0	0	0	1	0	0	0	0	0	0	0	0	0	0	0	0	0	0	0	0	0	0	0	0	0	0	0	0	0	0	0	0	0	0
0	0	0	0	0	0	0	0	0	0	0	0	0	0	0	0	0	0	0	0	0	0	0	0	0	0	0	0	0	0	0	0	0	0	0	0	0	0	0	0	0	0	0	0	0	0	0	0	0	0
0	0	0	0	0	0	0	0	0	0	0	0	0	0	0	0	0	0	0	0	0	0	0	0	0	0	0	0	0	0	0	0	0	0	0	0	0	0	0	0	0	0	0	0	0	0	0	0	0	0
0	0	0	0	0	0	0	0	0	0	0	0	0	0	0	0	0	0	0	0	0	0	0	0	0	0	0	0	0	0	0	0	0	0	0	0	0	0	0	0	0	0	0	0	0	0	0	0	0	0
0	0	0	0	0	0	0	0	0	0	0	0	0	0	0	0	0	0	0	0	0	0	0	0	0	0	0	0	0	0	0	0	0	0	0	0	0	0	0	0	0	0	0	0	0	0	0	0	0	0
0	0	0	0	0	0	0	0	0	1	0	0	0	0	0	0	0	0	0	0	0	0	0	0	0	0	0	0	0	0	0	0	0	0	0	0	0	0	0	0	0	0	0	0	0	0	0	0	0	0
0	0	0	0	0	0	0	0	0	0	0	0	0	0	0	0	0	0	0	0	0	0	0	0	0	0	0	0	0	0	0	0	0	0	0	0	0	0	0	0	0	0	0	0	0	0	0	0	0	0
0	0	0	0	0	0	0	0	0	0	0	0	0	0	0	0	0	0	0	0	0	0	0	0	0	0	0	0	0	0	0	0	0	0	0	0	0	0	0	0	0	0	0	0	0	0	0	0	0	0
0	0	0	0	0	0	0	0	0	0	0	0	0	0	0	0	0	0	0	0	0	1	0	0	0	0	0	0	0	0	0	0	0	0	0	0	0	0	0	0	0	0	0	0	0	0	0	0	0	0
[truncated: 1,940 more columns]

## Sheet: Confusion Matrix
ANN predictor		Known
		Mutation	No mutation	Total
Prediction	Mutation	4178	6473	10651	0.392264	Precision
	No mutation	5563	338006	343569	0.983808	NPV
	Total	9741	344479
		0.428909	0.981209	0.607736	0.966021	0.409769
		Sensitivity	Specificity	FDR	Accuracy	F1
NB predictor		Known
		Mutation	No mutation	Total
Prediction	Mutation	3842	9473	13315	0.288547	Precision
	No mutation	5899	335006	340905	0.982696	NPV
	Total	9741	344479
		0.394415	0.972501	0.711453	0.956603	0.333276
		Sensitivity	Specificity	FDR	Accuracy	F1
SVM predictor		Known
		Mutation	No mutation	Total
Prediction	Mutation	2842	11073	13915	0.20424	Precision
	No mutation	6899	333406	340305	0.979727	NPV
	Total	9741	344479
		0.291756	0.967856	0.79576	0.949263	0.240277
		Sensitivity	Specificity	FDR	Accuracy	F1
Ensemble predictor		Known
		Mutation	No mutation	Total
Prediction	Mutation	4252	4302	8554	0.497077	Precision
	No mutation	5489	340177	345666	0.984121	NPV
	Total	9741	344479
		0.436505	0.987512	0.502923	0.972359	0.464826
		Sensitivity	Specificity	FDR	Accuracy	F1
