# Supplementary material for: Predicting the evolution of Escherichia coli by a data-driven approach
Source: Nat Commun. 2018 Sep 3;9:3562. doi: 10.1038/s41467-018-05807-z (PMC6120903; doi:10.1038/s41467-018-05807-z)
Supplement: Supplementary file 13 — Supplementary Data 10 [file 41467_2018_5807_MOESM13_ESM.xlsx]

## Sheet: Legend
LEGEND
Column Name	Description	Comments
Predicted Mutation Target	A genome site is predicted to be mutated under the condition with a probability larger than 0.5
Probability	The predicted probability of a genome site hit by a mutation under a conditon.
Vote count	The number of predictor which generate a probability larger than 0.5

## Sheet: Prediction 1
Artificial Neural Network (ANN)		Support Vector Machines (SVM)		(Naïve Bayes)		Ensamble Learning
Predicted Mutation Target	Probability	Predicted Mutation Target	Probability	Predicted Mutation Target	Probability	Predicted Mutation Target	Vote count
rpoB	0.71591	rbsD	0.752074	pykF	0.77075	acrA	2
fepA.fes	0.623032	rpoB	0.743612	rpoC	0.732534	fepA-fes	2
cls	0.577109	fepA-fes	0.608723	proK	0.689005	proK	3
rph	0.55591	proK	0.532216	rpoB	0.66075	pykF	2
pykF	0.545192	topA	0.531217	spoT	0.54377	rho	2
proK	0.538057	ybcS	0.527245	rho	0.538279	rpoB	3
rpoC	0.512426	nadR	0.526619	ybcS	0.507279	rpoC	2
rho	0.508033	yifB.ilvL	0.521891			spoT	3
acrA	0.507716	acrA	0.521842			ybcS	2
		spoT	0.521458
		evgS	0.51105

## Sheet: Prediction 2
Artificial Neural Network (ANN)		Support Vector Machines (SVM)		(Naïve Bayes)		Ensamble Learning
Predicted Mutation Target	Probability	Predicted Mutation Target	Probability	Predicted Mutation Target	Probability	Predicted Mutation Target	Vote count
rpoB	0.652076	rpoB	0.65829	rpoB	0.742525	rpoB	3
rph	0.598217	rph	0.578433	rph	0.702488	fepA.fes	2
spoT	0.539344	rpoC	0.559772	gyrB	0.577185	spoT	3
rfbA	0.525268	rpoD	0.558997	fusA	0.553092	rph	3
tamB	0.52423	mokB.trg	0.535127	metL	0.546023	pykF	2
trg	0.509806	gyrB	0.53017	spoT	0.545526	trg	2
ybeF	0.509227	rfbA	0.524831	fepA.fes	0.537925	rfbA	2
pykF	0.502553	sufS	0.516145	trg	0.523072	gyrB	2
fepA.fes	0.502289	hdfR.yifE	0.514289	rbsK	0.519954
		pykF	0.513789	nikA	0.50837
		spoT	0.50859
		glpR	0.502959
		ybdG	0.501248

## Sheet: Prediction 3
Artificial Neural Network (ANN)		Support Vector Machines (SVM)		(Naïve Bayes)		Ensamble Learning
Predicted Mutation Target	Probability	Predicted Mutation Target	Probability	Predicted Mutation Target	Probability	Predicted Mutation Target	Vote count
rpoB	0.702143	rpoB	0.643969	rpoB	0.79101	fepA.fes	2
rbsB	0.596627	rph	0.594876	rph	0.697586	spoT	3
rph	0.578978	spoT	0.534219	spoT	0.546418	rpoB	3
fepA.fes	0.554013	ecpR.ykgL	0.528945	pykF	0.530549	rph	3
hns.tdk	0.528635	ldrC	0.519471	fepA.fes	0.522218	pykF	3
arcB	0.511107	rzpD	0.506755	sufB	0.505292	sufB	2
pykF	0.509614	pykF	0.504168	trg	0.503912	rpoC	2
ybdG	0.503733	envZ	0.503753	pyrE.rph	0.502933	acrA	2
acrA	0.503538	wcaJ	0.502838	rpoC	0.502928
rpoC	0.502235	fis	0.50277	ybbD	0.502066
		sufB	0.502185
		glpR	0.501174
		acrA	0.500925

## Sheet: Prediction 4
Artificial Neural Network (ANN)		Support Vector Machines (SVM)		(Naïve Bayes)		Ensamble Learning
Predicted Mutation Target	Probability	Predicted Mutation Target	Probability	Predicted Mutation Target	Probability	Predicted Mutation Target	Vote count
rpoB	0.636931	rpoB	0.636085	rpoB	0.737041	rph	3
rph	0.593639	fepA.fes	0.585021	rph	0.622877	pykF	3
fepA.fes	0.558497	rph	0.579007	trkH	0.558901	fepA.fes	2
spoT	0.544949	pykF	0.554112	pykF	0.537911	rpoB	3
envZ	0.517037	ldrC	0.534772	pyrE.rph	0.53384	spoT	2
pykF	0.516686	rpoS	0.533999	ydjJ	0.518199	envZ	2
sufC	0.511862	nupC.yfeA	0.527831	sufS	0.509605	ydjJ	2
topA	0.508236	hns.tdk	0.509647	sufC	0.507561	sufC	2
ydjJ	0.503806	ybdG	0.508674	proK	0.503336
		spoT	0.506272
		trg	0.50319
		envZ	0.50076

## Sheet: Prediction 5
Artificial Neural Network (ANN)		Support Vector Machines (SVM)		(Naïve Bayes)		Ensamble Learning
Predicted Mutation Target	Probability	Predicted Mutation Target	Probability	Predicted Mutation Target	Probability	Predicted Mutation Target	Vote count
rpoB	0.742374	rpoB	0.75063	rpoB	0.654621	fepA.fes	2
rph	0.651809	rph	0.633769	rph	0.57404	spoT	3
spoT	0.541062	fepA.fes	0.55353	spoT	0.555402	rpoB	3
fusA	0.530537	spoT	0.551011	rpoD	0.510177	rph	3
fepA.fes	0.511632	topA	0.530247	ybcS	0.504681	acrA	2
proK	0.511622	essD	0.516044	acrA	0.503172	proK	2
nadR	0.5044	acrA	0.512777	ydjJ	0.502782	ybcS	2
ybbD	0.500461	ybdG	0.511586	ybcS	0.50066
iclR	0.500461	proK	0.5093
		ybcS	0.501623

## Sheet: Prediction 6
Artificial Neural Network (ANN)		Support Vector Machines (SVM)		(Naïve Bayes)		Ensamble Learning
Predicted Mutation Target	Probability	Predicted Mutation Target	Probability	Predicted Mutation Target	Probability	Predicted Mutation Target	Vote count
rpoB	0.723791	rpoB	0.693481	rpoB	0.711728	fepA.fes	3
fepA.fes	0.609233	fepA.fes	0.578443	rph	0.642948	spoT	3
rph	0.592853	pykF	0.57562	proK	0.629798	pykF	3
envZ	0.568099	spoT	0.573935	fepA.fes	0.610024	rpoB	3
spoT	0.514646	rph	0.572258	pykF	0.527349	rph	3
pykF	0.512509	ybdG	0.531285	rrlA	0.523855	rpoC	2
rbsA	0.506587	ydjJ	0.526438	spoT	0.523027	ydhZ.pykF	2
nikA	0.503627	hns.tdk	0.525014	rpoC	0.513948	ybbD	2
prfB	0.503115	nmpC	0.515288	ybbD	0.500342
ydhZ.pykF	0.500411	ybbD	0.505274
		ydhZ.pykF	0.504015
		rpoC	0.501924

## Sheet: Prediction 7
Artificial Neural Network (ANN)		Support Vector Machines (SVM)		(Naïve Bayes)		Ensamble Learning
Predicted Mutation Target	Probability	Predicted Mutation Target	Probability	Predicted Mutation Target	Probability	Predicted Mutation Target	Vote count
rpoB	0.774999	rpoB	0.72841	rpoB	0.729779	pykF	3
rph	0.68879	rph	0.675955	rph	0.677475	ybdG	3
rpoD	0.564914	fepA.fes	0.556824	pykF	0.606126	fepA.fes	3
fepA.fes	0.549022	pykF	0.551062	fepA.fes	0.58564	rph	3
arcB	0.539587	malT	0.5455	spoT	0.552931	rpoB	3
borD	0.533072	hns.tdk	0.539525	ybdG	0.542714	spoT	3
fusA	0.528532	spoT	0.53446	malT	0.520533	nikA	2
spoT	0.508207	sufS	0.52733	sufB	0.515882	malT	2
ybdG	0.500984	nusA	0.514991	nikA	0.515801
pykF	0.50062	glpR	0.509151	ydjJ	0.504979
ybbD	0.50062	ybdG	0.507723
		proK	0.506642

## Sheet: Prediction 8
Artificial Neural Network (ANN)		Support Vector Machines (SVM)		(Naïve Bayes)		Ensamble Learning
Predicted Mutation Target	Probability	Predicted Mutation Target	Probability	Predicted Mutation Target	Probability	Predicted Mutation Target	Vote count
rpoB	0.685383	rpoB	0.753335	rpoB	0.716424	spoT	3
pykF	0.603076	fepA.fes	0.663281	rph	0.636379	rpoB	3
fepA.fes	0.586254	fusA	0.637601	rpoD	0.550334	fepA.fes	2
fusA	0.583801	pykF	0.544263	spoT	0.53373	pykF	3
spoT	0.548886	wcaJ	0.535558	proK	0.518059	proK	3
rpoC	0.511679	spoT	0.527707	pykF	0.510615	rpoC	2
trg	0.506495	acrA	0.525569	acrA	0.510557	fusA	2
proK	0.504011	pyrE.rph	0.525067	rpsG	0.509346	acrA	2
sufC	0.500169	rpoC	0.517284	prfB	0.501565
gltP.yjcO	0.500169	sufS	0.511075
		proK	0.504452

## Sheet: Prediction 9
Artificial Neural Network (ANN)		Support Vector Machines (SVM)		(Naïve Bayes)		Ensamble Learning
Predicted Mutation Target	Probability	Predicted Mutation Target	Probability	Predicted Mutation Target	Probability	Predicted Mutation Target	Vote count
rpoB	0.685481	rpoB	0.652659	rpoB	0.669843	rpoB	3
rph	0.586696	rph	0.597069	rph	0.622581	pykF	3
spoT	0.568193	spoT	0.533532	spoT	0.598441	rph	3
pykF	0.514405	malT	0.532317	ydhZ.pykF	0.557346	spoT	3
fepA.fes	0.512574	trg	0.531583	sufB	0.516909	ybdG	3
ybdG	0.505671	metL	0.523819	proK	0.51398	secF	2
ydhZ.pykF	0.505306	ybdG	0.520212	ybdG	0.512828	ydhZ.pykF	2
secF	0.50421	trkH	0.516151	pykF	0.510492	proK	2
proK	0.500162	pykF	0.515288	yeaJ	0.501903
		fis	0.514659
		hns.tdk	0.510594
		ydjJ	0.500321

[truncated: 2 more sheets: Prediction 10, Actual Mutation Hits]
