# Supplementary material for: Predicting the evolution of Escherichia coli by a data-driven approach
Source: Nat Commun. 2018 Sep 3;9:3562. doi: 10.1038/s41467-018-05807-z (PMC6120903; doi:10.1038/s41467-018-05807-z)
Supplement: Supplementary file 14 — Supplementary Data 11 [file 41467_2018_5807_MOESM14_ESM.xlsx]

## Sheet: LEGEND
LEGEND
Column Name	Description
Mutation	A genome site hit a mutation
Number of Stresses	The number of uniques stresses under which a genome site is mutated.
Number of Meida	The number of uniques media under which a genome site is mutated.
Number of Samples	The number of culture conditions under which a genome site is mutated.
Stresses	A list of unique stresses under which a genome site is mutated.
Media	A list of unique media under which a genome site is mutated.

## Sheet: Ranked General Mutations
Mutation	Number of Stresses	Number of Media	Number of samples	Stresses	Media
rph	19	6	27	No_stress;Stress_Acid;Stress_Ampicillin;Stress_Butanol;Stress_Cefoxitin;Stress_Chloramphenicol;Stress_Chloranphenicol;Stress_Ciprofloxacin;Stress_Clindamycin;Stress_Doxycycline;Stress_Kanamycin;Stress_Nalidixic.Acid;Stress_Nitrofurantoin;Stress_Piperacillin;Stress_Spectinomycin;Stress_Spiramycin;Stress_Streptomycin;Stress_Tetracycline;Stress_Tobramycin	M9_Glucose;M9;III_Glucose;M9_L;Lactate;M9_L;1_2_PDO;NA;NA
gyrB	12	9	21	No_stress;Stress_Ampicillin;Stress_Butanol;Stress_Cefoxitin;Stress_Chloranphenicol;Stress_Ciprofloxacin;Stress_Erythromycin;Stress_Heat_low;Stress_Nalidixic.Acid;Stress_.N.Methyl.N9.nitro.N.nitrosoguanidine;Stress_Tetracycline;Stress_Trimethoprim	M9_Glucose;M63_Glucose;M9_Glycerol;M9;Biotin_Glucose;M9;III_Glucose;LBK_Maltose;MS;Minimal_Glucose;NA;NA
rpoB	10	13	55	No_stress;Stress_0.3M_NaCl;Stress_100mM_H2O2;Stress_Acid;Stress_Butanol;Stress_Doxycycline;Stress_Heat_low;Stress_Nitrofurantoin;Stress_.N.Methyl.N9.nitro.N.nitrosoguanidine;Stress_Trimethoprim	M9_Glucose;LB;M9_Glycerol;M9;Biotin_Glucose;M9_L;1_2_PDO;MMA_Glucose;LBK_Maltose;RPMI;MS;Minimal_Glucose;NA;NA;NA;NA
pyrE.rph	10	5	49	No_stress;Stress_Amikacin;Stress_Cefoxitin;Stress_Chloranphenicol;Stress_Clindamycin;Stress_Heat_low;Stress_Kanamycin;Stress_Spectinomycin;Stress_Streptomycin;Stress_Tobramycin	M9_Glucose;LB;M9_Glycerol;RPMI;NA
rpoC	9	11	20	No_stress;Stress_Acid;Stress_Amikacin;Stress_Ampicillin;Stress_Cefoxitin;Stress_Erythromycin;Stress_Heat_low;Stress_.N.Methyl.N9.nitro.N.nitrosoguanidine;Stress_Tobramycin	M9_Glucose;LB;M63_Glucose;M9_Glycerol;MMA_Glucose;RPMI;MS;Minimal_Glucose;NA;NA;NA;NA
fusA	9	6	17	No_stress;Stress_Amikacin;Stress_Chloramphenicol;Stress_Fusidic.acid;Stress_Heat_low;Stress_Kanamycin;Stress_Murine_monocytic_cells..RAW.264.7.;Stress_.N.Methyl.N9.nitro.N.nitrosoguanidine;Stress_Tobramycin	M9_Glucose;M9_Glycerol;M9;Biotin_Glucose;LBK_Maltose;NA;NA
envZ	9	4	23	No_stress;Stress_Ampicillin;Stress_Cefoxitin;Stress_Ciprofloxacin;Stress_Erythromycin;Stress_Heat_low;Stress_Nitrofurantoin;Stress_Piperacillin;Stress_Tetracycline	M9_Glucose;LB;M9_Glycerol;NA
rpoD	8	7	16	No_stress;Stress_Acid;Stress_Butanol;Stress_Ciprofloxacin;Stress_Heat_high;Stress_Heat_low;Stress_Kanamycin;Stress_.N.Methyl.N9.nitro.N.nitrosoguanidine	M63_Glucose;Davis_Sodium Acetate;M9_Glycerol;M9;III_Glucose;MS;Minimal_Glucose;NA;NA
trkH	8	5	14	No_stress;Stress_Amikacin;Stress_Anaerobic;Stress_Chloramphenicol;Stress_Kanamycin;Stress_Murine_monocytic_cells..RAW.264.7.;Stress_Streptomycin;Stress_Tobramycin	M9_Glucose;M63_Glucose;NA;NA;NA
marR	8	4	12	No_stress;Stress_Ampicillin;Stress_Chloranphenicol;Stress_Ciprofloxacin;Stress_Doxycycline;Stress_Lomefloxacin;Stress_Nalidixic.Acid;Stress_Tetracycline	M9_Glucose;LB;M63_Glucose;NA
ylbE	8	3	8	Stress_Acid;Stress_Amikacin;Stress_Cefoxitin;Stress_Erythromycin;Stress_Fusidic.acid;Stress_Heat_high;Stress_Nitrofurantoin;Stress_Tobramycin	M9_Glucose;M63_Glucose;Davis_Sodium Acetate
soxR	7	6	10	Stress_Butanol;Stress_Cefoxitin;Stress_Chloramphenicol;Stress_Ciprofloxacin;Stress_Erythromycin;Stress_Nalidixic.Acid;Stress_.N.Methyl.N9.nitro.N.nitrosoguanidine	M9_Glucose;M9;III_Glucose;M9_L;Lactate;M9_L;1_2_PDO;MS;Minimal_Glucose;NA
ompR	7	3	10	No_stress;Stress_Cefoxitin;Stress_Chloranphenicol;Stress_Heat_low;Stress_Nitrofurantoin;Stress_Piperacillin;Stress_Sulfamonomethoxine	M9_Glucose;M9_Glycerol;NA
acrR	7	2	11	Stress_Cefoxitin;Stress_Chloranphenicol;Stress_Ciprofloxacin;Stress_Doxycycline;Stress_Erythromycin;Stress_Lomefloxacin;Stress_Nalidixic.Acid	M9_Glucose;NA
flu	6	6	12	No_stress;Stress_Acid;Stress_Cefoxitin;Stress_Erythromycin;Stress_Heat_high;Stress_.N.Methyl.N9.nitro.N.nitrosoguanidine	M9_Glucose;Davis_Sodium Acetate;M9_Glycerol;M9;Biotin_Glucose;NA;NA
rapA	6	4	8	No_stress;Stress_Acid;Stress_Ciprofloxacin;Stress_Kanamycin;Stress_.N.Methyl.N9.nitro.N.nitrosoguanidine;Stress_Tobramycin	M9;Biotin_Glucose;RPMI;NA;NA
gyrA	6	4	13	No_stress;Stress_Cefoxitin;Stress_Ciprofloxacin;Stress_Lomefloxacin;Stress_Nalidixic.acid;Stress_Nalidixic.Acid	M9_Glucose;M63_Glucose;M9_Glycerol;NA
ompC	6	4	7	No_stress;Stress_Ampicillin;Stress_Anaerobic;Stress_Cefoxitin;Stress_Nitrofurantoin;Stress_Sulfamonomethoxine	M9_Glucose;LB;M63_Glucose;NA
sbmA	6	3	9	Stress_Amikacin;Stress_Cefoxitin;Stress_Chloramphenicol;Stress_Heat_low;Stress_Kanamycin;Stress_Tobramycin	M9_Glucose;M9_Glycerol;NA
fis	6	3	22	No_stress;Stress_Doxycycline;Stress_Erythromycin;Stress_Heat_low;Stress_Kanamycin;Stress_Tobramycin	M9_Glucose;M9_Glycerol;NA
spoT	5	8	27	No_stress;Stress_Anaerobic;Stress_Heat_high;Stress_Heat_low;Stress_.N.Methyl.N9.nitro.N.nitrosoguanidine	Davis_Glucose;LB;M63_Glucose;Davis_Sodium Acetate;M9_Glycerol;M9;Biotin_Glucose;M9;Biotin_Xylose;NA
rpoA	5	7	12	No_stress;Stress_Anaerobic;Stress_Chloranphenicol;Stress_Heat_low;Stress_Nitrofurantoin	M9_Glucose;M63_Glucose;M9_Glycerol;Davis_D;Gluconate;MMA_Glucose;NA;NA
wzzE	5	6	9	No_stress;Stress_Acid;Stress_Cefoxitin;Stress_Heat_high;Stress_.N.Methyl.N9.nitro.N.nitrosoguanidine	M9_Glucose;M63_Glucose;M9;Biotin_Glucose;LBK_Maltose;NA;NA
deaD	5	6	8	No_stress;Stress_Butanol;Stress_Cefoxitin;Stress_Ciprofloxacin;Stress_.N.Methyl.N9.nitro.N.nitrosoguanidine	M9_Glucose;LB;M9_Glycerol;M9;Biotin_Glucose;M9_L;Lactate;NA
groL	5	5	6	No_stress;Stress_Butanol;Stress_Cefoxitin;Stress_Heat_high;Stress_.N.Methyl.N9.nitro.N.nitrosoguanidine	M9_Glucose;Davis_Sodium Acetate;M9_Glycerol;M9;Biotin_Glucose;M9;III_Glucose
phoQ	5	5	5	No_stress;Stress_Butanol;Stress_Nitrofurantoin;Stress_.N.Methyl.N9.nitro.N.nitrosoguanidine;Stress_Trimethoprim	M9_Glucose;M9;Biotin_Glucose;M9;III_Glucose;NA;NA
rhlB	5	5	8	No_stress;Stress_Butanol;Stress_Doxycycline;Stress_Heat_high;Stress_Heat_low	LB;Davis_Sodium Acetate;M9_Glycerol;M9;III_Glucose;NA
kdgK	5	5	9	No_stress;Stress_Acid;Stress_Ampicillin;Stress_Cefoxitin;Stress_.N.Methyl.N9.nitro.N.nitrosoguanidine	M9_Glucose;M9_Glycerol;M9;Biotin_Glucose;M9_L;1_2_PDO;NA
ravA	5	4	6	No_stress;Stress_Anaerobic;Stress_Butanol;Stress_Cefoxitin;Stress_.N.Methyl.N9.nitro.N.nitrosoguanidine	M9_Glucose;M63_Glucose;M9;III_Glucose;LBK_Maltose
zntA	5	4	11	No_stress;Stress_Anaerobic;Stress_Ciprofloxacin;Stress_Kanamycin;Stress_.N.Methyl.N9.nitro.N.nitrosoguanidine	M63_Glucose;M9_Glycerol;M9;Biotin_Glucose;NA
mutL	5	4	6	No_stress;Stress_Butanol;Stress_Cefoxitin;Stress_Ciprofloxacin;Stress_Heat_low	M9_Glucose;M9_Glycerol;M9;III_Glucose;NA
rpsL	5	4	10	No_stress;Stress_Anaerobic;Stress_Kanamycin;Stress_Streptomycin;Stress_Tobramycin	M9_Glucose;M63_Glucose;M9_Glycerol;NA
yaiT	5	3	7	No_stress;Stress_Amikacin;Stress_Chloramphenicol;Stress_Kanamycin;Stress_Tobramycin	M9_Glucose;M9_Glycerol;NA
narG	5	3	5	No_stress;Stress_Ampicillin;Stress_Butanol;Stress_Erythromycin;Stress_Heat_low	M9_Glycerol;M9;III_Glucose;NA
ampH	5	3	7	Stress_Amikacin;Stress_Chloramphenicol;Stress_Kanamycin;Stress_.N.Methyl.N9.nitro.N.nitrosoguanidine;Stress_Tobramycin	M9_Glucose;M9;Biotin_Glucose;NA
yaiW	5	3	7	No_stress;Stress_Amikacin;Stress_Chloramphenicol;Stress_Kanamycin;Stress_Tobramycin	M9_Glucose;M9_Glycerol;NA
rplD	5	3	7	No_stress;Stress_Cefoxitin;Stress_Chloranphenicol;Stress_Heat_low;Stress_Spiramycin	M9_Glucose;LB;M9_Glycerol
rho	4	8	12	No_stress;Stress_Butanol;Stress_Heat_high;Stress_Heat_low	M9_Glucose;LB;Davis_Sodium Acetate;M9_Glycerol;Davis_D;Gluconate;M9;Biotin_Glucose;RPMI;NA
pykF	4	7	37	No_stress;Stress_Ciprofloxacin;Stress_Heat_high;Stress_Heat_low	M9_Glucose;LB;M63_Glucose;Davis_Sodium Acetate;M9_Glycerol;M9_L;1_2_PDO;NA
pntA	4	6	6	No_stress;Stress_Ampicillin;Stress_.N.Methyl.N9.nitro.N.nitrosoguanidine;Stress_Sulfamonomethoxine	M9_Glucose;LB;MMA_Glucose;LBK_Maltose;NA;NA
bcsZ	4	6	14	No_stress;Stress_Acid;Stress_Heat_high;Stress_.N.Methyl.N9.nitro.N.nitrosoguanidine	LB;Davis_Sodium Acetate;M9_Glycerol;M9;Biotin_Glucose;M9_L;1_2_PDO;NA
gatZ	4	5	8	No_stress;Stress_Anaerobic;Stress_Butanol;Stress_.N.Methyl.N9.nitro.N.nitrosoguanidine	Gut_in_vivo;M63_Glucose;M9_Glycerol;M9;III_Glucose;LBK_Maltose
proQ	4	5	10	No_stress;Stress_Ampicillin;Stress_Heat_low;Stress_.N.Methyl.N9.nitro.N.nitrosoguanidine	M9_Glucose;M9_Glycerol;RPMI;MS;Minimal_Glucose;NA
secA	4	5	6	No_stress;Stress_Ampicillin;Stress_Butanol;Stress_Cefoxitin	M9_Glucose;LB;M9_Glycerol;M9;III_Glucose;NA
hrpA	4	5	10	No_stress;Stress_Butanol;Stress_Heat_low;Stress_.N.Methyl.N9.nitro.N.nitrosoguanidine	LB;M63_Glucose;M9_Glycerol;M9;Biotin_Glucose;M9_L;Lactate
mreB	4	5	6	No_stress;Stress_Heat_high;Stress_Heat_low;Stress_.N.Methyl.N9.nitro.N.nitrosoguanidine	LB;Davis_Sodium Acetate;M9_Glycerol;Davis_D;Gluconate;LBK_Maltose
ybjL	4	5	5	No_stress;Stress_Butanol;Stress_Cefoxitin;Stress_.N.Methyl.N9.nitro.N.nitrosoguanidine	M9_Glucose;LB;M9;Biotin_Glucose;M9;III_Glucose;NA
bcsB	4	5	10	No_stress;Stress_Acid;Stress_Heat_low;Stress_.N.Methyl.N9.nitro.N.nitrosoguanidine	M63_Glucose;M9_Glycerol;M9;Biotin_Glucose;M9_L;1_2_PDO;MS;Minimal_Glucose
chiA	4	5	9	No_stress;Stress_Anaerobic;Stress_Cefoxitin;Stress_.N.Methyl.N9.nitro.N.nitrosoguanidine	M9_Glucose;LB;M63_Glucose;M9_Glycerol;M9;Biotin_Glucose
bcsE	4	5	7	No_stress;Stress_Acid;Stress_Anaerobic;Stress_.N.Methyl.N9.nitro.N.nitrosoguanidine	LB;M63_Glucose;M9_Glycerol;M9;Biotin_Glucose;M9_L;1_2_PDO
hflK	4	4	10	No_stress;Stress_Heat_high;Stress_Heat_low;Stress_.N.Methyl.N9.nitro.N.nitrosoguanidine	LB;Davis_Sodium Acetate;M9_Glycerol;M9;Biotin_Glucose
yejM	4	4	6	No_stress;Stress_Acid;Stress_Heat_high;Stress_Heat_low	M63_Glucose;M9_Glycerol;NA;NA
mlc	4	4	7	Stress_Ampicillin;Stress_Heat_high;Stress_Heat_low;Stress_Sulfamonomethoxine	M9_Glucose;M63_Glucose;M9_Glycerol;NA
yghA	4	4	5	No_stress;Stress_Anaerobic;Stress_Cefoxitin;Stress_Tobramycin	M9_Glucose;M63_Glucose;M9_Glycerol;NA
yhjK	4	4	8	No_stress;Stress_Acid;Stress_Heat_low;Stress_.N.Methyl.N9.nitro.N.nitrosoguanidine	M9_Glucose;M9_Glycerol;M9;Biotin_Glucose;M9_L;1_2_PDO
frmR.yaiO	4	4	9	No_stress;Stress_Anaerobic;Stress_Butanol;Stress_Heat_low	M9_Glucose;M63_Glucose;M9_Glycerol;M9;III_Glucose
greA.dacB	4	4	5	No_stress;Stress_Butanol;Stress_Cefoxitin;Stress_Heat_low	M9_Glucose;LB;M9_Glycerol;M9;III_Glucose
selA	4	4	6	No_stress;Stress_Acid;Stress_Anaerobic;Stress_.N.Methyl.N9.nitro.N.nitrosoguanidine	M63_Glucose;M9;Biotin_Glucose;M9_L;1_2_PDO;NA
yhiI	4	4	11	No_stress;Stress_Acid;Stress_Anaerobic;Stress_.N.Methyl.N9.nitro.N.nitrosoguanidine	M63_Glucose;M9_Glycerol;M9;Biotin_Glucose;M9_L;1_2_PDO
adhE	4	4	7	No_stress;Stress_Anaerobic;Stress_Butanol;Stress_Heat_low	LB;M63_Glucose;M9_Glycerol;M9;III_Glucose
mukB	4	4	4	No_stress;Stress_Cefoxitin;Stress_Ciprofloxacin;Stress_.N.Methyl.N9.nitro.N.nitrosoguanidine	M9_Glucose;M9_Glycerol;M9;Biotin_Glucose;NA
tqsA	4	4	5	No_stress;Stress_Butanol;Stress_Cefoxitin;Stress_Sulfamonomethoxine	M9_Glucose;M63_Glucose;M9_Glycerol;M9;III_Glucose
lolC	4	4	5	No_stress;Stress_Cefoxitin;Stress_Heat_high;Stress_.N.Methyl.N9.nitro.N.nitrosoguanidine	M9_Glucose;LB;Davis_Sodium Acetate;LBK_Maltose
bcsG	4	4	4	No_stress;Stress_Acid;Stress_Butanol;Stress_.N.Methyl.N9.nitro.N.nitrosoguanidine	M9_Glycerol;M9;Biotin_Glucose;M9;III_Glucose;M9_L;1_2_PDO
rlmJ	4	4	8	No_stress;Stress_Acid;Stress_Cefoxitin;Stress_.N.Methyl.N9.nitro.N.nitrosoguanidine	M9_Glucose;M9_Glycerol;M9;Biotin_Glucose;M9_L;1_2_PDO
glyQ	4	4	6	No_stress;Stress_Acid;Stress_Cefoxitin;Stress_.N.Methyl.N9.nitro.N.nitrosoguanidine	M9_Glucose;LB;M9;Biotin_Glucose;M9_L;1_2_PDO
wecC	4	4	4	No_stress;Stress_Heat_high;Stress_Heat_low;Stress_.N.Methyl.N9.nitro.N.nitrosoguanidine	M9_Glucose;LB;Davis_Sodium Acetate;M9;Biotin_Glucose
yiaV	4	4	6	No_stress;Stress_Acid;Stress_Butanol;Stress_.N.Methyl.N9.nitro.N.nitrosoguanidine	M9_Glycerol;M9;Biotin_Glucose;M9;III_Glucose;M9_L;1_2_PDO
yjgR	4	4	7	No_stress;Stress_Ampicillin;Stress_Heat_high;Stress_Heat_low	M9_Glucose;Davis_Sodium Acetate;M9_Glycerol;NA
yhjV	4	4	4	No_stress;Stress_Acid;Stress_Cefoxitin;Stress_.N.Methyl.N9.nitro.N.nitrosoguanidine	M9_Glucose;M9_Glycerol;M9;Biotin_Glucose;M9_L;1_2_PDO
yfhM	4	4	5	No_stress;Stress_Ampicillin;Stress_Cefoxitin;Stress_.N.Methyl.N9.nitro.N.nitrosoguanidine	M9_Glucose;M9_Glycerol;LBK_Maltose;NA
lyxK	4	4	4	No_stress;Stress_Acid;Stress_Cefoxitin;Stress_.N.Methyl.N9.nitro.N.nitrosoguanidine	M9_Glucose;M9_Glycerol;M9;Biotin_Glucose;M9_L;1_2_PDO
ftsI	4	4	7	No_stress;Stress_Ampicillin;Stress_Cefoxitin;Stress_Piperacillin	M9_Glucose;M63_Glucose;M9_Glycerol;NA
fucI	4	4	4	No_stress;Stress_Acid;Stress_.N.Methyl.N9.nitro.N.nitrosoguanidine;Stress_Tetracycline	M9_Glucose;M9_Glycerol;M9;Biotin_Glucose;NA
yhiJ	4	4	8	No_stress;Stress_Acid;Stress_.N.Methyl.N9.nitro.N.nitrosoguanidine;Stress_Tobramycin	M9_Glucose;M9_Glycerol;M9_L;1_2_PDO;LBK_Maltose
fsr	4	3	4	No_stress;Stress_Cefoxitin;Stress_Heat_high;Stress_Heat_low	M9_Glucose;Davis_Sodium Acetate;M9_Glycerol
gtrS	4	3	5	Stress_Acid;Stress_Ampicillin;Stress_Heat_low;Stress_Tobramycin	M9_Glucose;NA;NA
mdfA	4	3	5	No_stress;Stress_Ampicillin;Stress_Cefoxitin;Stress_Chloranphenicol	M9_Glucose;M9_Glycerol;NA
arcB	4	3	15	No_stress;Stress_Acid;Stress_Anaerobic;Stress_Heat_low	M9_Glucose;M63_Glucose;M9_Glycerol
ycbZ	4	3	5	No_stress;Stress_Anaerobic;Stress_Erythromycin;Stress_.N.Methyl.N9.nitro.N.nitrosoguanidine	M63_Glucose;M9;Biotin_Glucose;NA
yehU	4	3	4	No_stress;Stress_Cefoxitin;Stress_Heat_low;Stress_.N.Methyl.N9.nitro.N.nitrosoguanidine	M9_Glucose;M9_Glycerol;M9;Biotin_Glucose
glyU	4	3	5	No_stress;Stress_Cefoxitin;Stress_Heat_low;Stress_.N.Methyl.N9.nitro.N.nitrosoguanidine	M9_Glucose;M9_Glycerol;LBK_Maltose
pnp	4	3	4	No_stress;Stress_Ciprofloxacin;Stress_Nalidixic.Acid;Stress_.N.Methyl.N9.nitro.N.nitrosoguanidine	M9_Glycerol;MS;Minimal_Glucose;NA
uspA	4	3	8	No_stress;Stress_Acid;Stress_Heat_low;Stress_.N.Methyl.N9.nitro.N.nitrosoguanidine	M9_Glycerol;M9;Biotin_Glucose;M9_L;1_2_PDO
mreD	4	3	5	No_stress;Stress_Ampicillin;Stress_Heat_high;Stress_Heat_low	M63_Glucose;M9_Glycerol;NA
gor	4	3	9	No_stress;Stress_Acid;Stress_Heat_low;Stress_.N.Methyl.N9.nitro.N.nitrosoguanidine	M9_Glycerol;M9;Biotin_Glucose;M9_L;1_2_PDO
metH	4	3	6	No_stress;Stress_Anaerobic;Stress_Cefoxitin;Stress_Heat_low	M9_Glucose;M63_Glucose;M9_Glycerol
uspB	4	3	8	No_stress;Stress_Acid;Stress_Heat_low;Stress_.N.Methyl.N9.nitro.N.nitrosoguanidine	M9_Glycerol;M9;Biotin_Glucose;M9_L;1_2_PDO
malQ	4	3	7	No_stress;Stress_Heat_high;Stress_Heat_low;Stress_.N.Methyl.N9.nitro.N.nitrosoguanidine	M63_Glucose;M9_Glycerol;M9;Biotin_Glucose
treF	4	3	9	No_stress;Stress_Ampicillin;Stress_Heat_low;Stress_.N.Methyl.N9.nitro.N.nitrosoguanidine	M9_Glycerol;LBK_Maltose;NA
rhsA	4	3	9	No_stress;Stress_Acid;Stress_Heat_low;Stress_.N.Methyl.N9.nitro.N.nitrosoguanidine	M9_Glycerol;M9;Biotin_Glucose;M9_L;1_2_PDO
iraP	4	3	5	No_stress;Stress_Heat_low;Stress_Kanamycin;Stress_Tobramycin	M9_Glucose;M9_Glycerol;NA
nfrA	4	3	8	No_stress;Stress_Anaerobic;Stress_Cefoxitin;Stress_Nitrofurantoin	M9_Glucose;M63_Glucose;M9_Glycerol
mdtE	4	3	8	No_stress;Stress_Acid;Stress_Heat_low;Stress_.N.Methyl.N9.nitro.N.nitrosoguanidine	M9_Glycerol;M9;Biotin_Glucose;M9_L;1_2_PDO
yegE	4	3	4	No_stress;Stress_Ampicillin;Stress_Cefoxitin;Stress_Heat_low	M9_Glucose;M9_Glycerol;NA
mprA	4	3	6	No_stress;Stress_Nalidixic.Acid;Stress_Nitrofurantoin;Stress_Sulfamonomethoxine	M9_Glucose;M9_Glycerol;NA
atpA	4	3	6	No_stress;Stress_Amikacin;Stress_Ampicillin;Stress_Tobramycin	M9_Glucose;NA;NA
folM	4	3	5	No_stress;Stress_Heat_low;Stress_Sulfamethaxozole;Stress_Sulfamonomethoxine	M9_Glucose;LB;M9_Glycerol
atpG	4	3	7	Stress_Ampicillin;Stress_Heat_low;Stress_Kanamycin;Stress_Tobramycin	M9_Glucose;M9_Glycerol;NA
rhsB	4	3	9	No_stress;Stress_Acid;Stress_Cefoxitin;Stress_Heat_low	M9_Glucose;M9_Glycerol;M9_L;1_2_PDO
yaiV	4	2	6	Stress_Amikacin;Stress_Chloramphenicol;Stress_Kanamycin;Stress_Tobramycin	M9_Glucose;NA
nrfG.gltP	4	2	4	No_stress;Stress_Anaerobic;Stress_Heat_high;Stress_Heat_low	M63_Glucose;M9_Glycerol
fadL.yfdF	4	2	4	No_stress;Stress_Anaerobic;Stress_Cefoxitin;Stress_Heat_low	M9_Glucose;M63_Glucose
cyaA	3	7	7	No_stress;Stress_Heat_high;Stress_.N.Methyl.N9.nitro.N.nitrosoguanidine	Davis_Sodium Acetate;M9;Biotin_Glucose;MMA_Glucose;LBK_Maltose;RPMI;MS;Minimal_Glucose;NA
eptB	3	6	8	No_stress;Stress_Acid;Stress_.N.Methyl.N9.nitro.N.nitrosoguanidine	LB;M63_Glucose;M9_Glycerol;M9;Biotin_Glucose;M9_L;1_2_PDO;NA
yoaA	3	5	5	No_stress;Stress_Cefoxitin;Stress_.N.Methyl.N9.nitro.N.nitrosoguanidine	M9_Glucose;Davis_Sodium Acetate;M9_Glycerol;M9;Biotin_Glucose;LBK_Maltose
manY	3	5	7	No_stress;Stress_Doxycycline;Stress_.N.Methyl.N9.nitro.N.nitrosoguanidine	M9_Glucose;LB;M9_Glycerol;M9;Biotin_Glucose;NA
nadR	3	5	24	No_stress;Stress_Heat_high;Stress_.N.Methyl.N9.nitro.N.nitrosoguanidine	Davis_Glucose;Davis_Sodium Acetate;M9_Glycerol;M9;Biotin_Glucose;MS;Minimal_Glucose
rhsC	3	5	5	No_stress;Stress_Butanol;Stress_.N.Methyl.N9.nitro.N.nitrosoguanidine	LB;M63_Glucose;M9;Biotin_Glucose;M9;III_Glucose;MS;Minimal_Glucose
narU	3	5	5	No_stress;Stress_Kanamycin;Stress_.N.Methyl.N9.nitro.N.nitrosoguanidine	M9_Glycerol;M9;Biotin_Glucose;LBK_Maltose;MS;Minimal_Glucose;NA
yphG	3	5	5	No_stress;Stress_Butanol;Stress_.N.Methyl.N9.nitro.N.nitrosoguanidine	M9_Glycerol;M9;Biotin_Glucose;M9;III_Glucose;LBK_Maltose;MS;Minimal_Glucose
rnr	3	5	5	No_stress;Stress_Heat_high;Stress_.N.Methyl.N9.nitro.N.nitrosoguanidine	LB;M63_Glucose;Davis_Sodium Acetate;M9_Glycerol;M9;Biotin_Glucose
yhjH	3	5	9	No_stress;Stress_Acid;Stress_.N.Methyl.N9.nitro.N.nitrosoguanidine	LB;M63_Glucose;M9_Glycerol;M9;Biotin_Glucose;M9_L;1_2_PDO
ybaK	3	4	4	No_stress;Stress_Butanol;Stress_Cefoxitin	M9_Glucose;M9_Glycerol;M9;III_Glucose;NA
arcA	3	4	6	No_stress;Stress_Ampicillin;Stress_Tetracycline	Gut_in_vivo;M63_Glucose;M9_Glycerol;NA
pgaA	3	4	8	No_stress;Stress_Doxycycline;Stress_.N.Methyl.N9.nitro.N.nitrosoguanidine	M9_Glucose;LB;M9_Glycerol;M9;Biotin_Glucose
ecpR.ykgL	3	4	16	No_stress;Stress_Ampicillin;Stress_Anaerobic	LB;M63_Glucose;M9_Glycerol;NA
mreC	3	4	9	No_stress;Stress_Anaerobic;Stress_Heat_low	LB;M63_Glucose;M9_Glycerol;Davis_D;Gluconate
yciB	3	4	4	No_stress;Stress_Cefoxitin;Stress_Tobramycin	M9_Glucose;LB;M63_Glucose;NA
ycaL	3	4	7	No_stress;Stress_Cefoxitin;Stress_.N.Methyl.N9.nitro.N.nitrosoguanidine	M9_Glucose;LB;M63_Glucose;M9;Biotin_Glucose
ftsK	3	4	4	No_stress;Stress_Anaerobic;Stress_Cefoxitin	M9_Glucose;M63_Glucose;M9_Glycerol;NA
fepE	3	4	6	No_stress;Stress_Ampicillin;Stress_Butanol	LB;M9_Glycerol;M9;III_Glucose;NA
rep	3	4	5	No_stress;Stress_Heat_low;Stress_.N.Methyl.N9.nitro.N.nitrosoguanidine	M9_Glycerol;MMA_Glucose;LBK_Maltose;MS;Minimal_Glucose
putA	3	4	10	No_stress;Stress_Ampicillin;Stress_Heat_high	LB;Davis_Sodium Acetate;M9_Glycerol;NA
aldA	3	4	5	No_stress;Stress_Heat_low;Stress_.N.Methyl.N9.nitro.N.nitrosoguanidine	M9_Glucose;M63_Glucose;M9_Glycerol;LBK_Maltose
glnE	3	4	9	No_stress;Stress_Butanol;Stress_.N.Methyl.N9.nitro.N.nitrosoguanidine	LB;M9_Glycerol;M9;III_Glucose;LBK_Maltose
clpA	3	4	6	No_stress;Stress_Butanol;Stress_.N.Methyl.N9.nitro.N.nitrosoguanidine	LB;M63_Glucose;M9_Glycerol;M9;Biotin_Glucose
wecB	3	4	4	No_stress;Stress_Ciprofloxacin;Stress_.N.Methyl.N9.nitro.N.nitrosoguanidine	LB;M9_Glycerol;M9;Biotin_Glucose;NA
mtlA	3	4	6	No_stress;Stress_Kanamycin;Stress_.N.Methyl.N9.nitro.N.nitrosoguanidine	LB;M9;Biotin_Glucose;MS;Minimal_Glucose;NA
sspA	3	4	6	No_stress;Stress_Ciprofloxacin;Stress_.N.Methyl.N9.nitro.N.nitrosoguanidine	M63_Glucose;M9_Glycerol;M9;Biotin_Glucose;NA
fadJ	3	4	4	No_stress;Stress_Ciprofloxacin;Stress_.N.Methyl.N9.nitro.N.nitrosoguanidine	M9;Biotin_Glucose;MS;Minimal_Glucose;NA;NA
ybjD	3	4	5	No_stress;Stress_Cefoxitin;Stress_.N.Methyl.N9.nitro.N.nitrosoguanidine	M9_Glucose;LB;M9_Glycerol;M9;Biotin_Glucose
rbbA	3	4	9	No_stress;Stress_Acid;Stress_.N.Methyl.N9.nitro.N.nitrosoguanidine	LB;M9_Glycerol;M9;Biotin_Glucose;M9_L;1_2_PDO
rbsR	3	4	24	No_stress;Stress_Butanol;Stress_.N.Methyl.N9.nitro.N.nitrosoguanidine	M63_Glucose;M9_Glycerol;LBK_Maltose;NA
mutS	3	4	7	No_stress;Stress_Anaerobic;Stress_.N.Methyl.N9.nitro.N.nitrosoguanidine	M63_Glucose;M9_Glycerol;M9;Biotin_Glucose;MS;Minimal_Glucose
yrfF	3	4	7	No_stress;Stress_Anaerobic;Stress_.N.Methyl.N9.nitro.N.nitrosoguanidine	M63_Glucose;M9_Glycerol;M9;Biotin_Glucose;NA
dgoT	3	4	4	No_stress;Stress_Butanol;Stress_Cefoxitin	M9_Glucose;M63_Glucose;M9_Glycerol;NA
alsA	3	4	6	No_stress;Stress_Heat_low;Stress_.N.Methyl.N9.nitro.N.nitrosoguanidine	M9_Glucose;M9_Glycerol;M9;Biotin_Glucose;MS;Minimal_Glucose
yhjA	3	4	8	No_stress;Stress_Acid;Stress_.N.Methyl.N9.nitro.N.nitrosoguanidine	M9_Glycerol;M9;Biotin_Glucose;M9_L;1_2_PDO;LBK_Maltose
yhjC	3	4	8	No_stress;Stress_Acid;Stress_.N.Methyl.N9.nitro.N.nitrosoguanidine	M9_Glycerol;M9_L;1_2_PDO;LBK_Maltose;MS;Minimal_Glucose
yhjG	3	4	9	No_stress;Stress_Acid;Stress_.N.Methyl.N9.nitro.N.nitrosoguanidine	M63_Glucose;M9_Glycerol;M9;Biotin_Glucose;M9_L;1_2_PDO
bcsA	3	4	8	No_stress;Stress_Acid;Stress_.N.Methyl.N9.nitro.N.nitrosoguanidine	M9_Glycerol;M9;Biotin_Glucose;M9_L;1_2_PDO;LBK_Maltose
dppC	3	4	4	No_stress;Stress_Acid;Stress_.N.Methyl.N9.nitro.N.nitrosoguanidine	M9_Glycerol;M9;Biotin_Glucose;M9_L;1_2_PDO;LBK_Maltose
bisC	3	4	5	No_stress;Stress_Acid;Stress_.N.Methyl.N9.nitro.N.nitrosoguanidine	LB;M9_Glycerol;M9;Biotin_Glucose;M9_L;1_2_PDO
yiaD	3	4	4	No_stress;Stress_Acid;Stress_.N.Methyl.N9.nitro.N.nitrosoguanidine	M63_Glucose;M9_Glycerol;M9;Biotin_Glucose;M9_L;1_2_PDO
ptrB	3	4	6	No_stress;Stress_Anaerobic;Stress_.N.Methyl.N9.nitro.N.nitrosoguanidine	LB;M63_Glucose;M9_Glycerol;M9;Biotin_Glucose
glcB	3	4	4	No_stress;Stress_Cefoxitin;Stress_.N.Methyl.N9.nitro.N.nitrosoguanidine	M9_Glucose;LB;M9_Glycerol;LBK_Maltose
acrD	3	4	4	No_stress;Stress_Cefoxitin;Stress_.N.Methyl.N9.nitro.N.nitrosoguanidine	M9_Glucose;LB;M9_Glycerol;M9;Biotin_Glucose
adiA	3	4	5	No_stress;Stress_Cefoxitin;Stress_.N.Methyl.N9.nitro.N.nitrosoguanidine	M9_Glucose;M9_Glycerol;M9;Biotin_Glucose;LBK_Maltose
yhfK	3	4	5	No_stress;Stress_Cefoxitin;Stress_.N.Methyl.N9.nitro.N.nitrosoguanidine	M9_Glucose;LB;M9_Glycerol;M9;Biotin_Glucose
ompF	3	4	8	No_stress;Stress_Cefoxitin;Stress_Ciprofloxacin	M9_Glucose;M63_Glucose;M9_Glycerol;NA
potA	3	4	5	Stress_Murine_monocytic_cells..RAW.264.7.;Stress_.N.Methyl.N9.nitro.N.nitrosoguanidine;Stress_Tobramycin	M9_Glucose;M9;Biotin_Glucose;NA;NA
yhdP	3	4	7	No_stress;Stress_Ciprofloxacin;Stress_Doxycycline	M9_Glucose;LB;M9_Glycerol;NA
topA	3	3	23	No_stress;Stress_Ampicillin;Stress_Heat_low	M9_Glucose;M9_Glycerol;NA
araJ	3	3	6	No_stress;Stress_Cefoxitin;Stress_Kanamycin	M9_Glucose;M9_Glycerol;NA
secF	3	3	13	No_stress;Stress_Ciprofloxacin;Stress_Heat_low	M9_Glycerol;RPMI;NA
cyoA.ampG	3	3	5	No_stress;Stress_Heat_low;Stress_Tobramycin	LB;M9_Glycerol;NA
yahA	3	3	3	Stress_Cefoxitin;Stress_Heat_low;Stress_.N.Methyl.N9.nitro.N.nitrosoguanidine	M9_Glucose;M9_Glycerol;M9;Biotin_Glucose
ylaB	3	3	5	No_stress;Stress_Anaerobic;Stress_Heat_low	M63_Glucose;M9_Glycerol;NA
glpK	3	3	4	No_stress;Stress_Heat_low;Stress_.N.Methyl.N9.nitro.N.nitrosoguanidine	M9_Glycerol;M9;Biotin_Glucose;NA
araA	3	3	4	No_stress;Stress_Butanol;Stress_.N.Methyl.N9.nitro.N.nitrosoguanidine	M9_Glycerol;M9;Biotin_Glucose;M9;III_Glucose
plsX	3	3	6	No_stress;Stress_Anaerobic;Stress_Butanol	M63_Glucose;M9_Glycerol;M9_L;Lactate
fucO	3	3	3	No_stress;Stress_Decreasing.Gly_Increasing.PDO;Stress_.N.Methyl.N9.nitro.N.nitrosoguanidine	M63_Glucose;T;salts Minimal_Glucose;MS;Minimal_Glucose
uvrB	3	3	5	No_stress;Stress_Cefoxitin;Stress_.N.Methyl.N9.nitro.N.nitrosoguanidine	M9_Glucose;M9_Glycerol;M9;Biotin_Glucose
polA	3	3	3	No_stress;Stress_Butanol;Stress_.N.Methyl.N9.nitro.N.nitrosoguanidine	M63_Glucose;M9_Glycerol;M9;Biotin_Glucose
ahpC	3	3	7	No_stress;Stress_Heat_high;Stress_Heat_low	Davis_Sodium Acetate;M9_Glycerol;NA
argS	3	3	5	No_stress;Stress_Ampicillin;Stress_Kanamycin	M9_Glycerol;RPMI;NA
crp	3	3	5	No_stress;Stress_Heat_low;Stress_Tobramycin	M9_Glycerol;RPMI;NA
fabF	3	3	3	No_stress;Stress_Cefoxitin;Stress_.N.Methyl.N9.nitro.N.nitrosoguanidine	Davis_Glucose;MS;Minimal_Glucose;NA
xdhB	3	3	3	Stress_Cefoxitin;Stress_Heat_high;Stress_Kanamycin	M9_Glucose;Davis_Sodium Acetate;NA
mlaD	3	3	6	No_stress;Stress_Kanamycin;Stress_Tobramycin	M9_Glycerol;NA;NA
ccmH	3	3	4	No_stress;Stress_Ciprofloxacin;Stress_Nitrofurantoin	Davis_Sodium Acetate;M9_Glycerol;NA
rbsA	3	3	25	No_stress;Stress_Ciprofloxacin;Stress_.N.Methyl.N9.nitro.N.nitrosoguanidine	M63_Glucose;M9_Glycerol;M9;Biotin_Glucose
rssB	3	3	3	No_stress;Stress_Butanol;Stress_Heat_low	LB;M63_Glucose;M9_Glycerol
ylbH	3	3	3	Stress_Ampicillin;Stress_Cefoxitin;Stress_Heat_low	M9_Glucose;M9_Glycerol;NA
rpsA	3	3	5	Stress_Ampicillin;Stress_Heat_high;Stress_Heat_low	M63_Glucose;M9_Glycerol;NA
gabD	3	3	6	No_stress;Stress_Anaerobic;Stress_Heat_low	M63_Glucose;M9_Glycerol;NA
ynjD	3	3	4	No_stress;Stress_Nalidixic.Acid;Stress_.N.Methyl.N9.nitro.N.nitrosoguanidine	M9_Glycerol;LBK_Maltose;NA
hybB	3	3	3	No_stress;Stress_Anaerobic;Stress_Butanol	M63_Glucose;M9_Glycerol;M9;III_Glucose
ydgI	3	3	4	No_stress;Stress_.N.Methyl.N9.nitro.N.nitrosoguanidine;Stress_Sulfamonomethoxine	M9_Glucose;M9_Glycerol;LBK_Maltose
pitA	3	3	7	No_stress;Stress_Acid;Stress_Ampicillin	M9_Glycerol;M9_L;1_2_PDO;NA
hokE	3	3	6	No_stress;Stress_0.3M_NaCl;Stress_Heat_low	LB;M9_Glycerol;M9_L;1_2_PDO
rfbA	3	3	16	No_stress;Stress_Heat_high;Stress_Heat_low	LB;Davis_Sodium Acetate;M9_Glycerol
ydiJ	3	3	5	No_stress;Stress_Anaerobic;Stress_Heat_low	LB;M63_Glucose;M9_Glycerol
cusA	3	3	10	No_stress;Stress_Nitrofurantoin;Stress_.N.Methyl.N9.nitro.N.nitrosoguanidine	M9_Glucose;M9_Glycerol;LBK_Maltose
yfgO	3	3	3	Stress_Ampicillin;Stress_Anaerobic;Stress_Butanol	M63_Glucose;M9_L;Lactate;NA
rrlD	3	3	4	No_stress;Stress_Decreasing.Gly_Increasing.PDO;Stress_.N.Methyl.N9.nitro.N.nitrosoguanidine	M9_Glycerol;T;salts Minimal_Glucose;MS;Minimal_Glucose
pepT	3	3	3	No_stress;Stress_.N.Methyl.N9.nitro.N.nitrosoguanidine;Stress_Trimethoprim	M9_Glucose;M9_Glycerol;M9;Biotin_Glucose
sfmD	3	3	12	No_stress;Stress_Acid;Stress_.N.Methyl.N9.nitro.N.nitrosoguanidine	M63_Glucose;M9_Glycerol;MS;Minimal_Glucose
pyrB	3	3	4	No_stress;Stress_Cefoxitin;Stress_Heat_low	M9_Glucose;M9_Glycerol;M9;Biotin_Xylose
yabP	3	3	4	No_stress;Stress_Heat_high;Stress_Nalidixic.Acid	LB;Davis_Sodium Acetate;NA
parE	3	3	6	No_stress;Stress_Ciprofloxacin;Stress_Nalidixic.Acid	LB;M9_Glycerol;NA
elfC	3	3	9	No_stress;Stress_Anaerobic;Stress_Heat_low	M63_Glucose;M9_Glycerol;NA
aspC.ompF	3	3	3	Stress_Ampicillin;Stress_Anaerobic;Stress_Heat_low	M63_Glucose;M9_Glycerol;NA
ydbD	3	3	3	No_stress;Stress_Heat_low;Stress_.N.Methyl.N9.nitro.N.nitrosoguanidine	LB;M9_Glycerol;M9;Biotin_Glucose
yeeJ	3	3	7	No_stress;Stress_Heat_low;Stress_.N.Methyl.N9.nitro.N.nitrosoguanidine	LB;M9_Glycerol;M9;Biotin_Glucose
yfjL.yfjM	3	3	3	No_stress;Stress_Acid;Stress_Anaerobic	LB;M63_Glucose;NA
phoH	3	3	7	No_stress;Stress_Cefoxitin;Stress_.N.Methyl.N9.nitro.N.nitrosoguanidine	M9_Glucose;M9_Glycerol;M9;Biotin_Glucose
glpF	3	3	4	No_stress;Stress_Heat_high;Stress_Heat_low	LB;M63_Glucose;M9_Glycerol
dinG	3	3	3	No_stress;Stress_Heat_low;Stress_Nalidixic.Acid	M9_Glycerol;NA;NA
yejA	3	3	5	No_stress;Stress_Heat_low;Stress_Kanamycin	LB;M9_Glycerol;NA
yhhZ	3	3	8	No_stress;Stress_Heat_high;Stress_Heat_low	M9_Glucose;M63_Glucose;M9_Glycerol
nuoL	3	3	4	No_stress;Stress_Cefoxitin;Stress_Tobramycin	M9_Glucose;M9_Glycerol;NA
ribD	3	3	4	Stress_Cefoxitin;Stress_.N.Methyl.N9.nitro.N.nitrosoguanidine;Stress_Tobramycin	M9_Glucose;LBK_Maltose;NA
ahpF	3	3	5	No_stress;Stress_Nitrofurantoin;Stress_.N.Methyl.N9.nitro.N.nitrosoguanidine	M9_Glycerol;M9;Biotin_Glucose;NA
fadH	3	3	4	No_stress;Stress_Heat_high;Stress_Heat_low	Davis_Sodium Acetate;M9_Glycerol;NA
cadA	3	3	3	No_stress;Stress_Butanol;Stress_.N.Methyl.N9.nitro.N.nitrosoguanidine	LB;M9;Biotin_Glucose;M9;III_Glucose
proL	3	3	3	Stress_Heat_low;Stress_Nitrofurantoin;Stress_.N.Methyl.N9.nitro.N.nitrosoguanidine	M9_Glycerol;M9;Biotin_Glucose;NA
loiP	3	3	3	No_stress;Stress_Cefoxitin;Stress_Heat_low	M9_Glucose;LB;M9_Glycerol
speB	3	3	3	Stress_Cefoxitin;Stress_Heat_low;Stress_.N.Methyl.N9.nitro.N.nitrosoguanidine	M9_Glucose;M9_Glycerol;LBK_Maltose
gltB	3	3	10	No_stress;Stress_Heat_high;Stress_Heat_low	Davis_Sodium Acetate;M9_Glycerol;NA
yeiH	3	3	5	No_stress;Stress_Acid;Stress_Anaerobic	M63_Glucose;M9_Glycerol;NA
gltX	3	3	3	No_stress;Stress_Acid;Stress_.N.Methyl.N9.nitro.N.nitrosoguanidine	M63_Glucose;M9_Glycerol;MS;Minimal_Glucose
yicC	3	3	3	Stress_Cefoxitin;Stress_Heat_low;Stress_.N.Methyl.N9.nitro.N.nitrosoguanidine	M9_Glucose;M9_Glycerol;M9;Biotin_Glucose
aroH	3	3	3	No_stress;Stress_Ampicillin;Stress_.N.Methyl.N9.nitro.N.nitrosoguanidine	M9_Glycerol;M9;Biotin_Glucose;NA
lpoA	3	3	3	Stress_Ciprofloxacin;Stress_Heat_low;Stress_.N.Methyl.N9.nitro.N.nitrosoguanidine	M9_Glycerol;M9;Biotin_Glucose;NA
glgX	3	3	6	No_stress;Stress_Heat_low;Stress_.N.Methyl.N9.nitro.N.nitrosoguanidine	LB;M9_Glycerol;M9;Biotin_Glucose
lptG	3	3	5	No_stress;Stress_Butanol;Stress_Heat_low	M9_Glycerol;M9;III_Glucose;NA
fabD	3	3	3	No_stress;Stress_Ampicillin;Stress_Butanol	M9;III_Glucose;NA;NA
yiaN	3	3	3	No_stress;Stress_Acid;Stress_.N.Methyl.N9.nitro.N.nitrosoguanidine	LB;M9;Biotin_Glucose;M9_L;1_2_PDO
maeA	3	3	3	Stress_Ampicillin;Stress_Butanol;Stress_Cefoxitin	M9_Glucose;M63_Glucose;NA
ptrA	3	3	3	No_stress;Stress_Nitrofurantoin;Stress_.N.Methyl.N9.nitro.N.nitrosoguanidine	M9_Glycerol;LBK_Maltose;NA
yhiL	3	3	3	No_stress;Stress_Acid;Stress_Ampicillin	LB;M9_L;1_2_PDO;NA
hsrA	3	3	22	No_stress;Stress_Cefoxitin;Stress_.N.Methyl.N9.nitro.N.nitrosoguanidine	M9_Glucose;M9_Glycerol;M9;Biotin_Glucose
aspA	3	3	3	Stress_Cefoxitin;Stress_Heat_low;Stress_.N.Methyl.N9.nitro.N.nitrosoguanidine	M9_Glucose;M9_Glycerol;M9;Biotin_Glucose
mak	3	3	4	No_stress;Stress_Heat_low;Stress_Kanamycin	M9_Glucose;M9_Glycerol;NA
ddlA	3	3	4	No_stress;Stress_Kanamycin;Stress_Tobramycin	M9_Glucose;LB;NA
msrB	3	3	3	No_stress;Stress_Butanol;Stress_.N.Methyl.N9.nitro.N.nitrosoguanidine	M63_Glucose;M9_Glycerol;M9;Biotin_Glucose
proP	3	3	4	No_stress;Stress_Butanol;Stress_Heat_high	M63_Glucose;M9_Glycerol;M9;III_Glucose
ccmB	3	3	3	No_stress;Stress_Ampicillin;Stress_.N.Methyl.N9.nitro.N.nitrosoguanidine	M9_Glycerol;MS;Minimal_Glucose;NA
phoA	3	3	4	No_stress;Stress_Kanamycin;Stress_Tobramycin	M9_Glucose;LB;NA
aspS	3	3	4	No_stress;Stress_Cefoxitin;Stress_.N.Methyl.N9.nitro.N.nitrosoguanidine	M9_Glucose;M9_Glycerol;M9;Biotin_Glucose
fre	3	3	3	Stress_Cefoxitin;Stress_Heat_high;Stress_.N.Methyl.N9.nitro.N.nitrosoguanidine	M9_Glucose;Davis_Sodium Acetate;M9;Biotin_Glucose
ddpD	3	3	6	No_stress;Stress_Anaerobic;Stress_.N.Methyl.N9.nitro.N.nitrosoguanidine	M63_Glucose;M9_Glycerol;M9;Biotin_Glucose
prlC	3	3	8	No_stress;Stress_Acid;Stress_Anaerobic	M63_Glucose;M9_Glycerol;M9_L;1_2_PDO
sapA	3	3	5	No_stress;Stress_Cefoxitin;Stress_Heat_high	M9_Glucose;Davis_Sodium Acetate;M9_Glycerol
yiaY	3	3	3	Stress_Acid;Stress_Butanol;Stress_.N.Methyl.N9.nitro.N.nitrosoguanidine	M9;Biotin_Glucose;M9;III_Glucose;M9_L;1_2_PDO
dnaQ	3	3	3	No_stress;Stress_Ampicillin;Stress_Heat_low	M9_Glucose;M63_Glucose;NA
ycjS	3	3	3	No_stress;Stress_Butanol;Stress_.N.Methyl.N9.nitro.N.nitrosoguanidine	M63_Glucose;M9_Glycerol;LBK_Maltose
cpdB	3	3	3	No_stress;Stress_Ampicillin;Stress_Cefoxitin	M9_Glucose;M9_Glycerol;NA
feaB	3	3	4	No_stress;Stress_Cefoxitin;Stress_.N.Methyl.N9.nitro.N.nitrosoguanidine	M9_Glucose;M9_Glycerol;LBK_Maltose
arsR	3	3	7	No_stress;Stress_Acid;Stress_.N.Methyl.N9.nitro.N.nitrosoguanidine	M9_Glycerol;M9;Biotin_Glucose;M9_L;1_2_PDO
ydjG	3	3	3	No_stress;Stress_Ampicillin;Stress_.N.Methyl.N9.nitro.N.nitrosoguanidine	M9_Glycerol;LBK_Maltose;NA
dld	3	3	3	Stress_Ampicillin;Stress_Heat_low;Stress_.N.Methyl.N9.nitro.N.nitrosoguanidine	M9_Glycerol;MS;Minimal_Glucose;NA
arsB	3	3	7	No_stress;Stress_Acid;Stress_Anaerobic	M63_Glucose;M9_Glycerol;M9_L;1_2_PDO
nlpD	3	3	3	No_stress;Stress_Cefoxitin;Stress_Heat_high	M9_Glucose;Davis_Sodium Acetate;M9_Glycerol
arsC	3	3	7	No_stress;Stress_Acid;Stress_.N.Methyl.N9.nitro.N.nitrosoguanidine	M9_Glycerol;M9;Biotin_Glucose;M9_L;1_2_PDO
tar	3	3	3	No_stress;Stress_Ampicillin;Stress_Butanol	M9_Glycerol;M9;III_Glucose;NA
acnA	3	3	3	No_stress;Stress_Anaerobic;Stress_Butanol	M63_Glucose;M9_Glycerol;M9;III_Glucose
idi	3	3	3	Stress_Ampicillin;Stress_Cefoxitin;Stress_Heat_high	M9_Glucose;M63_Glucose;NA
slp	3	3	7	No_stress;Stress_Acid;Stress_.N.Methyl.N9.nitro.N.nitrosoguanidine	M9_Glycerol;M9;Biotin_Glucose;M9_L;1_2_PDO
ycaN	3	3	4	No_stress;Stress_Cefoxitin;Stress_Heat_low	M9_Glucose;M63_Glucose;M9_Glycerol
ybfO	3	3	3	No_stress;Stress_Cefoxitin;Stress_.N.Methyl.N9.nitro.N.nitrosoguanidine	M9_Glucose;M9_Glycerol;M9;Biotin_Glucose
leuP	3	3	3	No_stress;Stress_Ampicillin;Stress_Cefoxitin	M9_Glucose;M9_Glycerol;NA
lysU	3	3	7	No_stress;Stress_Ampicillin;Stress_.N.Methyl.N9.nitro.N.nitrosoguanidine	M9_Glycerol;M9;Biotin_Glucose;NA
lldP	3	3	3	No_stress;Stress_Cefoxitin;Stress_Heat_high	M9_Glucose;Davis_Sodium Acetate;M9_Glycerol
yjcH	3	3	3	No_stress;Stress_Ciprofloxacin;Stress_.N.Methyl.N9.nitro.N.nitrosoguanidine	LB;M9;Biotin_Glucose;NA
malX	3	3	3	Stress_Acid;Stress_Ampicillin;Stress_Anaerobic	M63_Glucose;M9_L;1_2_PDO;NA
glpD	3	3	3	No_stress;Stress_Cefoxitin;Stress_.N.Methyl.N9.nitro.N.nitrosoguanidine	M9_Glucose;M9_Glycerol;M9;Biotin_Glucose
yieL	3	3	3	No_stress;Stress_Cefoxitin;Stress_.N.Methyl.N9.nitro.N.nitrosoguanidine	M9_Glucose;M9_Glycerol;MS;Minimal_Glucose
qseC	3	3	4	No_stress;Stress_Anaerobic;Stress_Heat_high	M63_Glucose;Davis_Sodium Acetate;M9_Glycerol
yidA	3	3	6	No_stress;Stress_Anaerobic;Stress_.N.Methyl.N9.nitro.N.nitrosoguanidine	M63_Glucose;M9_Glycerol;M9;Biotin_Glucose
yhjJ	3	3	8	No_stress;Stress_Acid;Stress_.N.Methyl.N9.nitro.N.nitrosoguanidine	M9_Glycerol;M9;Biotin_Glucose;M9_L;1_2_PDO
livJ	3	3	8	No_stress;Stress_Heat_low;Stress_.N.Methyl.N9.nitro.N.nitrosoguanidine	M63_Glucose;M9_Glycerol;LBK_Maltose
yhgF	3	3	4	No_stress;Stress_Heat_high;Stress_.N.Methyl.N9.nitro.N.nitrosoguanidine	Davis_Sodium Acetate;M9_Glycerol;M9;Biotin_Glucose
dppA	3	3	5	No_stress;Stress_Acid;Stress_.N.Methyl.N9.nitro.N.nitrosoguanidine	M9_Glycerol;M9;Biotin_Glucose;M9_L;1_2_PDO
sufB	3	3	3	No_stress;Stress_Ampicillin;Stress_Cefoxitin	M9_Glucose;M9_Glycerol;NA
wcaM	3	3	13	No_stress;Stress_Anaerobic;Stress_Cefoxitin	M9_Glucose;M63_Glucose;M9_Glycerol
ghrB	3	3	3	No_stress;Stress_Acid;Stress_.N.Methyl.N9.nitro.N.nitrosoguanidine	M9_Glycerol;M9;Biotin_Glucose;M9_L;1_2_PDO
wcaJ	3	3	13	No_stress;Stress_Cefoxitin;Stress_.N.Methyl.N9.nitro.N.nitrosoguanidine	M9_Glucose;M9_Glycerol;M9;Biotin_Glucose
ttdA	3	3	3	Stress_Anaerobic;Stress_Cefoxitin;Stress_.N.Methyl.N9.nitro.N.nitrosoguanidine	M9_Glucose;M63_Glucose;M9;Biotin_Glucose
recG	3	3	3	No_stress;Stress_Anaerobic;Stress_.N.Methyl.N9.nitro.N.nitrosoguanidine	M63_Glucose;M9_Glycerol;M9;Biotin_Glucose
dhaR	3	3	3	No_stress;Stress_Anaerobic;Stress_.N.Methyl.N9.nitro.N.nitrosoguanidine	M63_Glucose;M9_Glycerol;M9;Biotin_Glucose
xylB	3	3	3	No_stress;Stress_Acid;Stress_.N.Methyl.N9.nitro.N.nitrosoguanidine	M63_Glucose;M9;Biotin_Glucose;M9_L;1_2_PDO
mglA	3	3	5	No_stress;Stress_Anaerobic;Stress_Cefoxitin	M9_Glucose;M63_Glucose;M9_Glycerol
yhbX	3	3	3	No_stress;Stress_Ampicillin;Stress_Cefoxitin	M9_Glucose;M9_Glycerol;NA
acpT	3	3	8	No_stress;Stress_Anaerobic;Stress_.N.Methyl.N9.nitro.N.nitrosoguanidine	M63_Glucose;M9_Glycerol;M9;Biotin_Glucose
dcuS	3	3	4	No_stress;Stress_Cefoxitin;Stress_.N.Methyl.N9.nitro.N.nitrosoguanidine	M9_Glucose;M9_Glycerol;LBK_Maltose
nikB	3	3	7	No_stress;Stress_Cefoxitin;Stress_.N.Methyl.N9.nitro.N.nitrosoguanidine	M9_Glucose;M9_Glycerol;M9;Biotin_Glucose
yhgA	3	3	3	No_stress;Stress_Cefoxitin;Stress_.N.Methyl.N9.nitro.N.nitrosoguanidine	M9_Glucose;M9_Glycerol;M9;Biotin_Glucose
potD	3	3	3	Stress_Heat_low;Stress_Murine_monocytic_cells..RAW.264.7.;Stress_Sulfamonomethoxine	M9_Glucose;M9_Glycerol;NA
yiaO	3	3	3	Stress_Acid;Stress_.N.Methyl.N9.nitro.N.nitrosoguanidine;Stress_Tobramycin	M9_Glucose;M9;Biotin_Glucose;M9_L;1_2_PDO
proK	3	2	4	No_stress;Stress_0.3M_NaCl;Stress_Acid	M9_Glycerol;M9_L;1_2_PDO
thrA	3	2	6	No_stress;Stress_Heat_low;Stress_.N.Methyl.N9.nitro.N.nitrosoguanidine	M9_Glycerol;M9;Biotin_Glucose
ybaL	3	2	24	No_stress;Stress_Heat_high;Stress_Heat_low	Davis_Sodium Acetate;M9_Glycerol
mraZ	3	2	5	No_stress;Stress_Anaerobic;Stress_Heat_low	M63_Glucose;M9_Glycerol
sbcC	3	2	3	No_stress;Stress_Heat_low;Stress_Kanamycin	M9_Glycerol;NA
ykgE	3	2	3	No_stress;Stress_Heat_low;Stress_.N.Methyl.N9.nitro.N.nitrosoguanidine	M9_Glycerol;M9;Biotin_Glucose
kdpD	3	2	6	Stress_Anaerobic;Stress_Heat_high;Stress_.N.Methyl.N9.nitro.N.nitrosoguanidine	M63_Glucose;M9;Biotin_Glucose
clpX.lon	3	2	3	Stress_Chloramphenicol;Stress_Doxycycline;Stress_Murine_monocytic_cells..RAW.264.7.	M9_Glucose;NA
nusA	3	2	3	No_stress;Stress_Butanol;Stress_Heat_low	M9_Glycerol;NA
parC	3	2	3	No_stress;Stress_Ciprofloxacin;Stress_Nalidixic.Acid	M9_Glycerol;NA
opgG	3	2	3	No_stress;Stress_Cefoxitin;Stress_Heat_low	M9_Glucose;M9_Glycerol
dnaX	3	2	3	No_stress;Stress_Cefoxitin;Stress_Heat_low	M9_Glucose;M9_Glycerol
aroP	3	2	5	Stress_Heat_high;Stress_Heat_low;Stress_.N.Methyl.N9.nitro.N.nitrosoguanidine	Davis_Sodium Acetate;MS;Minimal_Glucose
ynjI	3	2	8	No_stress;Stress_Cefoxitin;Stress_Heat_low	M9_Glucose;M9_Glycerol
fliC	3	2	5	No_stress;Stress_Anaerobic;Stress_Kanamycin	M63_Glucose;NA
yjjK	3	2	4	Stress_Erythromycin;Stress_Heat_high;Stress_Heat_low	Davis_Sodium Acetate;NA
dcd	3	2	3	No_stress;Stress_Ampicillin;Stress_Cefoxitin	M9_Glycerol;NA
rplF	3	2	6	No_stress;Stress_Heat_low;Stress_Kanamycin	M9_Glycerol;NA
emrB	3	2	3	No_stress;Stress_Heat_low;Stress_Tetracycline	M9_Glycerol;NA
hyfG	3	2	3	No_stress;Stress_Cefoxitin;Stress_Heat_low	M9_Glucose;M9_Glycerol
yhdJ	3	2	3	No_stress;Stress_Erythromycin;Stress_Heat_low	M9_Glucose;M9_Glycerol
gltI	3	2	4	No_stress;Stress_Anaerobic;Stress_Heat_low	M63_Glucose;M9_Glycerol
pck	3	2	5	No_stress;Stress_Heat_low;Stress_.N.Methyl.N9.nitro.N.nitrosoguanidine	M9_Glycerol;M9;Biotin_Glucose
dtpA	3	2	3	No_stress;Stress_Ciprofloxacin;Stress_Heat_low	M9_Glycerol;NA
yigE.corA	3	2	3	No_stress;Stress_Butanol;Stress_Heat_low	M9_Glycerol;M9;III_Glucose
oxyR	3	2	3	No_stress;Stress_Heat_high;Stress_Heat_low	Davis_Sodium Acetate;M9_Glycerol
barA	3	2	4	No_stress;Stress_Cefoxitin;Stress_Heat_low	M9_Glucose;M9_Glycerol
roxA	3	2	3	Stress_Ampicillin;Stress_Cefoxitin;Stress_Trimethoprim	M9_Glucose;NA
fadL	3	2	4	No_stress;Stress_Ampicillin;Stress_Heat_low	M9_Glycerol;NA
tldD	3	2	3	No_stress;Stress_Cefoxitin;Stress_Heat_low	M9_Glucose;M9_Glycerol
manX	3	2	4	No_stress;Stress_Cefoxitin;Stress_Heat_low	M9_Glucose;M9_Glycerol
uhpA	3	2	5	Stress_Heat_high;Stress_Heat_low;Stress_.N.Methyl.N9.nitro.N.nitrosoguanidine	Davis_Sodium Acetate;M9;Biotin_Glucose
cra.mraZ	3	2	4	No_stress;Stress_Anaerobic;Stress_Cefoxitin	M9_Glucose;M63_Glucose
aroK	3	2	3	No_stress;Stress_Cefoxitin;Stress_Heat_low	M9_Glycerol;NA
glmS	3	2	6	No_stress;Stress_Anaerobic;Stress_Heat_low	M63_Glucose;M9_Glycerol
yfcI	3	2	3	No_stress;Stress_Ciprofloxacin;Stress_Heat_low	M9_Glycerol;NA
dnaA	3	2	6	No_stress;Stress_Anaerobic;Stress_Heat_low	M63_Glucose;M9_Glycerol
aphA	3	2	3	No_stress;Stress_Heat_low;Stress_.N.Methyl.N9.nitro.N.nitrosoguanidine	M9_Glycerol;MS;Minimal_Glucose
prc	3	2	3	No_stress;Stress_Ampicillin;Stress_Heat_low	M9_Glycerol;NA
glgC	3	2	5	No_stress;Stress_Heat_low;Stress_.N.Methyl.N9.nitro.N.nitrosoguanidine	M9_Glycerol;M9;Biotin_Glucose
uraA	3	2	3	No_stress;Stress_Heat_low;Stress_.N.Methyl.N9.nitro.N.nitrosoguanidine	M9_Glycerol;M9;Biotin_Glucose
glgA	3	2	4	No_stress;Stress_Heat_low;Stress_.N.Methyl.N9.nitro.N.nitrosoguanidine	M9_Glycerol;M9;Biotin_Glucose
yiaG	3	2	3	No_stress;Stress_Acid;Stress_Heat_low	M9_Glycerol;M9_L;1_2_PDO
treB	3	2	6	No_stress;Stress_Anaerobic;Stress_Heat_high	M63_Glucose;M9_Glycerol
nrdF	3	2	3	No_stress;Stress_Heat_high;Stress_Heat_low	Davis_Sodium Acetate;M9_Glycerol
cusC	3	2	5	No_stress;Stress_Heat_low;Stress_Nitrofurantoin	M9_Glucose;M9_Glycerol
lrp	3	2	10	No_stress;Stress_Heat_high;Stress_Heat_low	Davis_Sodium Acetate;M9_Glycerol
borD	3	2	14	No_stress;Stress_Cefoxitin;Stress_Nitrofurantoin	M9_Glucose;M9_Glycerol
glpE	3	2	6	No_stress;Stress_Heat_low;Stress_.N.Methyl.N9.nitro.N.nitrosoguanidine	M9_Glycerol;LBK_Maltose
uvrD	3	2	3	No_stress;Stress_Heat_low;Stress_.N.Methyl.N9.nitro.N.nitrosoguanidine	M9_Glycerol;M9;Biotin_Glucose
ycjM	3	2	3	Stress_Ampicillin;Stress_Anaerobic;Stress_Butanol	M63_Glucose;NA
dppD	3	2	3	No_stress;Stress_Acid;Stress_Heat_low	M9_Glycerol;M9_L;1_2_PDO
mscM	3	2	3	No_stress;Stress_Heat_low;Stress_.N.Methyl.N9.nitro.N.nitrosoguanidine	M9_Glycerol;M9;Biotin_Glucose
recE	3	2	4	No_stress;Stress_Ampicillin;Stress_Ciprofloxacin	M9_Glycerol;NA
actP	3	2	3	No_stress;Stress_Heat_low;Stress_.N.Methyl.N9.nitro.N.nitrosoguanidine	M9_Glycerol;M9;Biotin_Glucose
yqiK	3	2	4	No_stress;Stress_Cefoxitin;Stress_Heat_low	M9_Glucose;LB
ydgH	3	2	3	Stress_Cefoxitin;Stress_.N.Methyl.N9.nitro.N.nitrosoguanidine;Stress_Sulfamonomethoxine	M9_Glucose;M9;Biotin_Glucose
psiF	3	2	3	No_stress;Stress_Kanamycin;Stress_Tobramycin	M9_Glycerol;NA
proC	3	2	3	Stress_Cefoxitin;Stress_Kanamycin;Stress_Tobramycin	M9_Glucose;NA
pqiB	3	2	3	No_stress;Stress_Cefoxitin;Stress_Heat_low	M9_Glucose;M9_Glycerol
ulaG	3	2	3	No_stress;Stress_Cefoxitin;Stress_Heat_low	M9_Glucose;M9_Glycerol
torY	3	2	4	No_stress;Stress_Anaerobic;Stress_Heat_low	M63_Glucose;M9_Glycerol
argD	3	2	4	No_stress;Stress_Anaerobic;Stress_Cefoxitin	M9_Glucose;M63_Glucose
wbbH	3	2	4	No_stress;Stress_Ampicillin;Stress_Anaerobic	M63_Glucose;NA
phnD	3	2	4	No_stress;Stress_Heat_low;Stress_.N.Methyl.N9.nitro.N.nitrosoguanidine	M9_Glycerol;LBK_Maltose
motB	3	2	3	No_stress;Stress_Heat_low;Stress_Nitrofurantoin	M9_Glucose;M9_Glycerol
mlaA	3	2	3	No_stress;Stress_Heat_low;Stress_Tetracycline	M9_Glucose;M9_Glycerol
cpxA	3	2	5	Stress_Chloramphenicol;Stress_Kanamycin;Stress_Tobramycin	M9_Glucose;NA
dusB	3	2	5	No_stress;Stress_Cefoxitin;Stress_Heat_low	M9_Glucose;M9_Glycerol
acrB	3	1	4	Stress_Ampicillin;Stress_Cefoxitin;Stress_Erythromycin	M9_Glucose
atpD	3	1	4	Stress_Ampicillin;Stress_Kanamycin;Stress_Nitrofurantoin	NA
pncB	3	1	5	No_stress;Stress_Anaerobic;Stress_Heat_high	M63_Glucose
rpoS	2	6	13	No_stress;Stress_Heat_low	M9_Glucose;M9_Glycerol;MMA_Glucose;RPMI;NA;NA
relA	2	5	6	No_stress;Stress_Butanol	Davis_Glucose;LB;M9_Glycerol;RPMI;NA
acrA	2	4	4	Stress_Butanol;Stress_Trimethoprim	M9_Glucose;M63_Glucose;M9_L;Lactate;M9_L;1_2_PDO
hfq	2	4	5	No_stress;Stress_Heat_low	M9_Glucose;RPMI;NA;NA
menD	2	4	4	No_stress;Stress_.N.Methyl.N9.nitro.N.nitrosoguanidine	LB;M9_Glycerol;M9;Biotin_Glucose;NA
rlmL	2	4	6	No_stress;Stress_.N.Methyl.N9.nitro.N.nitrosoguanidine	LB;M9_Glycerol;M9;Biotin_Glucose;NA
yddB	2	4	6	No_stress;Stress_Heat_high	LB;M63_Glucose;M9;Biotin_Xylose;NA
metL	2	4	20	No_stress;Stress_.N.Methyl.N9.nitro.N.nitrosoguanidine	LB;M9_Glycerol;MS;Minimal_Glucose;NA
yjjM	2	4	5	No_stress;Stress_Acid	LB;M9_Glycerol;M9_L;1_2_PDO;NA
paoC	2	4	4	No_stress;Stress_.N.Methyl.N9.nitro.N.nitrosoguanidine	LB;M9_Glycerol;LBK_Maltose;MS;Minimal_Glucose
htrE	2	4	4	No_stress;Stress_Cefoxitin	M9_Glucose;LB;M9_Glycerol;NA
bglJ	2	4	4	Stress_Heat_low;Stress_.N.Methyl.N9.nitro.N.nitrosoguanidine	M9_Glycerol;M9;Biotin_Glucose;LBK_Maltose;MS;Minimal_Glucose
typA	2	4	4	No_stress;Stress_Ciprofloxacin	LB;M9_Glycerol;MMA_Glucose;NA
yeaH	2	4	6	No_stress;Stress_.N.Methyl.N9.nitro.N.nitrosoguanidine	LB;M9_Glycerol;LBK_Maltose;NA
lhr	2	4	5	No_stress;Stress_.N.Methyl.N9.nitro.N.nitrosoguanidine	M63_Glucose;M9_Glycerol;LBK_Maltose;NA
emrD	2	4	5	No_stress;Stress_.N.Methyl.N9.nitro.N.nitrosoguanidine	M9_Glycerol;M9;Biotin_Glucose;MS;Minimal_Glucose;NA
lhgO	2	4	4	No_stress;Stress_Cefoxitin	M9_Glucose;M63_Glucose;M9_Glycerol;NA
sppA	2	4	7	No_stress;Stress_.N.Methyl.N9.nitro.N.nitrosoguanidine	M63_Glucose;M9_Glycerol;LBK_Maltose;NA
ymfD	2	4	5	No_stress;Stress_.N.Methyl.N9.nitro.N.nitrosoguanidine	LB;M9;Biotin_Glucose;LBK_Maltose;MS;Minimal_Glucose
mdtF	2	4	8	No_stress;Stress_Ampicillin	LB;M9_Glycerol;NA;NA
rrrD	2	3	14	No_stress;Stress_Nitrofurantoin	M9_Glucose;M9_Glycerol;M9_L;1_2_PDO
evgS	2	3	3	Stress_Acid;Stress_Ampicillin	M63_Glucose;M9_L;1_2_PDO;NA
clsA	2	3	5	No_stress;Stress_Heat_low	M9_Glucose;M9_Glycerol;NA
yahG	2	3	3	Stress_Heat_low;Stress_.N.Methyl.N9.nitro.N.nitrosoguanidine	M9_Glycerol;M9;Biotin_Glucose;MS;Minimal_Glucose
ispU	2	3	3	No_stress;Stress_.N.Methyl.N9.nitro.N.nitrosoguanidine	M9_Glycerol;MMA_Glucose;MS;Minimal_Glucose
lpxM	2	3	3	No_stress;Stress_Doxycycline	M9_Glucose;M9_Glycerol;NA
argP.yadG	2	3	3	No_stress;Stress_Doxycycline	LB;NA;NA
csgD.csgB	2	3	3	No_stress;Stress_Heat_low	M9_Glucose;M9_Glycerol;NA
nuoF	2	3	5	No_stress;Stress_Kanamycin	LB;NA;NA
srlR	2	3	4	No_stress;Stress_Ampicillin	Gut_in_vivo;M9_Glycerol;NA
gatC	2	3	4	No_stress;Stress_Butanol	Gut_in_vivo;M9_Glycerol;M9_L;Lactate
rne	2	3	4	Stress_Heat_low;Stress_Kanamycin	M9_Glucose;M9_Glycerol;NA
ppsA	2	3	5	No_stress;Stress_Cefoxitin	M9_Glucose;M9_Glycerol;RPMI
entD	2	3	6	No_stress;Stress_0.3M_NaCl	M9_Glycerol;M9;Biotin_Glucose;M9_L;1_2_PDO
ycdT	2	3	6	No_stress;Stress_.N.Methyl.N9.nitro.N.nitrosoguanidine	M9_Glycerol;M9;Biotin_Xylose;LBK_Maltose
acnB	2	3	3	No_stress;Stress_Ampicillin	LB;M9_Glycerol;NA
yegQ	2	3	11	No_stress;Stress_Tetracycline	M9_Glycerol;NA;NA
ynfL	2	3	3	No_stress;Stress_Sulfamonomethoxine	M9_Glucose;M9_Glycerol;M9_L;1_2_PDO
mfd	2	3	4	No_stress;Stress_Heat_low	M9_Glucose;M9_Glycerol;NA
mdh	2	3	5	No_stress;Stress_Butanol	M9_Glycerol;M9;III_Glucose;M9_L;Lactate
gatY.fbaB	2	3	5	No_stress;Stress_Heat_low	Gut_in_vivo;M63_Glucose;M9_Glycerol
pdxB	2	3	3	No_stress;Stress_Heat_low	M9_Glucose;RPMI;NA
nfsB	2	3	8	No_stress;Stress_Nitrofurantoin	M9_Glucose;M9_Glycerol;NA
entF	2	3	5	No_stress;Stress_Heat_low	LB;M63_Glucose;M9_Glycerol
pta	2	3	8	No_stress;Stress_Heat_low	LB;M9_Glycerol;NA
opgH	2	3	3	Stress_Cefoxitin;Stress_Heat_low	M9_Glucose;M9_Glycerol;NA
valS	2	3	4	No_stress;Stress_Ciprofloxacin	M9_Glycerol;NA;NA
malT	2	3	27	No_stress;Stress_Heat_high	M63_Glucose;M9_Glycerol;NA
ygiC	2	3	8	No_stress;Stress_.N.Methyl.N9.nitro.N.nitrosoguanidine	LB;M9_Glycerol;M9;Biotin_Glucose
treA	2	3	3	No_stress;Stress_Heat_low	M9_Glucose;M9_Glycerol;RPMI
clcB	2	3	3	Stress_.N.Methyl.N9.nitro.N.nitrosoguanidine;Stress_Sulfamonomethoxine	M9_Glucose;M9;Biotin_Glucose;LBK_Maltose
gntK	2	3	3	No_stress;Stress_Tobramycin	LB;M9_Glycerol;NA
nadB	2	3	5	No_stress;Stress_Anaerobic	M63_Glucose;M9_Glycerol;RPMI
ilvG_1	2	3	3	No_stress;Stress_.N.Methyl.N9.nitro.N.nitrosoguanidine	M9;Biotin_Glucose;RPMI;MS;Minimal_Glucose
metA.aceB	2	3	4	No_stress;Stress_Heat_low	M63_Glucose;M9_Glycerol;Davis_D;Gluconate
ybbP	2	3	5	No_stress;Stress_Heat_low	M9_Glucose;M9_Glycerol;NA
ihfA	2	3	5	No_stress;Stress_Heat_low	M9_Glucose;M9_Glycerol;NA
ynaI	2	3	3	No_stress;Stress_.N.Methyl.N9.nitro.N.nitrosoguanidine	Gut_in_vivo;M9_Glycerol;LBK_Maltose
ygaZ	2	3	8	No_stress;Stress_Heat_low	M9_Glucose;LB;M9_Glycerol
mppA	2	3	3	No_stress;Stress_Acid	Gut_in_vivo;M63_Glucose;NA
rlmE	2	3	3	No_stress;Stress_Acid	M63_Glucose;M9_Glycerol;NA
yhhH	2	3	7	No_stress;Stress_Acid	LB;M9_Glycerol;M9_L;1_2_PDO
cobB	2	3	5	No_stress;Stress_Ampicillin	M63_Glucose;NA;NA
mutT	2	3	5	No_stress;Stress_.N.Methyl.N9.nitro.N.nitrosoguanidine	LB;M9_Glycerol;M9;Biotin_Glucose
ydhZ.pykF	2	3	4	No_stress;Stress_Heat_low	M9_Glucose;LB;M9_Glycerol
abgB	2	3	5	No_stress;Stress_Heat_low	M9_Glucose;LB;M9_Glycerol
bglF	2	3	5	No_stress;Stress_.N.Methyl.N9.nitro.N.nitrosoguanidine	M9_Glycerol;MS;Minimal_Glucose;NA
manA	2	3	4	No_stress;Stress_Cefoxitin	M9_Glucose;LB;NA
glgB	2	3	3	No_stress;Stress_.N.Methyl.N9.nitro.N.nitrosoguanidine	LB;M9_Glycerol;M9;Biotin_Glucose
yqeG	2	3	4	No_stress;Stress_Ampicillin	LB;M9_Glycerol;NA
yjiV	2	3	11	No_stress;Stress_Cefoxitin	M9_Glucose;LB;M9_Glycerol
mgtA	2	3	4	No_stress;Stress_.N.Methyl.N9.nitro.N.nitrosoguanidine	LB;M9_Glycerol;M9;Biotin_Glucose
fepA	2	3	5	No_stress;Stress_0.3M_NaCl	LB;M9_Glycerol;M9_L;1_2_PDO
yeaN	2	3	3	No_stress;Stress_Butanol	M9_Glycerol;M9;III_Glucose;NA
osmF	2	3	3	No_stress;Stress_Cefoxitin	M9_Glucose;M9_Glycerol;RPMI
ydjE	2	3	4	No_stress;Stress_.N.Methyl.N9.nitro.N.nitrosoguanidine	M9_Glycerol;LBK_Maltose;NA
yhhW	2	3	5	No_stress;Stress_.N.Methyl.N9.nitro.N.nitrosoguanidine	M9_Glycerol;M9;Biotin_Glucose;NA
nuoG	2	3	3	No_stress;Stress_Butanol	LB;M9_Glycerol;M9;III_Glucose
cfa	2	3	3	No_stress;Stress_Ampicillin	LB;Davis_Sodium Acetate;NA
yhbW	2	3	3	No_stress;Stress_Ciprofloxacin	M9_Glycerol;NA;NA
yebO	2	3	3	No_stress;Stress_.N.Methyl.N9.nitro.N.nitrosoguanidine	Gut_in_vivo;M9_Glycerol;LBK_Maltose
katE	2	3	5	No_stress;Stress_Cefoxitin	M9_Glucose;LB;M9_Glycerol
gabP	2	3	3	No_stress;Stress_.N.Methyl.N9.nitro.N.nitrosoguanidine	M9_Glycerol;LBK_Maltose;MS;Minimal_Glucose
sfmH	2	3	12	No_stress;Stress_.N.Methyl.N9.nitro.N.nitrosoguanidine	M9_Glycerol;M9;Biotin_Glucose;MS;Minimal_Glucose
yihQ	2	3	6	No_stress;Stress_Kanamycin	M63_Glucose;M9_Glycerol;NA
cusS	2	3	12	No_stress;Stress_Nitrofurantoin	M9_Glucose;LB;M9_Glycerol
osmE	2	3	5	No_stress;Stress_Cefoxitin	M9_Glucose;LB;M9_Glycerol
bglX	2	3	3	No_stress;Stress_Ampicillin	LB;M9_Glycerol;NA
gadA	2	3	8	No_stress;Stress_Acid	M9_Glycerol;M9_L;1_2_PDO;NA
pflB	2	3	5	No_stress;Stress_Cefoxitin	M9_Glucose;M9_Glycerol;NA
speF	2	3	3	No_stress;Stress_.N.Methyl.N9.nitro.N.nitrosoguanidine	LB;M9_Glycerol;M9;Biotin_Glucose
rcsC	2	3	5	No_stress;Stress_.N.Methyl.N9.nitro.N.nitrosoguanidine	LB;M9_Glycerol;LBK_Maltose
nagE	2	3	6	No_stress;Stress_Anaerobic	M63_Glucose;M9_Glycerol;NA
yedV	2	3	7	No_stress;Stress_.N.Methyl.N9.nitro.N.nitrosoguanidine	M9_Glycerol;M9;Biotin_Glucose;LBK_Maltose
fnr	2	3	3	No_stress;Stress_.N.Methyl.N9.nitro.N.nitrosoguanidine	M9_Glycerol;M9;Biotin_Glucose;MS;Minimal_Glucose
dtpC	2	3	3	No_stress;Stress_.N.Methyl.N9.nitro.N.nitrosoguanidine	M9_Glycerol;LBK_Maltose;NA
cusR	2	3	7	No_stress;Stress_Nitrofurantoin	M9_Glucose;M9_Glycerol;NA
chbF	2	3	4	No_stress;Stress_Ampicillin	LB;M9_Glycerol;NA
ynbD	2	3	3	No_stress;Stress_.N.Methyl.N9.nitro.N.nitrosoguanidine	M9_Glycerol;MS;Minimal_Glucose;NA
appY	2	3	5	No_stress;Stress_Nitrofurantoin	M9_Glucose;LB;M9_Glycerol
cbeA	2	3	9	No_stress;Stress_Cefoxitin	M9_Glucose;M9_Glycerol;NA
cho	2	3	3	No_stress;Stress_.N.Methyl.N9.nitro.N.nitrosoguanidine	M9_Glycerol;M9;Biotin_Glucose;NA
yheS	2	3	3	No_stress;Stress_.N.Methyl.N9.nitro.N.nitrosoguanidine	M9_Glycerol;M9;Biotin_Glucose;NA
ydeU	2	3	3	No_stress;Stress_.N.Methyl.N9.nitro.N.nitrosoguanidine	M9_Glycerol;M9;Biotin_Glucose;MS;Minimal_Glucose
cheA	2	3	6	No_stress;Stress_Anaerobic	LB;M63_Glucose;M9_Glycerol
ugpA	2	3	8	No_stress;Stress_.N.Methyl.N9.nitro.N.nitrosoguanidine	M9_Glycerol;M9;Biotin_Glucose;NA
cdd	2	3	3	No_stress;Stress_Cefoxitin	M9_Glucose;M63_Glucose;M9_Glycerol
ygfM	2	3	3	No_stress;Stress_.N.Methyl.N9.nitro.N.nitrosoguanidine	M9_Glycerol;M9;Biotin_Glucose;MS;Minimal_Glucose
ssuB	2	3	3	No_stress;Stress_.N.Methyl.N9.nitro.N.nitrosoguanidine	LB;M63_Glucose;MS;Minimal_Glucose
mnmG	2	3	4	No_stress;Stress_Heat_low	M9_Glucose;LB;M9_Glycerol
ybdG	2	3	8	No_stress;Stress_Nitrofurantoin	M9_Glucose;M63_Glucose;M9_Glycerol
ybdF	2	3	9	No_stress;Stress_Nitrofurantoin	M9_Glucose;LB;M9_Glycerol
yejH	2	3	3	No_stress;Stress_Cefoxitin	M9_Glucose;LB;M9_Glycerol
pgaC	2	3	7	No_stress;Stress_.N.Methyl.N9.nitro.N.nitrosoguanidine	LB;M9_Glycerol;M9;Biotin_Glucose
hofQ	2	3	3	No_stress;Stress_Ampicillin	LB;M9_Glycerol;NA
pabB	2	3	3	No_stress;Stress_Cefoxitin	M9_Glucose;LB;M9_Glycerol
yeeR	2	3	9	No_stress;Stress_Cefoxitin	M9_Glucose;LB;M9_Glycerol
gmd	2	3	3	No_stress;Stress_Cefoxitin	M9_Glucose;LB;M9_Glycerol
macB	2	3	3	No_stress;Stress_.N.Methyl.N9.nitro.N.nitrosoguanidine	LB;M63_Glucose;M9;Biotin_Glucose
pcm	2	3	3	No_stress;Stress_.N.Methyl.N9.nitro.N.nitrosoguanidine	LB;M9_Glycerol;M9;Biotin_Glucose
argC	2	3	4	No_stress;Stress_.N.Methyl.N9.nitro.N.nitrosoguanidine	LB;M9_Glycerol;M9;Biotin_Glucose
alsK	2	3	3	No_stress;Stress_.N.Methyl.N9.nitro.N.nitrosoguanidine	LB;M9_Glycerol;LBK_Maltose
hcaT	2	3	4	No_stress;Stress_Anaerobic	LB;M63_Glucose;M9_Glycerol
purT	2	3	3	No_stress;Stress_.N.Methyl.N9.nitro.N.nitrosoguanidine	M9_Glycerol;M9;Biotin_Glucose;LBK_Maltose
cysN	2	3	4	No_stress;Stress_Cefoxitin	M9_Glucose;LB;M9_Glycerol
ftsY	2	3	7	No_stress;Stress_.N.Methyl.N9.nitro.N.nitrosoguanidine	LB;M9_Glycerol;M9;Biotin_Glucose
yiaA	2	3	4	No_stress;Stress_Acid	LB;M9_Glycerol;M9_L;1_2_PDO
kdsD	2	3	5	No_stress;Stress_Anaerobic	LB;M63_Glucose;M9_Glycerol
acs	2	3	3	No_stress;Stress_.N.Methyl.N9.nitro.N.nitrosoguanidine	LB;M9;Biotin_Glucose;LBK_Maltose
nikC	2	3	8	No_stress;Stress_.N.Methyl.N9.nitro.N.nitrosoguanidine	LB;M9_Glycerol;M9;Biotin_Glucose
yjjV	2	3	3	No_stress;Stress_Cefoxitin	M9_Glucose;LB;M9_Glycerol
yoaE	2	3	4	No_stress;Stress_Cefoxitin	M9_Glucose;M63_Glucose;M9_Glycerol
ypfG	2	3	3	No_stress;Stress_Ampicillin	LB;M9_Glycerol;NA
uhpT	2	3	3	No_stress;Stress_.N.Methyl.N9.nitro.N.nitrosoguanidine	M9_Glycerol;M9;Biotin_Glucose;LBK_Maltose
yifB	2	3	3	No_stress;Stress_.N.Methyl.N9.nitro.N.nitrosoguanidine	M63_Glucose;M9_Glycerol;M9;Biotin_Glucose
aidB	2	3	3	No_stress;Stress_Cefoxitin	M9_Glucose;M63_Glucose;M9_Glycerol
panF	2	3	3	No_stress;Stress_Cefoxitin	M9_Glucose;LB;M9_Glycerol
holE	2	3	3	No_stress;Stress_Amikacin	M9_Glucose;M9_Glycerol;NA
citG	2	3	10	No_stress;Stress_Streptomycin	M9_Glucose;LB;M9_Glycerol
mrdA	2	2	8	No_stress;Stress_Heat_low	M9_Glycerol;RPMI
pcnB	2	2	5	No_stress;Stress_.N.Methyl.N9.nitro.N.nitrosoguanidine	M9_Glycerol;MS;Minimal_Glucose
mrdB	2	2	18	No_stress;Stress_Heat_low	M9_Glycerol;MMA_Glucose
murE	2	2	2	No_stress;Stress_Heat_low	M9_Glycerol;NA
ftsW	2	2	2	No_stress;Stress_Heat_low	M9_Glycerol;NA
dgt	2	2	3	No_stress;Stress_Heat_low	LB;M9_Glycerol
frmB	2	2	2	Stress_Cefoxitin;Stress_Heat_low	M9_Glucose;M9_Glycerol
umpH	2	2	4	No_stress;Stress_Heat_low	M9_Glycerol;NA
tig	2	2	5	No_stress;Stress_Heat_low	M9_Glycerol;NA
kefC	2	2	2	Stress_Heat_low;Stress_.N.Methyl.N9.nitro.N.nitrosoguanidine	M9_Glycerol;M9;Biotin_Glucose
dnaK	2	2	3	No_stress;Stress_Cefoxitin	M9_Glucose;M9_Glycerol
dnaJ	2	2	2	No_stress;Stress_Anaerobic	M63_Glucose;M9_Glycerol
lpxC	2	2	4	No_stress;Stress_Cefoxitin	M9_Glucose;NA
sgrR	2	2	4	No_stress;Stress_Heat_low	LB;M9_Glycerol
ydcD	2	2	3	No_stress;Stress_Heat_low	M9_Glucose;M9_Glycerol
mdtG.lpxL	2	2	2	No_stress;Stress_Heat_low	M9_Glucose;NA
miaA.hfq	2	2	3	No_stress;Stress_Butanol	M9;III_Glucose;NA
yecC	2	2	2	No_stress;Stress_Cefoxitin	M9_Glucose;NA
ycaQ	2	2	2	No_stress;Stress_Anaerobic	M63_Glucose;NA
yciW	2	2	3	No_stress;Stress_Cefoxitin	M9_Glucose;M9_Glycerol
pgaB	2	2	10	No_stress;Stress_Heat_low	LB;M9_Glycerol
yffN	2	2	2	No_stress;Stress_.N.Methyl.N9.nitro.N.nitrosoguanidine	Gut_in_vivo;M9;Biotin_Glucose
ydaV	2	2	2	No_stress;Stress_Cefoxitin	Gut_in_vivo;M9_Glucose
garK	2	2	2	No_stress;Stress_Heat_low	Gut_in_vivo;M9_Glucose
adiY	2	2	3	No_stress;Stress_Acid	M9_Glycerol;NA
lpxC.secM	2	2	2	No_stress;Stress_Heat_low	M9_Glucose;M63_Glucose
yaaJ	2	2	4	No_stress;Stress_Cefoxitin	M9_Glucose;LB
dcp	2	2	2	Stress_Acid;Stress_.N.Methyl.N9.nitro.N.nitrosoguanidine	M63_Glucose;LBK_Maltose
glpR	2	2	14	No_stress;Stress_Heat_low	M9_Glycerol;M9;Biotin_Glucose
dacA	2	2	3	No_stress;Stress_Heat_low	M9_Glycerol;M9;Biotin_Xylose
ybjG.mdfA	2	2	2	Stress_Chloramphenicol;Stress_Chloranphenicol	M9_Glucose;NA
ydeE	2	2	2	No_stress;Stress_Cefoxitin	M9_Glycerol;NA
rob	2	2	3	Stress_Cefoxitin;Stress_Chloranphenicol	M9_Glucose;NA
rbsK	2	2	24	No_stress;Stress_Kanamycin	M9_Glycerol;NA
hydN	2	2	2	No_stress;Stress_Nalidixic.Acid	M9_Glycerol;NA
sstT	2	2	2	No_stress;Stress_Nitrofurantoin	M9_Glycerol;NA
cpxR	2	2	2	No_stress;Stress_Nitrofurantoin	MMA_Glucose;NA
ypjC	2	2	2	Stress_Acid;Stress_Tetracycline	M63_Glucose;NA
tufB	2	2	2	Stress_.N.Methyl.N9.nitro.N.nitrosoguanidine;Stress_Tobramycin	M9;Biotin_Glucose;NA
pgsA	2	2	3	No_stress;Stress_Tobramycin	M9_Glycerol;NA
zupT.ribB	2	2	2	No_stress;Stress_Tobramycin	M9_Glycerol;NA
nagC	2	2	5	No_stress;Stress_Heat_low	M9_Glucose;M9_Glycerol
aroP.pdhR	2	2	2	Stress_Anaerobic;Stress_Heat_low	M63_Glucose;M9_Glycerol
ybhI	2	2	2	Stress_Cefoxitin;Stress_Heat_low	M9_Glucose;M9_Glycerol
rluB	2	2	2	No_stress;Stress_Heat_low	LB;M9_Glycerol
yccE	2	2	2	Stress_Heat_low;Stress_.N.Methyl.N9.nitro.N.nitrosoguanidine	M9_Glycerol;M9;Biotin_Glucose
yceA	2	2	2	No_stress;Stress_.N.Methyl.N9.nitro.N.nitrosoguanidine	M9_Glycerol;LBK_Maltose
prpR	2	2	2	No_stress;Stress_Ampicillin	Davis_Sodium Acetate;NA
clsC	2	2	3	No_stress;Stress_Ampicillin	M9_Glycerol;NA
pntB	2	2	2	No_stress;Stress_Sulfamonomethoxine	M9_Glucose;MMA_Glucose
fruK	2	2	3	No_stress;Stress_Heat_low	M9_Glycerol;MMA_Glucose
hiuH	2	2	3	No_stress;Stress_Doxycycline	M9_Glucose;M9_Glycerol
hns.tdk	2	2	16	No_stress;Stress_Heat_low	M9_Glucose;LB
ftsX	2	2	6	No_stress;Stress_Acid	M9_Glycerol;NA
msbA	2	2	2	Stress_Acid;Stress_Anaerobic	M63_Glucose;NA
mhpB	2	2	2	No_stress;Stress_Acid	M9_Glycerol;NA
wzc	2	2	2	Stress_Cefoxitin;Stress_Murine_monocytic_cells..RAW.264.7.	M9_Glucose;NA
acrS	2	2	2	No_stress;Stress_Doxycycline	M9_Glucose;M9_Glycerol
insK.glyS	2	2	2	Stress_Heat_low;Stress_Nitrofurantoin	M9_Glucose;M9_Glycerol
ispF	2	2	2	No_stress;Stress_Streptomycin	M9_Glycerol;NA
hemA	2	2	2	Stress_Heat_low;Stress_Tobramycin	M9_Glycerol;NA
thiQ	2	2	2	No_stress;Stress_.N.Methyl.N9.nitro.N.nitrosoguanidine	LBK_Maltose;NA
waaA	2	2	3	No_stress;Stress_.N.Methyl.N9.nitro.N.nitrosoguanidine	M9;Biotin_Glucose;RPMI
feoA	2	2	3	No_stress;Stress_Butanol	M9_Glycerol;NA
lldR	2	2	2	No_stress;Stress_.N.Methyl.N9.nitro.N.nitrosoguanidine	M9;Biotin_Glucose;M9;Biotin_Xylose
gpt	2	2	2	No_stress;Stress_Ampicillin	M9_Glycerol;NA
ilvB	2	2	2	Stress_Ampicillin;Stress_.N.Methyl.N9.nitro.N.nitrosoguanidine	M9;Biotin_Glucose;NA
purF	2	2	2	No_stress;Stress_Ampicillin	LB;NA
yifN.ppiC	2	2	2	Stress_Ciprofloxacin;Stress_Heat_high	M63_Glucose;NA
alaS	2	2	2	No_stress;Stress_Ciprofloxacin	M9_Glycerol;NA
ycjF	2	2	3	No_stress;Stress_Doxycycline	NA;NA
rimK.ybjN	2	2	2	No_stress;Stress_Nalidixic.Acid	M9_Glycerol;NA
ybhF	2	2	2	No_stress;Stress_Nitrofurantoin	M9_Glycerol;NA
ybbA	2	2	3	No_stress;Stress_Tobramycin	M9_Glycerol;NA
ybiW	2	2	2	Stress_Cefoxitin;Stress_Heat_low	M9_Glucose;M9_Glycerol
dosC	2	2	2	Stress_Anaerobic;Stress_Heat_low	M63_Glucose;M9_Glycerol
puuP	2	2	2	Stress_Butanol;Stress_Heat_low	M9_Glycerol;M9;III_Glucose
bamA	2	2	2	Stress_Anaerobic;Stress_Butanol	M63_Glucose;M9;III_Glucose
proA	2	2	2	No_stress;Stress_Cefoxitin	M9_Glucose;M9_Glycerol
wecF	2	2	2	No_stress;Stress_Heat_high	M63_Glucose;M9_Glycerol
corA	2	2	9	No_stress;Stress_.N.Methyl.N9.nitro.N.nitrosoguanidine	LB;M9;Biotin_Glucose
mepS	2	2	2	Stress_Acid;Stress_Heat_low	M9_Glucose;NA
yiaW	2	2	2	Stress_Acid;Stress_Murine_monocytic_cells..RAW.264.7.	M9_L;1_2_PDO;NA
iscR	2	2	2	Stress_Acid;Stress_.N.Methyl.N9.nitro.N.nitrosoguanidine	M63_Glucose;LBK_Maltose
leuS	2	2	3	No_stress;Stress_Kanamycin	M9_Glycerol;NA
mdtO	2	2	3	Stress_Cefoxitin;Stress_Kanamycin	M9_Glucose;NA
fepA.fes	2	2	2	No_stress;Stress_Butanol	NA;NA
yffS	2	2	2	Stress_Heat_low;Stress_Kanamycin	M9_Glucose;NA
kbaY	2	2	3	No_stress;Stress_Nitrofurantoin	M9_Glycerol;NA
ygbE	2	2	2	No_stress;Stress_Nitrofurantoin	M9_Glycerol;NA
carB	2	2	2	No_stress;Stress_Tetracycline	M9_Glycerol;NA
yegI	2	2	5	No_stress;Stress_Anaerobic	M63_Glucose;M9_Glycerol
yghJ	2	2	6	No_stress;Stress_Anaerobic	M63_Glucose;M9_Glycerol
glgP	2	2	4	No_stress;Stress_Heat_low	M9_Glucose;M9_Glycerol
pitB	2	2	3	No_stress;Stress_Heat_low	LB;M9_Glycerol
manZ	2	2	4	No_stress;Stress_Heat_low	Gut_in_vivo;M9_Glycerol
dnaG.rpoD	2	2	2	No_stress;Stress_Heat_low	M63_Glucose;M9_Glycerol
ydeJ	2	2	2	Stress_Heat_low;Stress_.N.Methyl.N9.nitro.N.nitrosoguanidine	M9_Glycerol;LBK_Maltose
ppk	2	2	3	No_stress;Stress_Heat_low	LB;M9_Glycerol
chiP	2	2	2	No_stress;Stress_Cefoxitin	M9_Glucose;NA
aroL	2	2	2	No_stress;Stress_Kanamycin	NA;NA
yeeL_2	2	2	2	No_stress;Stress_.N.Methyl.N9.nitro.N.nitrosoguanidine	LB;LBK_Maltose
rpsJ	2	2	5	No_stress;Stress_Heat_high	M63_Glucose;M9_Glycerol
yejM.proL	2	2	2	No_stress;Stress_Acid	M9_Glycerol;NA
mlaE	2	2	2	No_stress;Stress_Heat_low	M9_Glucose;M9_Glycerol
atpB	2	2	2	Stress_Chloramphenicol;Stress_.N.Methyl.N9.nitro.N.nitrosoguanidine	M9_Glucose;M9;Biotin_Glucose
nmpC	2	2	13	No_stress;Stress_Nitrofurantoin	M9_Glucose;M9_Glycerol
narZ	2	2	3	No_stress;Stress_Acid	LB;M63_Glucose
yjjA	2	2	2	Stress_Acid;Stress_Cefoxitin	M9_Glucose;M63_Glucose
wecD	2	2	2	No_stress;Stress_.N.Methyl.N9.nitro.N.nitrosoguanidine	M9_Glycerol;MS;Minimal_Glucose
mlaF	2	2	2	No_stress;Stress_Ciprofloxacin	M9_Glycerol;NA
dacB	2	2	2	No_stress;Stress_Cefoxitin	M9_Glycerol;NA
arpB	2	2	2	No_stress;Stress_Nalidixic.Acid	M9_Glycerol;NA
rpsF	2	2	2	No_stress;Stress_Nalidixic.Acid	M9_Glycerol;NA
phoP	2	2	2	Stress_Nitrofurantoin;Stress_.N.Methyl.N9.nitro.N.nitrosoguanidine	M9;Biotin_Glucose;NA
glpT	2	2	2	Stress_Heat_low;Stress_.N.Methyl.N9.nitro.N.nitrosoguanidine	M9_Glycerol;M9;Biotin_Glucose
truB	2	2	2	Stress_Cefoxitin;Stress_Heat_low	M9_Glucose;M9_Glycerol
pbpG	2	2	4	No_stress;Stress_Heat_low	LB;M9_Glycerol
glpG	2	2	4	No_stress;Stress_Heat_low	M63_Glucose;M9_Glycerol
rpoH	2	2	7	No_stress;Stress_Heat_low	LB;M9_Glycerol
atoC	2	2	3	No_stress;Stress_Heat_low	LB;M9_Glycerol
dhaM	2	2	4	No_stress;Stress_Cefoxitin	M9_Glucose;M9_Glycerol
lsrD	2	2	2	No_stress;Stress_.N.Methyl.N9.nitro.N.nitrosoguanidine	LBK_Maltose;NA
nth.tppB	2	2	2	No_stress;Stress_Heat_low	M9_Glucose;NA
pgm	2	2	2	Stress_Butanol;Stress_.N.Methyl.N9.nitro.N.nitrosoguanidine	M9;Biotin_Glucose;M9;III_Glucose
mioC	2	2	2	No_stress;Stress_.N.Methyl.N9.nitro.N.nitrosoguanidine	Davis_Sodium Acetate;MS;Minimal_Glucose
uvrA	2	2	4	No_stress;Stress_.N.Methyl.N9.nitro.N.nitrosoguanidine	M9_Glycerol;MS;Minimal_Glucose
adhP	2	2	2	No_stress;Stress_.N.Methyl.N9.nitro.N.nitrosoguanidine	LB;M9;Biotin_Glucose
ubiE	2	2	2	No_stress;Stress_Acid	M9_Glycerol;NA
rstA	2	2	2	No_stress;Stress_Sulfamonomethoxine	M9_Glucose;M9_Glycerol
essD	2	2	13	No_stress;Stress_Nitrofurantoin	M9_Glucose;M9_Glycerol
idnO	2	2	2	No_stress;Stress_.N.Methyl.N9.nitro.N.nitrosoguanidine	M9;Biotin_Glucose;M9;Biotin_Xylose
alr	2	2	2	No_stress;Stress_Ampicillin	M9_Glycerol;NA
marA	2	2	4	No_stress;Stress_Nitrofurantoin	M9_Glycerol;NA
yrhC	2	2	6	No_stress;Stress_Acid	M9_Glycerol;M9_L;1_2_PDO
kup	2	2	10	No_stress;Stress_.N.Methyl.N9.nitro.N.nitrosoguanidine	M9_Glycerol;LBK_Maltose
wzyE	2	2	2	No_stress;Stress_Heat_low	LB;M9_Glycerol
tktB	2	2	2	Stress_Heat_high;Stress_Heat_low	M63_Glucose;M9_Glycerol
ppiA	2	2	4	No_stress;Stress_Heat_low	LB;M9_Glycerol
lysP	2	2	2	Stress_Cefoxitin;Stress_Heat_low	M9_Glucose;M9_Glycerol
yfeY	2	2	2	No_stress;Stress_Heat_low	M63_Glucose;M9_Glycerol
ygcN	2	2	2	Stress_Cefoxitin;Stress_Heat_low	M9_Glucose;M9_Glycerol
wcaI	2	2	2	Stress_Cefoxitin;Stress_Heat_low	M9_Glucose;M9_Glycerol
mdtJ	2	2	2	No_stress;Stress_Sulfamonomethoxine	M9_Glucose;NA
modE	2	2	2	No_stress;Stress_Cefoxitin	M9_Glucose;NA
acs.nrfA	2	2	3	No_stress;Stress_Acid	M9_Glycerol;NA
yeaG	2	2	2	No_stress;Stress_Heat_low	M9_Glucose;M9_Glycerol
rstB	2	2	2	Stress_Butanol;Stress_Sulfamonomethoxine	M9_Glucose;M9;III_Glucose
thiP	2	2	3	No_stress;Stress_Cefoxitin	M9_Glucose;LB
amiD	2	2	4	No_stress;Stress_Anaerobic	M63_Glucose;M9_Glycerol
mipA	2	2	2	No_stress;Stress_Ciprofloxacin	M9_Glycerol;NA
yhhI	2	2	9	No_stress;Stress_Acid	M9_Glycerol;M9_L;1_2_PDO
tamB	2	2	17	No_stress;Stress_Cefoxitin	M9_Glucose;M9_Glycerol
amn.yeeN	2	2	2	Stress_Cefoxitin;Stress_Heat_low	M9_Glucose;M9_Glycerol
ygfK	2	2	3	No_stress;Stress_Heat_low	M9_Glycerol;NA
fhuA	2	2	2	No_stress;Stress_.N.Methyl.N9.nitro.N.nitrosoguanidine	M9_Glycerol;M9;Biotin_Glucose
rimO	2	2	2	No_stress;Stress_.N.Methyl.N9.nitro.N.nitrosoguanidine	M9_Glycerol;M9;Biotin_Glucose
ycbV	2	2	2	No_stress;Stress_Cefoxitin	M9_Glucose;NA
guaB	2	2	2	No_stress;Stress_.N.Methyl.N9.nitro.N.nitrosoguanidine	M9;Biotin_Glucose;NA
cydB	2	2	2	No_stress;Stress_Butanol	M9_Glycerol;M9;III_Glucose
rpsB	2	2	2	Stress_Butanol;Stress_Heat_low	M9_Glucose;M9_L;Lactate
yjiK	2	2	10	No_stress;Stress_Acid	M9_Glycerol;NA
ynfM	2	2	2	No_stress;Stress_Sulfamonomethoxine	M9_Glucose;M9_Glycerol
rzpD	2	2	13	No_stress;Stress_Nitrofurantoin	M9_Glucose;M9_Glycerol
murC	2	2	2	No_stress;Stress_Cefoxitin	M9_Glucose;M9_Glycerol
fhuB	2	2	2	No_stress;Stress_.N.Methyl.N9.nitro.N.nitrosoguanidine	M9_Glycerol;MS;Minimal_Glucose
lepA	2	2	3	No_stress;Stress_Ciprofloxacin	LB;NA
fes	2	2	2	No_stress;Stress_0.3M_NaCl	M9_Glycerol;M9_L;1_2_PDO
yhhJ	2	2	7	No_stress;Stress_Acid	M9_Glycerol;M9_L;1_2_PDO
ygdH.sdaC	2	2	2	Stress_Heat_high;Stress_Heat_low	Davis_Sodium Acetate;M9_Glycerol
atpF	2	2	2	Stress_Butanol;Stress_Heat_low	M9_Glycerol;M9;III_Glucose
cdaR	2	2	2	No_stress;Stress_.N.Methyl.N9.nitro.N.nitrosoguanidine	M9;Biotin_Glucose;NA
asnS	2	2	3	No_stress;Stress_.N.Methyl.N9.nitro.N.nitrosoguanidine	LB;M9;Biotin_Glucose
hrpB	2	2	4	No_stress;Stress_Heat_low	M9_Glucose;LB
yeaP	2	2	2	No_stress;Stress_Heat_low	M9_Glucose;M9_Glycerol
atpC	2	2	2	Stress_Cefoxitin;Stress_Heat_low	M9_Glucose;M9_Glycerol
orn	2	2	2	No_stress;Stress_Heat_low	LB;M9_Glycerol
kch	2	2	2	No_stress;Stress_.N.Methyl.N9.nitro.N.nitrosoguanidine	M9_Glycerol;LBK_Maltose
insH	2	2	4	No_stress;Stress_Anaerobic	M63_Glucose;NA
glf	2	2	2	No_stress;Stress_Ampicillin	NA;NA
oppA	2	2	2	Stress_Butanol;Stress_Ciprofloxacin	M63_Glucose;NA
perR	2	2	5	Stress_Cefoxitin;Stress_Heat_high	M9_Glucose;M63_Glucose
yfeA	2	2	2	No_stress;Stress_Heat_low	M9_Glucose;M9_Glycerol
ydeM	2	2	2	Stress_Heat_low;Stress_.N.Methyl.N9.nitro.N.nitrosoguanidine	M9_Glucose;LBK_Maltose
ggt	2	2	12	No_stress;Stress_Acid	M63_Glucose;M9_Glycerol
ybcM	2	2	2	No_stress;Stress_.N.Methyl.N9.nitro.N.nitrosoguanidine	M9_Glycerol;LBK_Maltose
nuoE	2	2	3	Stress_Cefoxitin;Stress_Tobramycin	M9_Glucose;NA
arfB	2	2	2	No_stress;Stress_Anaerobic	M63_Glucose;M9_Glycerol
yjeH.groS	2	2	2	Stress_Heat_high;Stress_Heat_low	Davis_Sodium Acetate;M9_Glycerol
argD.argC	2	2	3	Stress_Anaerobic;Stress_Heat_low	M63_Glucose;M9_Glycerol
yjcF	2	2	3	Stress_Anaerobic;Stress_Heat_low	M63_Glucose;M9_Glycerol
arnT	2	2	2	No_stress;Stress_.N.Methyl.N9.nitro.N.nitrosoguanidine	M9_Glycerol;LBK_Maltose
udp	2	2	2	No_stress;Stress_.N.Methyl.N9.nitro.N.nitrosoguanidine	MS;Minimal_Glucose;NA
yicH	2	2	3	No_stress;Stress_Ampicillin	NA;NA
wecH	2	2	2	No_stress;Stress_Acid	M9_L;1_2_PDO;NA
pstC	2	2	3	No_stress;Stress_Butanol	M9_Glycerol;M9;III_Glucose
ydgD	2	2	2	No_stress;Stress_Sulfamonomethoxine	M9_Glucose;M9_Glycerol
ycdY	2	2	4	No_stress;Stress_Anaerobic	M63_Glucose;M9_Glycerol
hofN	2	2	2	No_stress;Stress_Ciprofloxacin	M9_Glycerol;NA
ycfQ	2	2	2	Stress_Heat_low;Stress_Nitrofurantoin	M9_Glycerol;NA
lptB	2	2	3	No_stress;Stress_Heat_low	M9_Glycerol;NA
idnR	2	2	2	No_stress;Stress_Cefoxitin	M9_Glucose;NA
yeeE	2	2	2	No_stress;Stress_Butanol	M9_Glycerol;M9;III_Glucose
rrsG.clpB	2	2	2	No_stress;Stress_Heat_low	M9_Glucose;M63_Glucose
yaiY	2	2	3	Stress_Kanamycin;Stress_Tobramycin	M9_Glucose;NA
ybcW	2	2	12	No_stress;Stress_Nitrofurantoin	M9_Glucose;M9_Glycerol
hypF	2	2	4	No_stress;Stress_Ciprofloxacin	M9_Glycerol;NA
rnd	2	2	4	No_stress;Stress_Cefoxitin	M9_Glucose;M9_Glycerol
gltA	2	2	10	No_stress;Stress_Heat_high	Davis_Sodium Acetate;M9_Glycerol
metA	2	2	2	No_stress;Stress_Heat_low	LB;M9_Glycerol
hcr	2	2	2	No_stress;Stress_.N.Methyl.N9.nitro.N.nitrosoguanidine	M9;Biotin_Glucose;NA
nlpI.pnp	2	2	2	No_stress;Stress_Butanol	M9_Glycerol;M9;III_Glucose
yedE	2	2	4	No_stress;Stress_.N.Methyl.N9.nitro.N.nitrosoguanidine	LB;LBK_Maltose
yaiZ	2	2	3	Stress_Kanamycin;Stress_Tobramycin	M9_Glucose;NA
plaP	2	2	3	Stress_.N.Methyl.N9.nitro.N.nitrosoguanidine;Stress_Tobramycin	MS;Minimal_Glucose;NA
yhiM	2	2	7	No_stress;Stress_Acid	M9_Glycerol;M9_L;1_2_PDO
sdaA	2	2	3	No_stress;Stress_.N.Methyl.N9.nitro.N.nitrosoguanidine	M9_Glycerol;LBK_Maltose
yjcC	2	2	2	Stress_Heat_low;Stress_.N.Methyl.N9.nitro.N.nitrosoguanidine	M9_Glycerol;LBK_Maltose
ldtD	2	2	3	No_stress;Stress_Ampicillin	M9_Glycerol;NA
nohD	2	2	5	No_stress;Stress_Nitrofurantoin	M9_Glucose;M9_Glycerol
yhiN	2	2	6	No_stress;Stress_Acid	M9_Glycerol;M9_L;1_2_PDO
rrlA	2	2	15	No_stress;Stress_.N.Methyl.N9.nitro.N.nitrosoguanidine	M9_Glycerol;MS;Minimal_Glucose
gcl	2	2	4	No_stress;Stress_.N.Methyl.N9.nitro.N.nitrosoguanidine	M9_Glycerol;MS;Minimal_Glucose
yjgN	2	2	2	Stress_Heat_low;Stress_.N.Methyl.N9.nitro.N.nitrosoguanidine	M9_Glycerol;M9;Biotin_Glucose
ampG	2	2	2	No_stress;Stress_Cefoxitin	M9_Glucose;M9_Glycerol
prpD	2	2	2	No_stress;Stress_Anaerobic	M63_Glucose;M9_Glycerol
pepN	2	2	2	No_stress;Stress_Anaerobic	M63_Glucose;NA
yiaK	2	2	2	Stress_Acid;Stress_Butanol	M9;III_Glucose;M9_L;1_2_PDO
mltB	2	2	3	No_stress;Stress_Heat_low	M9_Glucose;M9_Glycerol
nudL	2	2	2	No_stress;Stress_Heat_low	M9_Glucose;M9_Glycerol
dnaE	2	2	2	Stress_Cefoxitin;Stress_Heat_high	M9_Glucose;Davis_Sodium Acetate
cysQ	2	2	2	Stress_Ampicillin;Stress_Heat_low	M9_Glycerol;NA
cynX	2	2	3	No_stress;Stress_Anaerobic	M63_Glucose;M9_Glycerol
mscK	2	2	3	No_stress;Stress_Anaerobic	M63_Glucose;M9_Glycerol
yniA	2	2	3	No_stress;Stress_Ciprofloxacin	M9_Glycerol;NA
yeaI	2	2	3	No_stress;Stress_.N.Methyl.N9.nitro.N.nitrosoguanidine	M9_Glycerol;LBK_Maltose
yjaB	2	2	2	No_stress;Stress_.N.Methyl.N9.nitro.N.nitrosoguanidine	MS;Minimal_Glucose;NA
gatY	2	2	3	No_stress;Stress_Butanol	M63_Glucose;M9_Glycerol
cysI	2	2	2	Stress_Anaerobic;Stress_Heat_low	M9_Glucose;M63_Glucose
araG	2	2	4	No_stress;Stress_Heat_low	M9_Glucose;M9_Glycerol
astB	2	2	2	No_stress;Stress_Heat_low	M9_Glucose;M9_Glycerol
ldcC	2	2	2	No_stress;Stress_Cefoxitin	M9_Glucose;M9_Glycerol
php	2	2	3	No_stress;Stress_.N.Methyl.N9.nitro.N.nitrosoguanidine	M9_Glycerol;MS;Minimal_Glucose
rihB	2	2	2	No_stress;Stress_Heat_high	Davis_Sodium Acetate;M9_Glycerol
tolR	2	2	8	No_stress;Stress_.N.Methyl.N9.nitro.N.nitrosoguanidine	M9_Glycerol;M9;Biotin_Glucose
yeaJ	2	2	2	No_stress;Stress_.N.Methyl.N9.nitro.N.nitrosoguanidine	M9_Glycerol;LBK_Maltose
kdpB	2	2	2	No_stress;Stress_.N.Methyl.N9.nitro.N.nitrosoguanidine	M9_Glycerol;M9;Biotin_Glucose
dppF	2	2	2	No_stress;Stress_Acid	M9_Glycerol;M9_L;1_2_PDO
tsgA	2	2	2	No_stress;Stress_Butanol	M9_Glycerol;M9;III_Glucose
pepD	2	2	2	Stress_Ampicillin;Stress_Cefoxitin	M9_Glucose;NA
malP	2	2	3	No_stress;Stress_.N.Methyl.N9.nitro.N.nitrosoguanidine	M9_Glycerol;M9;Biotin_Glucose
narX	2	2	3	No_stress;Stress_.N.Methyl.N9.nitro.N.nitrosoguanidine	M9_Glycerol;LBK_Maltose
insQ	2	2	2	No_stress;Stress_.N.Methyl.N9.nitro.N.nitrosoguanidine	MS;Minimal_Glucose;NA
yeaM	2	2	2	No_stress;Stress_Butanol	M9_Glycerol;M9;III_Glucose
yhfZ	2	2	2	No_stress;Stress_Butanol	M9_Glycerol;M9;III_Glucose
cynR	2	2	2	No_stress;Stress_Heat_low	M9_Glucose;M9_Glycerol
ycgG	2	2	3	No_stress;Stress_.N.Methyl.N9.nitro.N.nitrosoguanidine	M9_Glycerol;MS;Minimal_Glucose
nrdG	2	2	3	No_stress;Stress_Ciprofloxacin	M9_Glycerol;NA
dtpB	2	2	6	No_stress;Stress_Acid	M9_Glycerol;M9_L;1_2_PDO
tdcR.yhaB	2	2	2	No_stress;Stress_Heat_low	M9_Glucose;M9_Glycerol
ynbC	2	2	2	No_stress;Stress_.N.Methyl.N9.nitro.N.nitrosoguanidine	LB;LBK_Maltose
ybgL	2	2	3	No_stress;Stress_Anaerobic	M63_Glucose;NA
yehQ	2	2	2	Stress_Heat_high;Stress_Heat_low	M9_Glucose;Davis_Sodium Acetate
rsmJ	2	2	6	No_stress;Stress_Acid	M9_Glycerol;M9_L;1_2_PDO
ddpF	2	2	2	Stress_Butanol;Stress_Cefoxitin	M9_Glucose;M9;III_Glucose
fdhD	2	2	2	No_stress;Stress_.N.Methyl.N9.nitro.N.nitrosoguanidine	M9_Glycerol;M9;Biotin_Glucose
wcaC	2	2	2	No_stress;Stress_Ciprofloxacin	NA;NA
malS	2	2	2	No_stress;Stress_Heat_high	M63_Glucose;M9_Glycerol
gltF	2	2	2	Stress_Anaerobic;Stress_Heat_low	M9_Glucose;M63_Glucose
dinQ.arsR	2	2	2	Stress_Ampicillin;Stress_Heat_low	M9_Glucose;NA
preT	2	2	2	No_stress;Stress_Heat_low	M9_Glucose;M9_Glycerol
yaeF	2	2	2	Stress_Anaerobic;Stress_Heat_low	M9_Glucose;M63_Glucose
ompT	2	2	4	No_stress;Stress_Nitrofurantoin	M9_Glucose;M9_Glycerol
ybgJ	2	2	2	No_stress;Stress_.N.Methyl.N9.nitro.N.nitrosoguanidine	M9_Glycerol;MS;Minimal_Glucose
ybbD	2	2	2	No_stress;Stress_Heat_low	M9_Glucose;M9_Glycerol
ygeA	2	2	2	No_stress;Stress_Butanol	M63_Glucose;M9_Glycerol
ydaM	2	2	2	Stress_Heat_high;Stress_.N.Methyl.N9.nitro.N.nitrosoguanidine	Davis_Sodium Acetate;MS;Minimal_Glucose
oxc	2	2	2	No_stress;Stress_Ciprofloxacin	NA;NA
fumC	2	2	2	No_stress;Stress_Cefoxitin	M9_Glucose;NA
yhbJ	2	2	2	No_stress;Stress_Butanol	M63_Glucose;M9_Glycerol
envY	2	2	4	No_stress;Stress_Nitrofurantoin	M9_Glucose;M9_Glycerol
ydjI	2	2	4	No_stress;Stress_Anaerobic	M63_Glucose;M9_Glycerol
cheR	2	2	2	No_stress;Stress_Heat_high	Davis_Sodium Acetate;M9_Glycerol
sgbU	2	2	4	No_stress;Stress_Acid	LB;M9_L;1_2_PDO
yffP.yffQ	2	2	2	Stress_Butanol;Stress_Heat_low	M9_Glucose;M9;III_Glucose
yejG.bcr	2	2	4	No_stress;Stress_Heat_low	M9_Glucose;LB
ybcH	2	2	4	No_stress;Stress_Nitrofurantoin	M9_Glucose;M9_Glycerol
yajO	2	2	2	No_stress;Stress_.N.Methyl.N9.nitro.N.nitrosoguanidine	M9_Glycerol;M9;Biotin_Glucose
yceF	2	2	2	Stress_Ampicillin;Stress_Heat_low	M9_Glycerol;NA
sufS	2	2	2	No_stress;Stress_Ampicillin	M9_Glycerol;NA
cysD	2	2	2	No_stress;Stress_Heat_high	Davis_Sodium Acetate;M9_Glycerol
tnaA	2	2	2	No_stress;Stress_Butanol	M63_Glucose;M9_Glycerol
gltP.yjcO	2	2	2	Stress_Anaerobic;Stress_Heat_low	M9_Glucose;M63_Glucose
yajR	2	2	2	Stress_Cefoxitin;Stress_.N.Methyl.N9.nitro.N.nitrosoguanidine	M9_Glucose;M9;Biotin_Glucose
aroD	2	2	2	No_stress;Stress_Cefoxitin	M9_Glucose;M9_Glycerol
tus	2	2	2	No_stress;Stress_Butanol	M9_Glycerol;M9;III_Glucose
ilvC	2	2	3	No_stress;Stress_Heat_high	Davis_Sodium Acetate;M9_Glycerol
adiC	2	2	3	No_stress;Stress_Heat_low	M9_Glucose;M9_Glycerol
nfrB	2	2	4	No_stress;Stress_Nitrofurantoin	M9_Glucose;M9_Glycerol
stfR	2	2	2	Stress_Cefoxitin;Stress_.N.Methyl.N9.nitro.N.nitrosoguanidine	M9_Glucose;LBK_Maltose
mnmC	2	2	2	No_stress;Stress_Heat_high	Davis_Sodium Acetate;M9_Glycerol
acrE	2	2	2	No_stress;Stress_.N.Methyl.N9.nitro.N.nitrosoguanidine	M9;Biotin_Glucose;NA
yjbH	2	2	2	No_stress;Stress_Butanol	M9_Glycerol;M9;III_Glucose
smtA	2	2	2	No_stress;Stress_.N.Methyl.N9.nitro.N.nitrosoguanidine	M9_Glycerol;MS;Minimal_Glucose
fdoG	2	2	2	No_stress;Stress_.N.Methyl.N9.nitro.N.nitrosoguanidine	M9;Biotin_Glucose;NA
nac	2	2	2	No_stress;Stress_Heat_high	Davis_Sodium Acetate;M9_Glycerol
rlmB.yjfI	2	2	2	Stress_Anaerobic;Stress_Heat_low	M9_Glucose;M63_Glucose
recN	2	2	3	Stress_Anaerobic;Stress_Heat_low	M9_Glucose;M63_Glucose
cynT	2	2	2	No_stress;Stress_Cefoxitin	M9_Glucose;M9_Glycerol
yebT	2	2	2	No_stress;Stress_Cefoxitin	M9_Glucose;M9_Glycerol
glmU	2	2	3	No_stress;Stress_Butanol	M9_Glycerol;M9;III_Glucose
pheS	2	2	2	No_stress;Stress_.N.Methyl.N9.nitro.N.nitrosoguanidine	M9_Glycerol;MS;Minimal_Glucose
nudE	2	2	5	No_stress;Stress_Cefoxitin	M9_Glucose;M9_Glycerol
intD	2	2	2	No_stress;Stress_Cefoxitin	M9_Glucose;M9_Glycerol
yjhI	2	2	2	Stress_Anaerobic;Stress_Heat_low	M9_Glucose;M63_Glucose
cusF	2	2	4	No_stress;Stress_Nitrofurantoin	M9_Glucose;M9_Glycerol
yhiS	2	2	6	No_stress;Stress_Acid	M9_Glycerol;M9_L;1_2_PDO
yciQ	2	2	2	No_stress;Stress_Heat_low	LB;M9_Glycerol
yhfX	2	2	2	No_stress;Stress_.N.Methyl.N9.nitro.N.nitrosoguanidine	M9_Glycerol;MS;Minimal_Glucose
creD	2	2	2	Stress_Heat_low;Stress_.N.Methyl.N9.nitro.N.nitrosoguanidine	M9_Glucose;M9;Biotin_Glucose
cusB	2	2	4	No_stress;Stress_Nitrofurantoin	M9_Glucose;M9_Glycerol
yebK	2	2	2	No_stress;Stress_.N.Methyl.N9.nitro.N.nitrosoguanidine	M9_Glycerol;MS;Minimal_Glucose
yehM	2	2	5	No_stress;Stress_Cefoxitin	M9_Glucose;M9_Glycerol
gcvR	2	2	2	No_stress;Stress_Heat_low	M9_Glucose;M9_Glycerol
cstA	2	2	4	No_stress;Stress_.N.Methyl.N9.nitro.N.nitrosoguanidine	M9_Glycerol;M9;Biotin_Glucose
hyfB	2	2	2	Stress_Ampicillin;Stress_Anaerobic	M63_Glucose;NA
rcsB	2	2	2	Stress_Butanol;Stress_Cefoxitin	M9_Glucose;M9;III_Glucose
yehB	2	2	2	Stress_Cefoxitin;Stress_Heat_high	M9_Glucose;Davis_Sodium Acetate
pheP	2	2	7	No_stress;Stress_Nitrofurantoin	M9_Glucose;M9_Glycerol
aslA	2	2	2	Stress_Butanol;Stress_.N.Methyl.N9.nitro.N.nitrosoguanidine	M9;III_Glucose;LBK_Maltose
xanQ	2	2	3	No_stress;Stress_Heat_high	LB;Davis_Sodium Acetate
cydD	2	2	4	No_stress;Stress_Cefoxitin	M9_Glucose;LB
hypD	2	2	2	No_stress;Stress_Heat_low	M9_Glucose;M9_Glycerol
pagP	2	2	2	No_stress;Stress_.N.Methyl.N9.nitro.N.nitrosoguanidine	M9_Glycerol;M9;Biotin_Glucose
nrdA	2	2	3	No_stress;Stress_.N.Methyl.N9.nitro.N.nitrosoguanidine	M9_Glycerol;MS;Minimal_Glucose
ygaM	2	2	4	No_stress;Stress_Anaerobic	M63_Glucose;M9_Glycerol
fhuE	2	2	2	No_stress;Stress_Ampicillin	M9_Glycerol;NA
dctR	2	2	6	No_stress;Stress_Acid	M9_Glycerol;M9_L;1_2_PDO
ycaC	2	2	2	Stress_Heat_low;Stress_.N.Methyl.N9.nitro.N.nitrosoguanidine	M9_Glucose;M9;Biotin_Glucose
cobC	2	2	2	No_stress;Stress_.N.Methyl.N9.nitro.N.nitrosoguanidine	M9_Glycerol;M9;Biotin_Glucose
ydiS	2	2	3	No_stress;Stress_.N.Methyl.N9.nitro.N.nitrosoguanidine	M9_Glycerol;MS;Minimal_Glucose
trg	2	2	2	No_stress;Stress_Ciprofloxacin	M9_Glycerol;NA
rimO.bssR	2	2	2	No_stress;Stress_Ampicillin	M9_Glycerol;NA
lepB	2	2	2	No_stress;Stress_Butanol	M9_Glycerol;M9;III_Glucose
atoE	2	2	2	No_stress;Stress_Heat_high	Davis_Sodium Acetate;M9_Glycerol
dosP	2	2	2	Stress_Cefoxitin;Stress_.N.Methyl.N9.nitro.N.nitrosoguanidine	M9_Glucose;LBK_Maltose
yjhB	2	2	2	Stress_Ampicillin;Stress_.N.Methyl.N9.nitro.N.nitrosoguanidine	MS;Minimal_Glucose;NA
ascB	2	2	4	No_stress;Stress_Anaerobic	M63_Glucose;M9_Glycerol
hdeB	2	2	6	No_stress;Stress_Acid	M9_Glycerol;M9_L;1_2_PDO
wcaK	2	2	12	No_stress;Stress_.N.Methyl.N9.nitro.N.nitrosoguanidine	M9_Glycerol;LBK_Maltose
ybdJ	2	2	7	No_stress;Stress_Nitrofurantoin	M9_Glucose;M9_Glycerol
pqqL	2	2	2	No_stress;Stress_.N.Methyl.N9.nitro.N.nitrosoguanidine	M9_Glycerol;LBK_Maltose
yphH	2	2	2	No_stress;Stress_.N.Methyl.N9.nitro.N.nitrosoguanidine	M9_Glycerol;MS;Minimal_Glucose
ygbL	2	2	4	No_stress;Stress_Anaerobic	M63_Glucose;M9_Glycerol
yeaE	2	2	2	No_stress;Stress_Butanol	M9_Glycerol;M9;III_Glucose
citC	2	2	3	No_stress;Stress_Heat_high	Davis_Sodium Acetate;M9_Glycerol
ybdK	2	2	7	No_stress;Stress_Nitrofurantoin	M9_Glucose;M9_Glycerol
hdeD	2	2	6	No_stress;Stress_Acid	M9_Glycerol;M9_L;1_2_PDO
narY	2	2	3	No_stress;Stress_Heat_low	LB;M9_Glycerol
waaH	2	2	2	No_stress;Stress_.N.Methyl.N9.nitro.N.nitrosoguanidine	M9;Biotin_Glucose;NA
potE	2	2	2	Stress_Ampicillin;Stress_.N.Methyl.N9.nitro.N.nitrosoguanidine	M9;Biotin_Glucose;NA
ygcG	2	2	4	No_stress;Stress_Anaerobic	M63_Glucose;M9_Glycerol
xdhA	2	2	2	Stress_Ciprofloxacin;Stress_.N.Methyl.N9.nitro.N.nitrosoguanidine	LBK_Maltose;NA
hemE	2	2	5	No_stress;Stress_.N.Methyl.N9.nitro.N.nitrosoguanidine	M9_Glycerol;LBK_Maltose
yohF	2	2	3	No_stress;Stress_Ampicillin	LB;NA
yidC	2	2	2	No_stress;Stress_Butanol	M9_Glycerol;M9;III_Glucose
yjiS.yjiT	2	2	3	No_stress;Stress_Heat_low	M9_Glucose;LB
serV	2	2	2	No_stress;Stress_.N.Methyl.N9.nitro.N.nitrosoguanidine	M9_Glycerol;MS;Minimal_Glucose
gadE	2	2	6	No_stress;Stress_Acid	M9_Glycerol;M9_L;1_2_PDO
dbpA	2	2	3	No_stress;Stress_Heat_high	Davis_Sodium Acetate;M9_Glycerol
yjjI	2	2	2	Stress_Anaerobic;Stress_Heat_low	M9_Glucose;M63_Glucose
fucK	2	2	4	No_stress;Stress_Anaerobic	M63_Glucose;M9_Glycerol
ycaI	2	2	2	Stress_Cefoxitin;Stress_Ciprofloxacin	M9_Glucose;NA
yfgI	2	2	5	No_stress;Stress_Ciprofloxacin	M9_Glycerol;NA
potF	2	2	2	No_stress;Stress_Heat_low	M9_Glucose;M9_Glycerol
galR	2	2	4	No_stress;Stress_Anaerobic	M63_Glucose;M9_Glycerol
ybdH	2	2	2	No_stress;Stress_Butanol	M9_Glycerol;M9;III_Glucose
gadW	2	2	6	No_stress;Stress_Acid	M9_Glycerol;M9_L;1_2_PDO
tktA	2	2	2	No_stress;Stress_Cefoxitin	M9_Glucose;M63_Glucose
yqjG	2	2	2	No_stress;Stress_Cefoxitin	M9_Glucose;M9_Glycerol
gltD	2	2	3	No_stress;Stress_Butanol	M9_Glycerol;M9;III_Glucose
ybdZ	2	2	2	No_stress;Stress_Cefoxitin	M9_Glucose;M9_Glycerol
ftsN	2	2	2	No_stress;Stress_.N.Methyl.N9.nitro.N.nitrosoguanidine	M9_Glycerol;MS;Minimal_Glucose
ycaO	2	2	2	No_stress;Stress_.N.Methyl.N9.nitro.N.nitrosoguanidine	M9_Glycerol;M9;Biotin_Glucose
citF	2	2	3	No_stress;Stress_Cefoxitin	M9_Glucose;M9_Glycerol
ybgK	2	2	2	No_stress;Stress_.N.Methyl.N9.nitro.N.nitrosoguanidine	M9_Glycerol;M9;Biotin_Glucose
ldcA	2	2	2	Stress_Ampicillin;Stress_Cefoxitin	M9_Glucose;NA
zupT	2	2	6	No_stress;Stress_Ampicillin	M9_Glycerol;NA
nei	2	2	2	Stress_Cefoxitin;Stress_.N.Methyl.N9.nitro.N.nitrosoguanidine	M9_Glucose;M9;Biotin_Glucose
helD	2	2	2	No_stress;Stress_Heat_high	Davis_Sodium Acetate;M9_Glycerol
yhcG	2	2	4	No_stress;Stress_Anaerobic	M63_Glucose;M9_Glycerol
hycC	2	2	2	No_stress;Stress_.N.Methyl.N9.nitro.N.nitrosoguanidine	M9_Glycerol;M9;Biotin_Glucose
selB	2	2	2	Stress_Acid;Stress_.N.Methyl.N9.nitro.N.nitrosoguanidine	M9;Biotin_Glucose;M9_L;1_2_PDO
srlE	2	2	2	No_stress;Stress_Butanol	M9_Glycerol;M9;III_Glucose
astC	2	2	2	No_stress;Stress_.N.Methyl.N9.nitro.N.nitrosoguanidine	LB;LBK_Maltose
ydfV	2	2	2	Stress_Cefoxitin;Stress_.N.Methyl.N9.nitro.N.nitrosoguanidine	M9_Glucose;LBK_Maltose
yhjB	2	2	7	No_stress;Stress_Acid	M9_Glycerol;M9_L;1_2_PDO
ribC	2	2	2	No_stress;Stress_.N.Methyl.N9.nitro.N.nitrosoguanidine	M9_Glycerol;LBK_Maltose
mutH	2	2	2	No_stress;Stress_Heat_high	Davis_Sodium Acetate;M9_Glycerol
yjiM	2	2	9	No_stress;Stress_Ciprofloxacin	M9_Glycerol;NA
yhjD	2	2	6	No_stress;Stress_Acid	M9_Glycerol;M9_L;1_2_PDO
putP	2	2	5	No_stress;Stress_Cefoxitin	M9_Glucose;M9_Glycerol
plsB	2	2	2	No_stress;Stress_Heat_high	Davis_Sodium Acetate;M9_Glycerol
yhjE	2	2	6	No_stress;Stress_Acid	M9_Glycerol;M9_L;1_2_PDO
ybiR	2	2	2	No_stress;Stress_.N.Methyl.N9.nitro.N.nitrosoguanidine	M9_Glycerol;M9;Biotin_Glucose
pyrD	2	2	2	No_stress;Stress_Heat_high	M63_Glucose;Davis_Sodium Acetate
efeB	2	2	5	No_stress;Stress_Cefoxitin	M9_Glucose;M9_Glycerol
uidA	2	2	2	No_stress;Stress_.N.Methyl.N9.nitro.N.nitrosoguanidine	M9_Glycerol;LBK_Maltose
ycbL	2	2	4	No_stress;Stress_Cefoxitin	M9_Glucose;M9_Glycerol
dctA	2	2	6	No_stress;Stress_Acid	M9_Glycerol;M9_L;1_2_PDO
gldA	2	2	2	No_stress;Stress_Cefoxitin	M9_Glucose;M9_Glycerol
ybjS	2	2	3	No_stress;Stress_.N.Methyl.N9.nitro.N.nitrosoguanidine	LB;M9;Biotin_Glucose
iraM.ycgX	2	2	3	No_stress;Stress_Ampicillin	M9_Glycerol;NA
wzxE	2	2	2	No_stress;Stress_Heat_high	LB;Davis_Sodium Acetate
hemX	2	2	4	No_stress;Stress_Anaerobic	M63_Glucose;M9_Glycerol
ydfR	2	2	12	No_stress;Stress_Ampicillin	M9_Glycerol;NA
agp	2	2	4	No_stress;Stress_Cefoxitin	M9_Glucose;M9_Glycerol
ybeM	2	2	2	No_stress;Stress_Heat_high	Davis_Sodium Acetate;M9_Glycerol
dfp	2	2	2	Stress_Heat_low;Stress_.N.Methyl.N9.nitro.N.nitrosoguanidine	M9_Glycerol;M9;Biotin_Glucose
yegR.yegS	2	2	3	No_stress;Stress_Cefoxitin	M9_Glucose;LB
macA	2	2	2	No_stress;Stress_.N.Methyl.N9.nitro.N.nitrosoguanidine	LB;M9;Biotin_Glucose
bcsQ	2	2	2	Stress_Acid;Stress_.N.Methyl.N9.nitro.N.nitrosoguanidine	M9;Biotin_Glucose;M9_L;1_2_PDO
frwA	2	2	4	No_stress;Stress_Anaerobic	M63_Glucose;M9_Glycerol
yhjR	2	2	2	No_stress;Stress_Acid	M9_Glycerol;M9_L;1_2_PDO
ynjC	2	2	3	No_stress;Stress_.N.Methyl.N9.nitro.N.nitrosoguanidine	M9_Glycerol;LBK_Maltose
bcsF	2	2	2	No_stress;Stress_Acid	M9_Glycerol;M9_L;1_2_PDO
aceA	2	2	5	No_stress;Stress_Cefoxitin	M9_Glucose;M9_Glycerol
ldrD	2	2	2	No_stress;Stress_Acid	M9_Glycerol;M9_L;1_2_PDO
ycaK	2	2	2	No_stress;Stress_.N.Methyl.N9.nitro.N.nitrosoguanidine	M9_Glycerol;M9;Biotin_Glucose
rmuC	2	2	2	No_stress;Stress_Ampicillin	M9_Glycerol;NA
ghrA	2	2	3	No_stress;Stress_.N.Methyl.N9.nitro.N.nitrosoguanidine	M9_Glycerol;M9;Biotin_Glucose
fecA	2	2	4	No_stress;Stress_Anaerobic	M63_Glucose;M9_Glycerol
gapA	2	2	3	No_stress;Stress_.N.Methyl.N9.nitro.N.nitrosoguanidine	M9_Glycerol;LBK_Maltose
ygdD	2	2	2	No_stress;Stress_Heat_high	Davis_Sodium Acetate;M9_Glycerol
bglA	2	2	2	No_stress;Stress_Anaerobic	LB;M63_Glucose
dppB	2	2	5	No_stress;Stress_Acid	M9_Glycerol;M9_L;1_2_PDO
yggN	2	2	2	No_stress;Stress_Anaerobic	LB;M63_Glucose
dmlA	2	2	2	No_stress;Stress_.N.Methyl.N9.nitro.N.nitrosoguanidine	M9_Glycerol;LBK_Maltose
fklB.cycA	2	2	5	No_stress;Stress_Heat_high	Davis_Sodium Acetate;M9_Glycerol
torA	2	2	2	Stress_Cefoxitin;Stress_.N.Methyl.N9.nitro.N.nitrosoguanidine	M9_Glucose;M9;Biotin_Glucose
smf	2	2	5	No_stress;Stress_Ampicillin	M9_Glycerol;NA
yeeA	2	2	2	No_stress;Stress_.N.Methyl.N9.nitro.N.nitrosoguanidine	M9_Glycerol;M9;Biotin_Glucose
yhjX	2	2	3	No_stress;Stress_Acid	M9_Glycerol;M9_L;1_2_PDO
yhjY	2	2	2	No_stress;Stress_Acid	M9_Glycerol;M9_L;1_2_PDO
modA	2	2	2	No_stress;Stress_Anaerobic	M63_Glucose;M9_Glycerol
yebQ	2	2	2	No_stress;Stress_.N.Methyl.N9.nitro.N.nitrosoguanidine	M9_Glycerol;LBK_Maltose
ymgE	2	2	2	No_stress;Stress_Acid	M9_Glycerol;M9_L;1_2_PDO
garR	2	2	2	No_stress;Stress_.N.Methyl.N9.nitro.N.nitrosoguanidine	LB;LBK_Maltose
yiaC	2	2	2	No_stress;Stress_Acid	M9_Glycerol;M9_L;1_2_PDO
flhC	2	2	3	No_stress;Stress_Anaerobic	M63_Glucose;M9_Glycerol
cheY	2	2	2	No_stress;Stress_.N.Methyl.N9.nitro.N.nitrosoguanidine	M9_Glycerol;LBK_Maltose
yfbK	2	2	2	No_stress;Stress_.N.Methyl.N9.nitro.N.nitrosoguanidine	LB;MS;Minimal_Glucose
yfiF	2	2	8	No_stress;Stress_Anaerobic	M63_Glucose;M9_Glycerol
cutC	2	2	3	No_stress;Stress_Anaerobic	M63_Glucose;M9_Glycerol
nlpC	2	2	3	No_stress;Stress_Anaerobic	M63_Glucose;M9_Glycerol
asnT.yeeJ	2	2	2	Stress_Anaerobic;Stress_Cefoxitin	M9_Glucose;M63_Glucose
yejK	2	2	3	No_stress;Stress_Anaerobic	M63_Glucose;M9_Glycerol
ydjJ	2	2	3	No_stress;Stress_Anaerobic	M63_Glucose;M9_Glycerol
ydiM	2	2	2	No_stress;Stress_Anaerobic	M63_Glucose;M9_Glycerol
yiaF	2	2	2	No_stress;Stress_Acid	M9_Glycerol;M9_L;1_2_PDO
opgC	2	2	2	Stress_Cefoxitin;Stress_.N.Methyl.N9.nitro.N.nitrosoguanidine	M9_Glucose;M9;Biotin_Glucose
hokA	2	2	2	No_stress;Stress_Acid	M9_Glycerol;M9_L;1_2_PDO
mdtG	2	2	3	No_stress;Stress_.N.Methyl.N9.nitro.N.nitrosoguanidine	M9_Glycerol;M9;Biotin_Glucose
ydcL	2	2	2	No_stress;Stress_Ampicillin	M9_Glycerol;NA
yhbU	2	2	2	No_stress;Stress_.N.Methyl.N9.nitro.N.nitrosoguanidine	M9_Glycerol;MS;Minimal_Glucose
tdh	2	2	2	No_stress;Stress_.N.Methyl.N9.nitro.N.nitrosoguanidine	LB;M9;Biotin_Glucose
ydgK	2	2	2	No_stress;Stress_Ampicillin	M9_Glycerol;NA
ynjE	2	2	3	No_stress;Stress_Cefoxitin	M9_Glucose;M9_Glycerol
baeS	2	2	10	No_stress;Stress_.N.Methyl.N9.nitro.N.nitrosoguanidine	M9_Glycerol;LBK_Maltose
ydiB	2	2	2	No_stress;Stress_Ampicillin	M9_Glycerol;NA
mipA.yeaG	2	2	2	No_stress;Stress_Cefoxitin	M9_Glucose;M9_Glycerol
alaC	2	2	2	No_stress;Stress_Cefoxitin	M9_Glucose;M9_Glycerol
ycjO	2	2	2	Stress_Cefoxitin;Stress_.N.Methyl.N9.nitro.N.nitrosoguanidine	M9_Glucose;M9;Biotin_Glucose
rhtC	2	2	2	No_stress;Stress_Anaerobic	LB;M63_Glucose
tehA	2	2	2	No_stress;Stress_Cefoxitin	M9_Glucose;M9_Glycerol
nrdB	2	2	2	No_stress;Stress_.N.Methyl.N9.nitro.N.nitrosoguanidine	M9_Glycerol;LBK_Maltose
mdtB	2	2	10	No_stress;Stress_Cefoxitin	M9_Glucose;M9_Glycerol
mdtD	2	2	10	No_stress;Stress_Cefoxitin	M9_Glucose;M9_Glycerol
yhbY	2	2	2	No_stress;Stress_Ampicillin	LB;NA
ascF	2	2	3	No_stress;Stress_.N.Methyl.N9.nitro.N.nitrosoguanidine	M9_Glycerol;LBK_Maltose
bax	2	2	2	Stress_Acid;Stress_.N.Methyl.N9.nitro.N.nitrosoguanidine	M9;Biotin_Glucose;M9_L;1_2_PDO
ascG	2	2	2	No_stress;Stress_Cefoxitin	M9_Glucose;M9_Glycerol
avtA	2	2	2	Stress_Acid;Stress_.N.Methyl.N9.nitro.N.nitrosoguanidine	M9;Biotin_Glucose;M9_L;1_2_PDO
ysaA	2	2	2	Stress_Acid;Stress_.N.Methyl.N9.nitro.N.nitrosoguanidine	M9;Biotin_Glucose;M9_L;1_2_PDO
ada	2	2	2	No_stress;Stress_Cefoxitin	M9_Glucose;M9_Glycerol
yiaJ	2	2	2	Stress_Acid;Stress_.N.Methyl.N9.nitro.N.nitrosoguanidine	M9;Biotin_Glucose;M9_L;1_2_PDO
yfcF	2	2	4	No_stress;Stress_Cefoxitin	M9_Glucose;M9_Glycerol
gshA	2	2	2	No_stress;Stress_.N.Methyl.N9.nitro.N.nitrosoguanidine	M9_Glycerol;LBK_Maltose
yiaL	2	2	2	Stress_Acid;Stress_.N.Methyl.N9.nitro.N.nitrosoguanidine	M9;Biotin_Glucose;M9_L;1_2_PDO
flk	2	2	2	No_stress;Stress_Cefoxitin	M9_Glucose;M9_Glycerol
xanP	2	2	3	No_stress;Stress_.N.Methyl.N9.nitro.N.nitrosoguanidine	LB;M9;Biotin_Glucose
ppdB	2	2	2	No_stress;Stress_.N.Methyl.N9.nitro.N.nitrosoguanidine	M9_Glycerol;LBK_Maltose
sgbE	2	2	3	No_stress;Stress_Acid	M9_Glycerol;M9_L;1_2_PDO
ydiP	2	2	2	No_stress;Stress_Cefoxitin	M9_Glucose;M9_Glycerol
yeaW	2	2	2	No_stress;Stress_Cefoxitin	M9_Glucose;M9_Glycerol
speG	2	2	2	No_stress;Stress_.N.Methyl.N9.nitro.N.nitrosoguanidine	M9_Glycerol;M9;Biotin_Glucose
fecR	2	2	3	No_stress;Stress_Cefoxitin	M9_Glucose;LB
ynfH	2	2	2	No_stress;Stress_.N.Methyl.N9.nitro.N.nitrosoguanidine	M9_Glycerol;M9;Biotin_Glucose
yjiR	2	2	3	No_stress;Stress_.N.Methyl.N9.nitro.N.nitrosoguanidine	LB;MS;Minimal_Glucose
yfjR	2	2	2	No_stress;Stress_Cefoxitin	M9_Glucose;M63_Glucose
gudP	2	2	2	Stress_Anaerobic;Stress_.N.Methyl.N9.nitro.N.nitrosoguanidine	M63_Glucose;M9;Biotin_Glucose
chbR	2	2	2	No_stress;Stress_.N.Methyl.N9.nitro.N.nitrosoguanidine	M9_Glycerol;M9;Biotin_Glucose
zwf	2	2	3	No_stress;Stress_Cefoxitin	M9_Glucose;M9_Glycerol
agaC	2	2	2	No_stress;Stress_.N.Methyl.N9.nitro.N.nitrosoguanidine	M9_Glycerol;M9;Biotin_Glucose
mepM	2	2	2	No_stress;Stress_Cefoxitin	M9_Glucose;M9_Glycerol
ydjF	2	2	2	No_stress;Stress_.N.Methyl.N9.nitro.N.nitrosoguanidine	M9_Glycerol;M9;Biotin_Glucose
yebC	2	2	2	No_stress;Stress_Cefoxitin	M9_Glucose;M9_Glycerol
yeaD	2	2	2	No_stress;Stress_Cefoxitin	M9_Glucose;M9_Glycerol
livH	2	2	6	No_stress;Stress_.N.Methyl.N9.nitro.N.nitrosoguanidine	M9_Glycerol;LBK_Maltose
yeaK	2	2	2	No_stress;Stress_Cefoxitin	M9_Glucose;M9_Glycerol
plsC	2	2	2	No_stress;Stress_Cefoxitin	M9_Glucose;M63_Glucose
kbaZ	2	2	2	No_stress;Stress_Anaerobic	M63_Glucose;M9_Glycerol
glcF	2	2	4	No_stress;Stress_.N.Methyl.N9.nitro.N.nitrosoguanidine	M9_Glycerol;M9;Biotin_Glucose
yfaS	2	2	3	No_stress;Stress_Cefoxitin	M9_Glucose;M9_Glycerol
yghU	2	2	4	No_stress;Stress_Cefoxitin	M9_Glucose;M9_Glycerol
dacD	2	2	2	No_stress;Stress_.N.Methyl.N9.nitro.N.nitrosoguanidine	M9_Glycerol;M9;Biotin_Glucose
trmH	2	2	2	Stress_Anaerobic;Stress_.N.Methyl.N9.nitro.N.nitrosoguanidine	M63_Glucose;M9;Biotin_Glucose
yibL	2	2	2	No_stress;Stress_.N.Methyl.N9.nitro.N.nitrosoguanidine	M9_Glycerol;M9;Biotin_Glucose
waaG	2	2	2	No_stress;Stress_.N.Methyl.N9.nitro.N.nitrosoguanidine	M63_Glucose;M9;Biotin_Glucose
acrF	2	2	6	No_stress;Stress_Cefoxitin	M9_Glucose;M9_Glycerol
secB	2	2	3	No_stress;Stress_.N.Methyl.N9.nitro.N.nitrosoguanidine	M9_Glycerol;M9;Biotin_Glucose
yiiE	2	2	2	No_stress;Stress_Anaerobic	M63_Glucose;M9_Glycerol
hyfR	2	2	2	No_stress;Stress_Cefoxitin	M9_Glucose;M9_Glycerol
sfmC	2	2	9	No_stress;Stress_Anaerobic	M63_Glucose;M9_Glycerol
nuoJ	2	2	2	No_stress;Stress_Cefoxitin	M9_Glucose;LB
yjjG.prfC	2	2	2	Stress_Anaerobic;Stress_Cefoxitin	M9_Glucose;M63_Glucose
eutC	2	2	2	No_stress;Stress_.N.Methyl.N9.nitro.N.nitrosoguanidine	M9_Glycerol;M9;Biotin_Glucose
yejE	2	2	3	No_stress;Stress_Cefoxitin	M9_Glucose;M9_Glycerol
ygaU	2	2	2	No_stress;Stress_.N.Methyl.N9.nitro.N.nitrosoguanidine	M9_Glycerol;M9;Biotin_Glucose
purH	2	2	2	No_stress;Stress_Cefoxitin	M9_Glucose;M9_Glycerol
mtr	2	2	4	No_stress;Stress_.N.Methyl.N9.nitro.N.nitrosoguanidine	M9_Glycerol;M9;Biotin_Glucose
malE	2	2	2	No_stress;Stress_.N.Methyl.N9.nitro.N.nitrosoguanidine	M9_Glycerol;LBK_Maltose
hcaR	2	2	2	No_stress;Stress_Cefoxitin	M9_Glucose;LB
glpC	2	2	3	No_stress;Stress_Cefoxitin	M9_Glucose;M9_Glycerol
basS	2	2	4	No_stress;Stress_.N.Methyl.N9.nitro.N.nitrosoguanidine	M9_Glycerol;LBK_Maltose
psd	2	2	2	Stress_Anaerobic;Stress_.N.Methyl.N9.nitro.N.nitrosoguanidine	M63_Glucose;M9;Biotin_Glucose
bglG	2	2	2	No_stress;Stress_.N.Methyl.N9.nitro.N.nitrosoguanidine	M9_Glycerol;M9;Biotin_Glucose
glvG	2	2	5	No_stress;Stress_.N.Methyl.N9.nitro.N.nitrosoguanidine	M9_Glycerol;M9;Biotin_Glucose
ubiH	2	2	2	No_stress;Stress_.N.Methyl.N9.nitro.N.nitrosoguanidine	LB;M9;Biotin_Glucose
grpE	2	2	2	No_stress;Stress_.N.Methyl.N9.nitro.N.nitrosoguanidine	M9_Glycerol;M9;Biotin_Glucose
accD	2	2	2	No_stress;Stress_Cefoxitin	M9_Glucose;M9_Glycerol
rffG	2	2	3	No_stress;Stress_.N.Methyl.N9.nitro.N.nitrosoguanidine	M9_Glycerol;M9;Biotin_Glucose
ygfI	2	2	2	No_stress;Stress_Cefoxitin	M9_Glucose;M9_Glycerol
truC	2	2	2	No_stress;Stress_.N.Methyl.N9.nitro.N.nitrosoguanidine	M9_Glycerol;M9;Biotin_Glucose
glcD	2	2	3	No_stress;Stress_Cefoxitin	M9_Glucose;M9_Glycerol
nanS	2	2	3	No_stress;Stress_.N.Methyl.N9.nitro.N.nitrosoguanidine	M9_Glycerol;M9;Biotin_Glucose
yjbB	2	2	3	No_stress;Stress_.N.Methyl.N9.nitro.N.nitrosoguanidine	M9_Glycerol;M9;Biotin_Glucose
ugpB	2	2	6	No_stress;Stress_.N.Methyl.N9.nitro.N.nitrosoguanidine	M9_Glycerol;M9;Biotin_Glucose
nikA	2	2	6	No_stress;Stress_.N.Methyl.N9.nitro.N.nitrosoguanidine	M9_Glycerol;M9;Biotin_Glucose
livM	2	2	6	No_stress;Stress_.N.Methyl.N9.nitro.N.nitrosoguanidine	M9_Glycerol;M9;Biotin_Glucose
yrbG	2	2	2	No_stress;Stress_Cefoxitin	M9_Glucose;M9_Glycerol
fumB	2	2	4	No_stress;Stress_.N.Methyl.N9.nitro.N.nitrosoguanidine	M9_Glycerol;M9;Biotin_Glucose
yihG	2	2	2	No_stress;Stress_Cefoxitin	M9_Glucose;LB
ygcE	2	2	2	No_stress;Stress_Cefoxitin	M9_Glucose;M9_Glycerol
yhcC	2	2	2	No_stress;Stress_.N.Methyl.N9.nitro.N.nitrosoguanidine	M9_Glycerol;M9;Biotin_Glucose
yjjP	2	2	2	No_stress;Stress_Cefoxitin	M9_Glucose;M9_Glycerol
rplE	2	2	2	No_stress;Stress_.N.Methyl.N9.nitro.N.nitrosoguanidine	M9_Glycerol;M9;Biotin_Glucose
ulaA	2	2	2	No_stress;Stress_.N.Methyl.N9.nitro.N.nitrosoguanidine	LB;M9;Biotin_Glucose
rplN	2	2	2	No_stress;Stress_.N.Methyl.N9.nitro.N.nitrosoguanidine	M9_Glycerol;M9;Biotin_Glucose
elbB	2	2	3	No_stress;Stress_Cefoxitin	M9_Glucose;M9_Glycerol
opgB	2	2	4	No_stress;Stress_.N.Methyl.N9.nitro.N.nitrosoguanidine	M9_Glycerol;M9;Biotin_Glucose
tusC	2	2	2	No_stress;Stress_.N.Methyl.N9.nitro.N.nitrosoguanidine	M9_Glycerol;M9;Biotin_Glucose
yhhS	2	2	7	No_stress;Stress_.N.Methyl.N9.nitro.N.nitrosoguanidine	M9_Glycerol;M9;Biotin_Glucose
ttdR	2	2	2	No_stress;Stress_Cefoxitin	M9_Glucose;M9_Glycerol
fic	2	2	2	No_stress;Stress_.N.Methyl.N9.nitro.N.nitrosoguanidine	M9_Glycerol;M9;Biotin_Glucose
nirB	2	2	2	No_stress;Stress_.N.Methyl.N9.nitro.N.nitrosoguanidine	M9_Glycerol;M9;Biotin_Glucose
frlB	2	2	2	No_stress;Stress_.N.Methyl.N9.nitro.N.nitrosoguanidine	M9_Glycerol;M9;Biotin_Glucose
gph	2	2	2	No_stress;Stress_.N.Methyl.N9.nitro.N.nitrosoguanidine	M9_Glycerol;M9;Biotin_Glucose
rpe	2	2	2	No_stress;Stress_.N.Methyl.N9.nitro.N.nitrosoguanidine	M9_Glycerol;M9;Biotin_Glucose
damX	2	2	3	No_stress;Stress_.N.Methyl.N9.nitro.N.nitrosoguanidine	M9_Glycerol;M9;Biotin_Glucose
mrcA	2	2	2	No_stress;Stress_.N.Methyl.N9.nitro.N.nitrosoguanidine	M9_Glycerol;M9;Biotin_Glucose
degS	2	2	2	No_stress;Stress_Cefoxitin	M9_Glucose;M9_Glycerol
yhgE	2	2	2	No_stress;Stress_.N.Methyl.N9.nitro.N.nitrosoguanidine	M9_Glycerol;M9;Biotin_Glucose
ligB	2	2	4	No_stress;Stress_.N.Methyl.N9.nitro.N.nitrosoguanidine	M9_Glycerol;M9;Biotin_Glucose
rplR	2	2	2	No_stress;Stress_Cefoxitin	M9_Glucose;M9_Glycerol
gspL	2	2	2	No_stress;Stress_Cefoxitin	M9_Glucose;M9_Glycerol
yhfA	2	2	2	No_stress;Stress_Cefoxitin	M9_Glucose;M9_Glycerol
frlA	2	2	2	No_stress;Stress_Cefoxitin	M9_Glucose;M9_Glycerol
nfuA	2	2	2	No_stress;Stress_.N.Methyl.N9.nitro.N.nitrosoguanidine	M9_Glycerol;M9;Biotin_Glucose
kdgK.yhjJ	2	2	2	No_stress;Stress_Cefoxitin	M9_Glucose;M9_Glycerol
yidJ	2	2	2	Stress_Cefoxitin;Stress_.N.Methyl.N9.nitro.N.nitrosoguanidine	M9_Glucose;M9;Biotin_Glucose
yibQ	2	2	2	Stress_Cefoxitin;Stress_.N.Methyl.N9.nitro.N.nitrosoguanidine	M9_Glucose;M9;Biotin_Glucose
asd	2	2	2	No_stress;Stress_.N.Methyl.N9.nitro.N.nitrosoguanidine	M9_Glycerol;M9;Biotin_Glucose
yhgN	2	2	3	No_stress;Stress_.N.Methyl.N9.nitro.N.nitrosoguanidine	M9_Glycerol;M9;Biotin_Glucose
gntU	2	2	3	No_stress;Stress_.N.Methyl.N9.nitro.N.nitrosoguanidine	M9_Glycerol;M9;Biotin_Glucose
frvA	2	2	2	No_stress;Stress_Cefoxitin	M9_Glucose;M9_Glycerol
yjdP	2	2	3	No_stress;Stress_Cefoxitin	M9_Glucose;M9_Glycerol
frdA	2	2	2	Stress_Cefoxitin;Stress_.N.Methyl.N9.nitro.N.nitrosoguanidine	M9_Glucose;M9;Biotin_Glucose
mpl	2	2	2	No_stress;Stress_Cefoxitin	M9_Glucose;M9_Glycerol
yjtD	2	2	3	No_stress;Stress_.N.Methyl.N9.nitro.N.nitrosoguanidine	M9_Glycerol;M9;Biotin_Glucose
creC	2	2	2	No_stress;Stress_Cefoxitin	M9_Glucose;M9_Glycerol
ftnA	2	2	2	No_stress;Stress_.N.Methyl.N9.nitro.N.nitrosoguanidine	M9_Glycerol;M9;Biotin_Glucose
waaL	2	2	2	No_stress;Stress_.N.Methyl.N9.nitro.N.nitrosoguanidine	M9_Glycerol;M9;Biotin_Glucose
setC	2	2	2	No_stress;Stress_.N.Methyl.N9.nitro.N.nitrosoguanidine	M9_Glycerol;M9;Biotin_Glucose
purE	2	2	2	No_stress;Stress_.N.Methyl.N9.nitro.N.nitrosoguanidine	M9_Glycerol;M9;Biotin_Glucose
aslB	2	2	2	No_stress;Stress_.N.Methyl.N9.nitro.N.nitrosoguanidine	M9_Glycerol;M9;Biotin_Glucose
yigF	2	2	2	No_stress;Stress_.N.Methyl.N9.nitro.N.nitrosoguanidine	M9_Glycerol;M9;Biotin_Glucose
rarD	2	2	2	No_stress;Stress_.N.Methyl.N9.nitro.N.nitrosoguanidine	M9_Glycerol;M9;Biotin_Glucose
phnK	2	2	4	No_stress;Stress_.N.Methyl.N9.nitro.N.nitrosoguanidine	M9_Glycerol;M9;Biotin_Glucose
dcuB	2	2	3	No_stress;Stress_.N.Methyl.N9.nitro.N.nitrosoguanidine	M9_Glycerol;M9;Biotin_Glucose
epmB	2	2	2	No_stress;Stress_.N.Methyl.N9.nitro.N.nitrosoguanidine	M9_Glycerol;M9;Biotin_Glucose
yjfC	2	2	2	No_stress;Stress_.N.Methyl.N9.nitro.N.nitrosoguanidine	M9_Glycerol;M9;Biotin_Glucose
icd	2	2	2	Stress_Acid;Stress_Sulfamethaxozole	M9_Glucose;NA
rsxD	2	2	2	Stress_100mM_H2O2;Stress_Tetracycline	M9_Glucose;M9_L;1_2_PDO
cyoB	2	2	6	Stress_Kanamycin;Stress_Tobramycin	M9_Glucose;NA
ygbT	2	2	2	No_stress;Stress_Chloramphenicol	M9_Glucose;NA
frdD	2	2	2	Stress_Ampicillin;Stress_Piperacillin	M9_Glucose;NA
insL1	2	2	5	No_stress;Stress_0.3M_NaCl	M9_Glycerol;M9_L;1_2_PDO
ynfE	2	2	2	Stress_Fusidic.acid;Stress_.N.Methyl.N9.nitro.N.nitrosoguanidine	M9_Glucose;LBK_Maltose
yggP	2	2	3	No_stress;Stress_Spectinomycin	M9_Glucose;LB
rpsE	2	2	4	No_stress;Stress_Spectinomycin	M9_Glucose;M9_Glycerol
folP	2	2	5	No_stress;Stress_Sulfamethaxozole	M9_Glucose;M9_Glycerol
rplV	2	2	2	No_stress;Stress_Clindamycin	M9_Glucose;M9_Glycerol
mokC.nhaA	2	1	19	No_stress;Stress_Heat_low	M9_Glycerol
ompF.asnS	2	1	4	No_stress;Stress_Heat_low	M9_Glycerol
ECB_00212	2	1	2	No_stress;Stress_Heat_low	M9_Glycerol
lon.hupB	2	1	12	No_stress;Stress_Heat_low	M9_Glycerol
polB	2	1	2	No_stress;Stress_Heat_low	M9_Glycerol
pdhR	2	1	2	No_stress;Stress_Heat_low	M9_Glycerol
gltL	2	1	8	No_stress;Stress_Heat_low	M9_Glycerol
cyoA	2	1	2	Stress_Kanamycin;Stress_Streptomycin	M9_Glucose
nhaR	2	1	3	No_stress;Stress_Anaerobic	M63_Glucose
yeeP.isrC	2	1	2	Stress_Ciprofloxacin;Stress_Nalidixic.Acid	NA
ECB_01992	2	1	11	No_stress;Stress_Heat_low	M9_Glycerol
ECB_00825	2	1	2	No_stress;Stress_Heat_low	M9_Glycerol
tesB.ybaY	2	1	6	No_stress;Stress_Heat_low	M9_Glycerol
cpsG	2	1	13	No_stress;Stress_Heat_low	M9_Glycerol
sucB	2	1	2	No_stress;Stress_Heat_low	M9_Glycerol
ybhJ	2	1	2	No_stress;Stress_Heat_low	M9_Glycerol
isrC	2	1	2	Stress_Chloranphenicol;Stress_Heat_low	M9_Glucose
ECB_01996	2	1	11	No_stress;Stress_Heat_low	M9_Glycerol
pflA.pflB	2	1	2	No_stress;Stress_Heat_low	M9_Glycerol
ynjA	2	1	2	No_stress;Stress_Heat_low	M9_Glycerol
ogrK.ECB_02013	2	1	2	No_stress;Stress_Heat_low	M9_Glycerol
thrS	2	1	2	No_stress;Stress_Heat_low	M9_Glycerol
ECB_01513.ECB_01523	2	1	2	No_stress;Stress_Heat_low	M9_Glycerol
gspF	2	1	2	No_stress;Stress_Heat_low	M9_Glycerol
gmr.rnb	2	1	2	No_stress;Stress_Heat_low	M9_Glycerol
ECB_00736.ECB_00737	2	1	3	No_stress;Stress_Heat_low	M9_Glycerol
nth.ydgR	2	1	3	No_stress;Stress_Heat_low	M9_Glycerol
ydcU	2	1	2	No_stress;Stress_Heat_low	M9_Glycerol
rlmH	2	1	2	No_stress;Stress_Heat_low	M9_Glycerol
ybjE	2	1	6	No_stress;Stress_Heat_low	M9_Glycerol
ECB_01413	2	1	2	No_stress;Stress_Heat_low	M9_Glycerol
mngB.cydA	2	1	2	No_stress;Stress_Butanol	M63_Glucose
kpsD	2	1	5	No_stress;Stress_Heat_low	M9_Glycerol
yeeN.asnW	2	1	2	No_stress;Stress_Heat_low	M9_Glycerol
ECB_02798	2	1	9	No_stress;Stress_Heat_low	M9_Glycerol
wbbD	2	1	12	No_stress;Stress_Heat_low	M9_Glycerol
ECB_02821	2	1	10	No_stress;Stress_Heat_low	M9_Glycerol
flhA	2	1	2	No_stress;Stress_Heat_low	M9_Glycerol
glrK	2	1	9	No_stress;Stress_Heat_low	M9_Glycerol
rfbB	2	1	12	No_stress;Stress_Heat_low	M9_Glycerol
acrD.yffB	2	1	2	No_stress;Stress_Heat_low	M9_Glycerol
infB	2	1	7	No_stress;Stress_Heat_low	M9_Glycerol
ECB_02003	2	1	12	No_stress;Stress_Heat_low	M9_Glycerol
ansP.yncG	2	1	2	No_stress;Stress_Heat_low	M9_Glycerol
glsB	2	1	2	No_stress;Stress_Heat_low	M9_Glycerol
iscU	2	1	4	Stress_Heat_high;Stress_Heat_low	Davis_Sodium Acetate
purE.lpxH	2	1	3	No_stress;Stress_Anaerobic	M63_Glucose
cmoB	2	1	2	No_stress;Stress_Heat_low	M9_Glycerol
ECB_02008	2	1	11	No_stress;Stress_Heat_low	M9_Glycerol
ebgA	2	1	2	No_stress;Stress_Heat_low	M9_Glycerol
mntH.nupC	2	1	15	No_stress;Stress_Heat_low	M9_Glycerol
efeO	2	1	6	No_stress;Stress_Heat_low	M9_Glycerol
argE	2	1	2	No_stress;Stress_Heat_low	M9_Glycerol
sdaC	2	1	2	No_stress;Stress_Heat_low	M9_Glycerol
znuA	2	1	3	No_stress;Stress_Heat_low	M9_Glycerol
ECB_02804	2	1	8	No_stress;Stress_Heat_low	M9_Glycerol
iclR	2	1	17	No_stress;Stress_Heat_low	M9_Glycerol
galE	2	1	3	No_stress;Stress_Anaerobic	M63_Glucose
nupC.yfeA	2	1	16	No_stress;Stress_Heat_low	M9_Glycerol
yifB.ilvL	2	1	11	No_stress;Stress_Heat_low	M9_Glycerol
wbbC	2	1	12	No_stress;Stress_Heat_low	M9_Glycerol
yqeA	2	1	3	No_stress;Stress_Heat_low	M9_Glycerol
ECB_02002	2	1	11	No_stress;Stress_Heat_low	M9_Glycerol
yedW	2	1	2	No_stress;Stress_Heat_low	M9_Glycerol
tap	2	1	2	No_stress;Stress_Heat_low	M9_Glycerol
endA	2	1	2	No_stress;Stress_Heat_low	M9_Glycerol
murA	2	1	3	No_stress;Stress_Heat_low	M9_Glycerol
nagA	2	1	2	Stress_Cefoxitin;Stress_Heat_low	M9_Glucose
panB	2	1	2	Stress_Cefoxitin;Stress_Heat_low	M9_Glucose
ECB_01999	2	1	12	No_stress;Stress_Heat_low	M9_Glycerol
rrlB	2	1	2	No_stress;Stress_Heat_low	M9_Glycerol
rsmI	2	1	2	No_stress;Stress_Heat_low	M9_Glycerol
dctA.yhjK	2	1	8	No_stress;Stress_Heat_low	M9_Glycerol
nuoM	2	1	2	No_stress;Stress_Heat_low	M9_Glycerol
gspG	2	1	3	No_stress;Stress_Heat_low	M9_Glycerol
uspB.uspA	2	1	5	No_stress;Stress_Heat_low	M9_Glycerol
ECB_02512	2	1	3	No_stress;Stress_Heat_low	M9_Glycerol
yhiM.yhiN	2	1	2	No_stress;Stress_Heat_low	M9_Glycerol
hscA	2	1	4	Stress_Heat_high;Stress_Heat_low	Davis_Sodium Acetate
hslU	2	1	21	No_stress;Stress_Heat_low	M9_Glycerol
araE	2	1	5	No_stress;Stress_Heat_low	M9_Glycerol
purL.yfhD	2	1	5	No_stress;Stress_Heat_low	M9_Glycerol
hycE	2	1	3	No_stress;Stress_Heat_low	M9_Glycerol
rplU.ispB	2	1	3	No_stress;Stress_Heat_low	M9_Glycerol
rtn	2	1	2	No_stress;Stress_Heat_low	M9_Glycerol
yjaH	2	1	10	No_stress;Stress_Heat_low	M9_Glycerol
hypE	2	1	3	No_stress;Stress_Heat_low	M9_Glycerol
ECB_02800	2	1	2	No_stress;Stress_Heat_low	M9_Glycerol
ftsP	2	1	2	No_stress;Stress_Heat_low	M9_Glycerol
yjaG.hupA	2	1	2	No_stress;Stress_Heat_low	M9_Glycerol
mdtN	2	1	2	No_stress;Stress_Heat_low	M9_Glycerol
dapA.gcvR	2	1	2	No_stress;Stress_Heat_low	M9_Glycerol
ubiB	2	1	3	No_stress;Stress_Heat_low	M9_Glycerol
rsmD	2	1	6	No_stress;Stress_Heat_low	M9_Glycerol
epmA	2	1	2	No_stress;Stress_Heat_low	M9_Glycerol
yjhC	2	1	2	No_stress;Stress_Heat_low	M9_Glycerol
ybcV	2	1	2	Stress_Cefoxitin;Stress_Nitrofurantoin	M9_Glucose
dtpA.gst	2	1	7	No_stress;Stress_Heat_low	M9_Glycerol
ECB_04076	2	1	2	No_stress;Stress_Heat_low	M9_Glycerol
ECB_00624	2	1	5	No_stress;Stress_Heat_low	M9_Glycerol
csgC.ymdA	2	1	3	No_stress;Stress_Anaerobic	M63_Glucose
rpsC	2	1	2	No_stress;Stress_Heat_low	M9_Glycerol
hsdR	2	1	10	No_stress;Stress_Heat_low	M9_Glycerol
ftsH	2	1	10	No_stress;Stress_Heat_low	M9_Glycerol
grxB	2	1	3	No_stress;Stress_Anaerobic	M63_Glucose
IS1_insB.ESCRE4497	2	1	2	No_stress;Stress_Heat_low	M9_Glycerol
ECB_04210	2	1	2	No_stress;Stress_Heat_low	M9_Glycerol
lolE	2	1	3	No_stress;Stress_Anaerobic	M63_Glucose
nanC	2	1	3	No_stress;Stress_Heat_low	M9_Glycerol
treA.dhaM	2	1	3	No_stress;Stress_Anaerobic	M63_Glucose
ydbH	2	1	3	No_stress;Stress_Anaerobic	M63_Glucose
ybiV	2	1	2	No_stress;Stress_Heat_low	M9_Glycerol
yaiC	2	1	2	Stress_Kanamycin;Stress_Tobramycin	NA
uxaB	2	1	3	No_stress;Stress_Anaerobic	M63_Glucose
IS3_insE.serX	2	1	2	No_stress;Stress_Heat_low	M9_Glycerol
ravA.kup	2	1	2	Stress_Cefoxitin;Stress_Heat_low	M9_Glucose
ftnB.yecJ	2	1	3	No_stress;Stress_Anaerobic	M63_Glucose
ypfJ	2	1	3	No_stress;Stress_Anaerobic	M63_Glucose
puuD	2	1	2	No_stress;Stress_Heat_low	M9_Glycerol
focA	2	1	2	Stress_Cefoxitin;Stress_Heat_low	M9_Glucose
intA	2	1	3	No_stress;Stress_Anaerobic	M63_Glucose
ydcR	2	1	2	No_stress;Stress_Heat_low	M9_Glycerol
argZ.argY	2	1	3	No_stress;Stress_Anaerobic	M63_Glucose
iap.ygbF	2	1	3	No_stress;Stress_Anaerobic	M63_Glucose
queF.ygdH	2	1	3	No_stress;Stress_Anaerobic	M63_Glucose
fimE	2	1	9	No_stress;Stress_Heat_low	M9_Glycerol
yebS	2	1	2	No_stress;Stress_Heat_low	M9_Glycerol
speC.yqgA	2	1	3	No_stress;Stress_Anaerobic	M63_Glucose
gltT.rrlB	2	1	2	Stress_Cefoxitin;Stress_Heat_low	M9_Glucose
yqhC	2	1	3	No_stress;Stress_Anaerobic	M63_Glucose
yhbX.leuU	2	1	3	No_stress;Stress_Anaerobic	M63_Glucose
yhhA	2	1	6	No_stress;Stress_Heat_low	M9_Glycerol
xerC	2	1	3	No_stress;Stress_Anaerobic	M63_Glucose
yigG.rarD	2	1	3	No_stress;Stress_Anaerobic	M63_Glucose
cytR	2	1	3	No_stress;Stress_Anaerobic	M63_Glucose
thiE	2	1	3	No_stress;Stress_Anaerobic	M63_Glucose
ECB_03714	2	1	2	No_stress;Stress_Heat_low	M9_Glycerol
typA.yihL	2	1	2	No_stress;Stress_Heat_low	M9_Glycerol
glyV.glyX	2	1	3	No_stress;Stress_Anaerobic	M63_Glucose
insD.yjgZ	2	1	3	No_stress;Stress_Anaerobic	M63_Glucose
yedD	2	1	3	No_stress;Stress_Anaerobic	M63_Glucose
ydhB	2	1	3	No_stress;Stress_Anaerobic	M63_Glucose
ydfI.ydfK	2	1	3	No_stress;Stress_Anaerobic	M63_Glucose
leuX.insC	2	1	3	No_stress;Stress_Anaerobic	M63_Glucose
sfmC.fimD	2	1	2	No_stress;Stress_Anaerobic	M63_Glucose
yfjM.rnlA	2	1	2	No_stress;Stress_Anaerobic	M63_Glucose
ydgC	2	1	3	Stress_Heat_low;Stress_Sulfamonomethoxine	M9_Glucose
sseA	2	1	2	Stress_Ciprofloxacin;Stress_Heat_low	M9_Glucose
cydA	2	1	2	Stress_Amikacin;Stress_Heat_low	M9_Glucose
ychO	2	1	2	Stress_Cefoxitin;Stress_Nalidixic.acid	M9_Glucose
ybeF	1	4	15	No_stress	LB;M63_Glucose;M9_Glycerol;NA
argR	1	3	5	No_stress	M9_Glycerol;Davis_D;Gluconate;M9;Biotin_Xylose
yneE	1	3	3	No_stress	Davis_Glucose;M9_Glycerol;NA
hns	1	3	10	No_stress	LB;M9_Glycerol;NA
focA.ycaO	1	3	5	No_stress	Gut_in_vivo;LB;M9_Glycerol
ykfH	1	3	3	Stress_.N.Methyl.N9.nitro.N.nitrosoguanidine	M9;Biotin_Glucose;LBK_Maltose;MS;Minimal_Glucose
kgtP	1	3	4	No_stress	M63_Glucose;M9_Glycerol;RPMI
rhtA	1	3	5	No_stress	M63_Glucose;M9_Glycerol;NA
trkG	1	3	4	No_stress	LB;M9_Glycerol;NA
mntP	1	3	4	No_stress	Gut_in_vivo;LB;M9_Glycerol
rlmA	1	3	3	No_stress	Gut_in_vivo;M9_Glycerol;NA
ylbE_1	1	3	3	Stress_.N.Methyl.N9.nitro.N.nitrosoguanidine	M9;Biotin_Glucose;LBK_Maltose;MS;Minimal_Glucose
yobF	1	3	5	No_stress	Gut_in_vivo;LB;M9_Glycerol
yjiJ	1	3	12	No_stress	LB;M9_Glycerol;NA
ydeT	1	3	3	Stress_.N.Methyl.N9.nitro.N.nitrosoguanidine	M9;Biotin_Glucose;LBK_Maltose;MS;Minimal_Glucose
yahK	1	3	4	No_stress	LB;M63_Glucose;M9_Glycerol
flgF	1	3	5	No_stress	LB;M63_Glucose;M9_Glycerol
yfdE	1	3	3	No_stress	LB;M63_Glucose;M9_Glycerol
hscC	1	3	5	No_stress	LB;M63_Glucose;M9_Glycerol
btuE	1	3	3	No_stress	LB;M63_Glucose;M9_Glycerol
mokB.trg	1	2	17	No_stress	M63_Glucose;M9_Glycerol
aroA.ycaL	1	2	2	No_stress	M9_Glycerol;NA
sthA	1	2	2	No_stress	M9_Glycerol;MMA_Glucose
cbpA	1	2	2	Stress_Heat_low	M9_Glucose;M9_Glycerol
cvrA	1	2	2	No_stress	M9_Glycerol;Davis_D;Gluconate
mliC	1	2	2	No_stress	M9_Glycerol;M9;Biotin_Glucose
ECB_02832	1	2	9	No_stress	M9_Glycerol;M9;Biotin_Glucose
slyD	1	2	2	No_stress	M9_Glycerol;NA
ogrK	1	2	11	No_stress	M9_Glycerol;NA
acpP	1	2	2	No_stress	M9_Glycerol;RPMI
flhD	1	2	2	No_stress	M9_Glycerol;M9;Biotin_Xylose
ptsG	1	2	2	No_stress	M9_Glycerol;NA
dapF	1	2	2	No_stress	LB;NA
fhlA	1	2	2	No_stress	M9_Glycerol;NA
frvB	1	2	2	No_stress	M9_Glycerol;NA
atoS	1	2	7	No_stress	M9_Glycerol;RPMI
gcd	1	2	5	No_stress	LB;M9_Glycerol
ygaH.mprA	1	2	2	Stress_Heat_low	M9_Glucose;M9_Glycerol
ydjO	1	2	3	No_stress	M9_Glycerol;RPMI
infC	1	2	2	No_stress	M9_Glycerol;RPMI
fadE	1	2	12	No_stress	LB;M9_Glycerol
leuA	1	2	8	No_stress	M63_Glucose;M9_Glycerol
fabR	1	2	2	No_stress	M9_Glycerol;M9;Biotin_Xylose
iap	1	2	5	No_stress	LB;M9_Glycerol
crr	1	2	2	No_stress	M9_Glycerol;NA
ybdN	1	2	2	No_stress	M9_Glycerol;NA
menC	1	2	12	No_stress	LB;M9_Glycerol
yobD	1	2	2	No_stress	Gut_in_vivo;M9_Glycerol
wcaA	1	2	2	No_stress	LB;RPMI
yeaR	1	2	5	No_stress	LB;M9_Glycerol
pgl	1	2	3	No_stress	LB;M63_Glucose
ydcI	1	2	2	No_stress	M9_Glycerol;RPMI
ftsE	1	2	6	No_stress	Davis_Sodium Acetate;M9_Glycerol
wecA	1	2	3	No_stress	LB;M9_Glycerol
flgK	1	2	6	No_stress	LB;M9_Glycerol
yjbM	1	2	2	No_stress	LB;RPMI
glnS.ybfM	1	2	2	No_stress	M9_Glycerol;NA
abrB	1	2	3	No_stress	LB;M9_Glycerol
ybiO	1	2	2	Stress_Heat_low	M9_Glucose;M9_Glycerol
cspC	1	2	6	No_stress	Gut_in_vivo;M9_Glycerol
yjiN	1	2	11	No_stress	LB;M9_Glycerol
melA	1	2	3	No_stress	M9_Glycerol;NA
yraK	1	2	2	No_stress	M9_Glycerol;NA
yqaB	1	2	2	Stress_.N.Methyl.N9.nitro.N.nitrosoguanidine	LBK_Maltose;MS;Minimal_Glucose
murF	1	2	4	No_stress	LB;M9_Glycerol
fepB	1	2	2	No_stress	M9_Glycerol;NA
evgA	1	2	2	No_stress	LB;M9_Glycerol
yafE	1	2	5	No_stress	M63_Glucose;M9_Glycerol
uxuB	1	2	10	No_stress	M9_Glycerol;NA
fadD	1	2	3	No_stress	M9_Glycerol;NA
gltT	1	2	2	No_stress	M9_Glycerol;NA
yhiD	1	2	6	No_stress	Davis_Sodium Acetate;M9_Glycerol
mgrB	1	2	2	No_stress	Gut_in_vivo;M9_Glycerol
ygbN	1	2	3	No_stress	M9_Glycerol;NA
tomB	1	2	3	No_stress	LB;M9_Glycerol
yecN	1	2	3	No_stress	M9_Glycerol;NA
wcaN	1	2	12	No_stress	M9_Glycerol;NA
rhsD	1	2	3	No_stress	LB;NA
exuR	1	2	2	No_stress	M9_Glycerol;NA
yobH	1	2	2	No_stress	Gut_in_vivo;M9_Glycerol
allD	1	2	2	No_stress	LB;M9_Glycerol
malI.malX	1	2	2	No_stress	M9_Glycerol;NA
kdgR	1	2	2	No_stress	Gut_in_vivo;M9_Glycerol
ynfF	1	2	2	Stress_.N.Methyl.N9.nitro.N.nitrosoguanidine	M9;Biotin_Glucose;LBK_Maltose
uvrC	1	2	3	No_stress	M9_Glycerol;NA
hycB	1	2	2	No_stress	M9_Glycerol;NA
nikD	1	2	7	No_stress	M9_Glycerol;NA
ygcU	1	2	5	No_stress	LB;NA
accC.acpP	1	2	3	No_stress	M9_Glycerol;NA
phnC	1	2	4	No_stress	M9_Glycerol;NA
yjhP	1	2	4	No_stress	M9_Glycerol;NA
yadG	1	2	2	No_stress	LB;M9_Glycerol
lacI	1	2	2	No_stress	LB;M9_Glycerol
ycjT	1	2	2	No_stress	M9_Glycerol;NA
purP	1	2	3	No_stress	M9_Glycerol;NA
dauA	1	2	2	No_stress	M9_Glycerol;NA
ydcF	1	2	3	No_stress	M9_Glycerol;NA
rpoN	1	2	2	No_stress	M9_Glycerol;NA
ycgB.dadA	1	2	2	No_stress	M63_Glucose;NA
gspE	1	2	2	No_stress	M9_Glycerol;NA
rpsG	1	2	16	No_stress	LB;M9_Glycerol
ansA	1	2	2	No_stress	M9_Glycerol;NA
pflC	1	2	5	No_stress	LB;M9_Glycerol
yehY	1	2	2	No_stress	M63_Glucose;M9_Glycerol
tsaB	1	2	2	No_stress	M9_Glycerol;NA
rof	1	2	2	No_stress	LB;M9_Glycerol
yhfW	1	2	2	No_stress	M9_Glycerol;NA
yifE	1	2	2	Stress_Butanol	M63_Glucose;M9;III_Glucose
atoA	1	2	4	No_stress	M9_Glycerol;NA
yiaU	1	2	4	No_stress	LB;M9_Glycerol
feoB	1	2	4	No_stress	LB;M9_Glycerol
phoU	1	2	3	No_stress	M9_Glycerol;NA
amiA	1	2	2	No_stress	M9_Glycerol;NA
cbrA	1	2	2	Stress_.N.Methyl.N9.nitro.N.nitrosoguanidine	M9;Biotin_Glucose;MS;Minimal_Glucose
malS.avtA	1	2	2	No_stress	M9_Glycerol;NA
ykgA	1	2	2	No_stress	LB;M9_Glycerol
rsmE	1	2	4	No_stress	M9_Glycerol;NA
ydiY	1	2	6	No_stress	M63_Glucose;M9_Glycerol
ttdT	1	2	5	No_stress	M9_Glycerol;NA
yhaM	1	2	2	No_stress	M9_Glycerol;NA
ddpA	1	2	2	Stress_.N.Methyl.N9.nitro.N.nitrosoguanidine	M9;Biotin_Glucose;LBK_Maltose
tdcG	1	2	2	No_stress	M9_Glycerol;NA
kefB	1	2	6	No_stress	M9_Glycerol;NA
gsiA	1	2	2	No_stress	M63_Glucose;M9_Glycerol
mntR	1	2	2	No_stress	M63_Glucose;M9_Glycerol
citA	1	2	5	No_stress	LB;M9_Glycerol
dcuR	1	2	3	No_stress	M9_Glycerol;NA
ispB	1	2	3	No_stress	LB;M9_Glycerol
yjjL	1	2	5	No_stress	M9_Glycerol;NA
gadB	1	2	2	No_stress	LB;M9_Glycerol
ydfJ	1	2	3	No_stress	LB;M9_Glycerol
yjeM	1	2	10	No_stress	M63_Glucose;M9_Glycerol
yhdN	1	2	2	No_stress	LB;M9_Glycerol
rsmF	1	2	4	No_stress	LB;M9_Glycerol
hchA	1	2	3	No_stress	LB;M9_Glycerol
entS	1	2	3	No_stress	LB;M9_Glycerol
yhfT	1	2	4	No_stress	M63_Glucose;M9_Glycerol
dtpD	1	2	2	No_stress	LB;M9_Glycerol
yecT	1	2	3	No_stress	LB;M9_Glycerol
frc	1	2	3	No_stress	LB;M9_Glycerol
ycgV.ychF	1	2	3	No_stress	LB;M9_Glycerol
dam	1	2	2	No_stress	LB;M9_Glycerol
asnB.nagD	1	2	3	No_stress	LB;M9_Glycerol
ybgI	1	2	3	No_stress	LB;M63_Glucose
yghG	1	2	3	No_stress	LB;M9_Glycerol
ompA	1	2	2	No_stress	M63_Glucose;M9_Glycerol
citD	1	2	3	No_stress	LB;M9_Glycerol
ltaE	1	2	2	No_stress	LB;M9_Glycerol
aer	1	2	3	No_stress	LB;M9_Glycerol
metR	1	2	2	No_stress	LB;M9_Glycerol
elfG	1	2	2	No_stress	M63_Glucose;M9_Glycerol
opgD	1	2	2	No_stress	LB;M9_Glycerol
gltA.sdhC	1	2	2	No_stress	LB;M9_Glycerol
mtgA	1	2	3	No_stress	LB;M9_Glycerol
alsR.rpiB	1	2	3	No_stress	LB;M9_Glycerol
menI	1	2	2	No_stress	M63_Glucose;M9_Glycerol
rlmG	1	2	3	No_stress	M63_Glucose;M9_Glycerol
ydiP.ydiQ	1	2	2	No_stress	M63_Glucose;M9_Glycerol
nikR	1	2	7	No_stress	LB;M9_Glycerol
ilvD	1	2	2	No_stress	M63_Glucose;M9_Glycerol
ydiH	1	2	2	No_stress	LB;M9_Glycerol
yeeS	1	2	8	No_stress	M63_Glucose;M9_Glycerol
hycD	1	2	2	No_stress	M63_Glucose;M9_Glycerol
murP	1	2	2	No_stress	LB;M9_Glycerol
uxuA	1	2	10	No_stress	LB;M9_Glycerol
prfB	1	2	2	No_stress	M63_Glucose;M9_Glycerol
trkA	1	2	2	No_stress	M63_Glucose;M9_Glycerol
uvrY	1	2	8	No_stress	LB;M9_Glycerol
pabA	1	2	2	No_stress	M63_Glucose;M9_Glycerol
yeeT.yeeU	1	2	2	No_stress	LB;M9_Glycerol
hsdS	1	2	9	No_stress	M63_Glucose;M9_Glycerol
dgoD	1	2	2	Stress_.N.Methyl.N9.nitro.N.nitrosoguanidine	M9;Biotin_Glucose;LBK_Maltose
tusD	1	2	2	No_stress	M63_Glucose;M9_Glycerol
yhfS	1	2	2	No_stress	M63_Glucose;M9_Glycerol
insI	1	2	2	No_stress	M63_Glucose;M9_Glycerol
degQ	1	2	2	No_stress	LB;M9_Glycerol
thiH	1	2	2	Stress_.N.Methyl.N9.nitro.N.nitrosoguanidine	M9;Biotin_Glucose;LBK_Maltose
yjhQ	1	2	3	No_stress	M63_Glucose;M9_Glycerol
uxuR	1	2	9	No_stress	LB;M9_Glycerol
rtcR	1	2	2	No_stress	LB;M9_Glycerol
iadA	1	2	9	No_stress	LB;M9_Glycerol
nfsA	1	2	2	Stress_Nitrofurantoin	M9_Glucose;NA
satP	1	1	12	No_stress	M9_Glycerol
yfbV.ackA	1	1	3	No_stress	M9_Glycerol
mglO	1	1	4	No_stress	NA
COG0428	1	1	2	No_stress	NA
galS	1	1	5	No_stress	NA
xapA	1	1	2	No_stress	NA
kefC.folA	1	1	3	Stress_Trimethoprim	M9_Glucose
eutB	1	1	2	Stress_Kanamycin	NA
arnC	1	1	2	Stress_Tobramycin	NA
yedW.yedX	1	1	4	No_stress	M9_Glycerol
ldrC	1	1	15	No_stress	M9_Glycerol
satP.yaaW	1	1	8	No_stress	M9_Glycerol
acpH	1	1	9	No_stress	M9_Glycerol
rbs	1	1	2	No_stress	M9_Glycerol
ycfH.ptsG	1	1	2	No_stress	M9_Glycerol
rna	1	1	9	No_stress	M9_Glycerol
fnr.insH	1	1	2	No_stress	NA
rsfS	1	1	2	No_stress	M9_Glycerol
dcuB.dcuR	1	1	2	No_stress	Gut_in_vivo
ydaG	1	1	2	No_stress	Gut_in_vivo
yfgF	1	1	6	No_stress	LB
yfbM	1	1	4	No_stress	LB
nudE.yrfF	1	1	2	Stress_Murine_monocytic_cells..RAW.264.7.	NA
yfiE	1	1	2	Stress_Kanamycin	NA
tsf	1	1	2	Stress_Tobramycin	NA
insL.lon	1	1	2	No_stress	M9_Glycerol
quuD	1	1	14	No_stress	M9_Glycerol
insL.2.lon	1	1	2	No_stress	M9_Glycerol
setA	1	1	9	No_stress	M9_Glycerol
insB.1	1	1	7	No_stress	M9_Glycerol
murD	1	1	2	No_stress	M9_Glycerol
ytfT	1	1	3	No_stress	M9_Glycerol
serB	1	1	2	No_stress	M9_Glycerol
sapB	1	1	4	No_stress	NA
ygeW	1	1	7	No_stress	LB
prpE.codB	1	1	4	No_stress	LB
hybF	1	1	2	Stress_Kanamycin	NA
yaeH	1	1	2	Stress_Kanamycin	NA
tilS.rof	1	1	8	No_stress	M9_Glycerol
eutA	1	1	3	No_stress	NA
ygbM	1	1	3	No_stress	M9_Glycerol
ydeK	1	1	2	No_stress	LB
waaU	1	1	4	No_stress	LB
psaA	1	1	4	No_stress	LB
glmU.atpC	1	1	6	No_stress	M9_Glycerol
dusB.fis	1	1	5	No_stress	M9_Glycerol
caiA	1	1	2	No_stress	M9_Glycerol
glnD	1	1	5	No_stress	M9_Glycerol
rseP	1	1	7	No_stress	M9_Glycerol
sgrR.setA	1	1	3	No_stress	M9_Glycerol
ddlB	1	1	3	No_stress	M9_Glycerol
recO	1	1	2	No_stress	NA
uidA.uidR	1	1	2	No_stress	M9_Glycerol
insB	1	1	2	No_stress	M9_Glycerol
ydfI	1	1	2	No_stress	LB
yjhV.fecE	1	1	6	No_stress	LB
rpsM	1	1	5	No_stress	M9_Glycerol
asnB	1	1	2	No_stress	M9_Glycerol
yagU	1	1	7	No_stress	M9_Glycerol
djlA	1	1	2	No_stress	M9_Glycerol
ygeH	1	1	2	No_stress	NA
fliF	1	1	3	No_stress	NA
yehA	1	1	2	No_stress	NA
stfP	1	1	2	Stress_Butanol	M9;III_Glucose
kup.insJ.5	1	1	12	No_stress	M9_Glycerol
rbsD	1	1	22	No_stress	M9_Glycerol
rtcA	1	1	3	No_stress	M9_Glycerol
oppF	1	1	2	Stress_Kanamycin	NA
nuoI	1	1	2	Stress_Tobramycin	NA
nirC	1	1	3	No_stress	M9_Glycerol
narI.ychS	1	1	3	No_stress	M9_Glycerol
ybjN.potF	1	1	2	No_stress	M9_Glycerol
ydgJ	1	1	2	No_stress	NA
fxsA	1	1	3	No_stress	M9_Glycerol
potC	1	1	3	No_stress	LB
ibpB.yidE	1	1	4	Stress_Heat_high	M63_Glucose
ldrC.chaA	1	1	13	No_stress	M9_Glycerol
lpxK	1	1	2	No_stress	NA
yodB.serU	1	1	2	No_stress	NA
rbsC	1	1	17	No_stress	M9_Glycerol
dapB.caX	1	1	2	No_stress	LB
cysK.ptsH	1	1	2	No_stress	LB
speC	1	1	2	Stress_Tobramycin	NA
rbsB	1	1	22	No_stress	M9_Glycerol
insL.2	1	1	5	No_stress	M9_Glycerol
asmA	1	1	3	No_stress	NA
fruA	1	1	2	No_stress	NA
gstA	1	1	3	No_stress	LB
ybhN	1	1	2	Stress_Heat_high	M63_Glucose
mdtM	1	1	9	No_stress	M9_Glycerol
yneF	1	1	2	No_stress	NA
ybhG	1	1	2	Stress_Kanamycin	NA
hsdM	1	1	12	No_stress	M9_Glycerol
yjiPQ	1	1	9	No_stress	M9_Glycerol
cyoC	1	1	2	Stress_Tobramycin	NA
ebgR	1	1	3	No_stress	M9_Glycerol
ECB_00512	1	1	10	No_stress	M9_Glycerol
nmpC.ECB_00513	1	1	4	No_stress	M9_Glycerol
infA	1	1	9	No_stress	M9_Glycerol
thrS.arpB	1	1	4	No_stress	M9_Glycerol
dsbG	1	1	3	No_stress	M9_Glycerol
mcrC	1	1	9	No_stress	M9_Glycerol
glnB	1	1	2	No_stress	NA
narH	1	1	2	No_stress	NA
asnU	1	1	2	No_stress	NA
glxR	1	1	3	No_stress	NA
citC.gatZ	1	1	4	No_stress	M9_Glycerol
narP.ccmH	1	1	2	No_stress	M9_Glycerol
pheS.pheM	1	1	11	No_stress	M9_Glycerol
gltL.insJ.2	1	1	7	No_stress	M9_Glycerol
yfhG	1	1	2	No_stress	NA
ECB_02200.nuoN	1	1	13	No_stress	M9_Glycerol
ECB_02013	1	1	11	No_stress	M9_Glycerol
ykgF	1	1	2	No_stress	M9_Glycerol
csgG	1	1	3	No_stress	M9_Glycerol
ygcE.ygcF	1	1	3	No_stress	LB
gadC	1	1	2	No_stress	M9_Glycerol
tauD.hemB	1	1	3	No_stress	M9_Glycerol
ygeY	1	1	3	No_stress	LB
ytjB.serB	1	1	14	No_stress	M9_Glycerol
insJ.3.cysH	1	1	3	No_stress	M9_Glycerol
lysQ	1	1	7	No_stress	M9_Glycerol
ybgQ	1	1	4	No_stress	M9_Glycerol
cutA	1	1	2	No_stress	NA
rplJ	1	1	2	No_stress	NA
manB.cpsG	1	1	4	No_stress	M9_Glycerol
ynaK.ECB_01341	1	1	9	No_stress	M9_Glycerol
ybiX.ybiL	1	1	7	No_stress	M9_Glycerol
ruvB	1	1	2	No_stress	M9_Glycerol
torZ	1	1	2	No_stress	M9_Glycerol
ompN.ydbK	1	1	9	No_stress	M9_Glycerol
nfuA.gntT	1	1	8	No_stress	M9_Glycerol
rplS	1	1	11	No_stress	M9_Glycerol
maa	1	1	2	No_stress	M9_Glycerol
ECB_02816	1	1	12	No_stress	M9_Glycerol
yeeP.flu	1	1	11	No_stress	M9_Glycerol
insL.5	1	1	5	No_stress	M9_Glycerol
yfiR	1	1	3	No_stress	M9_Glycerol
rimJ	1	1	4	No_stress	M9_Glycerol
rzpQ	1	1	12	No_stress	M9_Glycerol
kup.insJ	1	1	3	No_stress	M9_Glycerol
rpsD	1	1	3	No_stress	M9_Glycerol
hdfR.yifE	1	1	13	No_stress	M9_Glycerol
ydhV	1	1	9	No_stress	M9_Glycerol
ylaC	1	1	3	No_stress	M9_Glycerol
ybaP	1	1	2	No_stress	M9_Glycerol
sfmF	1	1	9	No_stress	M9_Glycerol
yjiK.yjiL	1	1	2	No_stress	NA
yhbE.rpmA	1	1	11	No_stress	M9_Glycerol
ybaM.priC	1	1	3	No_stress	M9_Glycerol
flgG	1	1	2	No_stress	M9_Glycerol
ydiR	1	1	2	No_stress	M9_Glycerol
patA	1	1	4	No_stress	M9_Glycerol
ytfR	1	1	2	No_stress	M9_Glycerol
yqjK	1	1	4	No_stress	M9_Glycerol
ybdR	1	1	3	No_stress	M9_Glycerol
ygjR.psrN	1	1	2	No_stress	NA
yihG.polA	1	1	3	No_stress	LB
cycA	1	1	10	No_stress	M9_Glycerol
yghB	1	1	6	No_stress	M9_Glycerol
yihM	1	1	3	No_stress	LB
cca.uppP	1	1	2	No_stress	M9_Glycerol
ECB_02001	1	1	11	No_stress	M9_Glycerol
fadK	1	1	6	No_stress	M9_Glycerol
borD.ECB_00510	1	1	3	No_stress	M9_Glycerol
ylbF	1	1	2	No_stress	M9_Glycerol
metK.galP	1	1	2	No_stress	LB
ydcK	1	1	3	No_stress	M9_Glycerol
nrfD	1	1	3	No_stress	LB
yahJ	1	1	2	No_stress	M9_Glycerol
fepD	1	1	2	No_stress	M9_Glycerol
xapB	1	1	2	No_stress	LB
IS1	1	1	3	No_stress	M9_Glycerol
waaT	1	1	11	No_stress	M9_Glycerol
mepA	1	1	8	No_stress	M9_Glycerol
entE	1	1	4	No_stress	M9_Glycerol
puuR	1	1	2	No_stress	M9_Glycerol
uacT	1	1	4	No_stress	M9_Glycerol
ybhR	1	1	3	No_stress	LB
mtfA	1	1	5	No_stress	M9_Glycerol
citT	1	1	9	No_stress	M9_Glycerol
bioC	1	1	4	No_stress	M9_Glycerol
mdtC	1	1	10	No_stress	M9_Glycerol
sfmA	1	1	15	No_stress	M9_Glycerol
purL	1	1	4	No_stress	M9_Glycerol
ECB_00735	1	1	2	No_stress	M9_Glycerol
yhhN	1	1	5	No_stress	M9_Glycerol
pka	1	1	2	No_stress	M9_Glycerol
yfiH	1	1	8	No_stress	M9_Glycerol
ybeD	1	1	2	No_stress	M9_Glycerol
nrdE	1	1	3	No_stress	M9_Glycerol
ydiU	1	1	2	No_stress	M9_Glycerol
ECB_03822	1	1	11	No_stress	M9_Glycerol
mglB	1	1	4	No_stress	M9_Glycerol
mcrB	1	1	8	No_stress	M9_Glycerol
lptC	1	1	2	No_stress	M9_Glycerol
ftsA	1	1	2	No_stress	LB
amiC	1	1	8	No_stress	M9_Glycerol
bglH	1	1	4	No_stress	M9_Glycerol
yqeB	1	1	9	No_stress	M9_Glycerol
metT.asnB	1	1	3	No_stress	M9_Glycerol
ybdM	1	1	2	No_stress	M9_Glycerol
rhaA	1	1	2	No_stress	M9_Glycerol
coaE.guaC	1	1	2	No_stress	LB
narQ	1	1	4	No_stress	M9_Glycerol
sgcX	1	1	3	No_stress	M9_Glycerol
mdh.argR	1	1	3	No_stress	M9_Glycerol
kduD	1	1	3	No_stress	M9_Glycerol
dtpD.ybgI	1	1	3	No_stress	M9_Glycerol
yhdE	1	1	2	No_stress	M9_Glycerol
nanM	1	1	2	No_stress	M9_Glycerol
hflD	1	1	3	No_stress	LB
yrdB	1	1	2	No_stress	M9_Glycerol
ypjA	1	1	2	No_stress	LB
yciI.tonB	1	1	2	No_stress	LB
cueO.gcd	1	1	2	No_stress	LB
mokC	1	1	4	No_stress	M9_Glycerol
yggW	1	1	4	No_stress	M9_Glycerol
ybhQ	1	1	3	No_stress	M9_Glycerol
ECB_00510	1	1	4	No_stress	M9_Glycerol
insJ.2	1	1	5	No_stress	M9_Glycerol
ybiB	1	1	4	No_stress	M9_Glycerol
recE.XcC	1	1	2	No_stress	LB
insK.2	1	1	5	No_stress	M9_Glycerol
ECB_00833	1	1	4	No_stress	M9_Glycerol
fur.fldA	1	1	2	No_stress	M9_Glycerol
ydeR	1	1	2	No_stress	LB
ECB_01510	1	1	11	No_stress	M9_Glycerol
yghJ.yghK	1	1	4	No_stress	M9_Glycerol
ECB_00851.ybjL	1	1	3	No_stress	M9_Glycerol
ompA.sulA	1	1	2	No_stress	M9_Glycerol
ECB_00513	1	1	5	No_stress	M9_Glycerol
insE.3	1	1	11	No_stress	M9_Glycerol
ynfM.asr	1	1	2	No_stress	LB
ECB_00514	1	1	4	No_stress	M9_Glycerol
insF.3	1	1	11	No_stress	M9_Glycerol
yhhX	1	1	3	No_stress	M9_Glycerol
gspC	1	1	2	No_stress	M9_Glycerol
ycdN	1	1	4	No_stress	M9_Glycerol
ytfQ	1	1	9	No_stress	M9_Glycerol
ydcA	1	1	3	No_stress	M9_Glycerol
gnsB	1	1	11	No_stress	M9_Glycerol
aroG	1	1	3	No_stress	M9_Glycerol
hokB	1	1	3	No_stress	M9_Glycerol
ynfN	1	1	11	No_stress	M9_Glycerol
aroG.gpmA	1	1	2	No_stress	M9_Glycerol
accC	1	1	2	No_stress	M9_Glycerol
mokB	1	1	3	No_stress	M9_Glycerol
ECB_01516	1	1	11	No_stress	M9_Glycerol
ECB_02818	1	1	9	No_stress	M9_Glycerol
galT	1	1	2	No_stress	M9_Glycerol
cspG	1	1	11	No_stress	M9_Glycerol
pgaD	1	1	4	No_stress	M9_Glycerol
cysB	1	1	2	No_stress	M9_Glycerol
rrrQ	1	1	12	No_stress	M9_Glycerol
yebK.pykA	1	1	2	No_stress	LB
essQ	1	1	11	No_stress	M9_Glycerol
lysU.yjdL	1	1	3	No_stress	M9_Glycerol
rutG	1	1	3	No_stress	M9_Glycerol
sgcA	1	1	2	No_stress	M9_Glycerol
ECB_01522	1	1	12	No_stress	M9_Glycerol
yjhR	1	1	2	No_stress	M9_Glycerol
ECB_01523	1	1	12	No_stress	M9_Glycerol
yicL	1	1	4	No_stress	M9_Glycerol
cpsB	1	1	11	No_stress	M9_Glycerol
ECB_00515	1	1	3	No_stress	M9_Glycerol
insH.8.narP	1	1	2	No_stress	LB
insB.14	1	1	11	No_stress	M9_Glycerol
ECB_00516	1	1	3	No_stress	M9_Glycerol
ssuD	1	1	2	No_stress	M9_Glycerol
napB	1	1	2	No_stress	LB
insA.14	1	1	11	No_stress	M9_Glycerol
ECB_00517	1	1	3	No_stress	M9_Glycerol
yhhL	1	1	5	No_stress	M9_Glycerol
wzy	1	1	11	No_stress	M9_Glycerol
ydjX	1	1	2	No_stress	M9_Glycerol
kptA	1	1	8	No_stress	M9_Glycerol
wbbB	1	1	11	No_stress	M9_Glycerol
ycdZ	1	1	2	No_stress	M9_Glycerol
alaA	1	1	2	No_stress	LB
wbbA	1	1	11	No_stress	M9_Glycerol
puuE	1	1	4	No_stress	M9_Glycerol
vioB	1	1	11	No_stress	M9_Glycerol
insE.4	1	1	4	No_stress	M9_Glycerol
yfcD.yfcE	1	1	2	No_stress	LB
vioA	1	1	11	No_stress	M9_Glycerol
insF.4	1	1	4	No_stress	M9_Glycerol
wzxB	1	1	11	No_stress	M9_Glycerol
ECB_01526	1	1	4	No_stress	M9_Glycerol
ECB_00524	1	1	3	No_stress	M9_Glycerol
rnk	1	1	8	No_stress	M9_Glycerol
flhB	1	1	2	No_stress	M9_Glycerol
cvpA	1	1	2	No_stress	LB
rfbC	1	1	11	No_stress	M9_Glycerol
eptA	1	1	4	No_stress	M9_Glycerol
leuE	1	1	2	No_stress	M9_Glycerol
araH	1	1	2	No_stress	M9_Glycerol
ECB_00526	1	1	3	No_stress	M9_Glycerol
ECB_00527	1	1	3	No_stress	M9_Glycerol
insL.3	1	1	2	No_stress	M9_Glycerol
yidX	1	1	2	No_stress	M9_Glycerol
pepB	1	1	2	No_stress	LB
ECB_00528	1	1	3	No_stress	M9_Glycerol
sufC	1	1	2	No_stress	M9_Glycerol
ECB_00529	1	1	3	No_stress	M9_Glycerol
yecA	1	1	2	No_stress	M9_Glycerol
ECB_00530	1	1	3	No_stress	M9_Glycerol
XiA	1	1	2	No_stress	LB
ccrB	1	1	2	No_stress	M9_Glycerol
wcaL	1	1	11	No_stress	M9_Glycerol
uspG	1	1	2	No_stress	M9_Glycerol
ydcI.ydcJ	1	1	3	No_stress	M9_Glycerol
yeaY	1	1	2	No_stress	M9_Glycerol
baeR	1	1	10	No_stress	M9_Glycerol
yeaV	1	1	2	No_stress	M9_Glycerol
wzxC	1	1	11	No_stress	M9_Glycerol
narW	1	1	3	No_stress	M9_Glycerol
ddpC	1	1	3	No_stress	M9_Glycerol
yciM	1	1	2	No_stress	M9_Glycerol
yoaB	1	1	2	No_stress	M9_Glycerol
intF	1	1	2	No_stress	LB
ybeR	1	1	2	No_stress	M9_Glycerol
yneK	1	1	3	No_stress	M9_Glycerol
aXE.kduD	1	1	2	No_stress	LB
puuP.ycjK	1	1	2	No_stress	M9_Glycerol
yghU.hybG	1	1	2	Stress_Anaerobic	M63_Glucose
citX	1	1	2	No_stress	M9_Glycerol
ydeI	1	1	3	No_stress	M9_Glycerol
ECB_01906	1	1	3	No_stress	M9_Glycerol
citE	1	1	2	No_stress	M9_Glycerol
yeiW	1	1	4	No_stress	M9_Glycerol
apbE	1	1	2	No_stress	M9_Glycerol
dkgA.yqhG	1	1	2	No_stress	LB
insB.9	1	1	2	No_stress	M9_Glycerol
mdtA	1	1	10	No_stress	M9_Glycerol
insJ.1	1	1	3	No_stress	M9_Glycerol
ydhY	1	1	8	No_stress	M9_Glycerol
insA.9	1	1	2	No_stress	M9_Glycerol
yegZ	1	1	10	No_stress	M9_Glycerol
insK.1	1	1	3	No_stress	M9_Glycerol
yebZ	1	1	5	No_stress	M9_Glycerol
ECB_01994	1	1	11	No_stress	M9_Glycerol
ECB_01989	1	1	11	No_stress	M9_Glycerol
insB.7	1	1	3	No_stress	M9_Glycerol
yobB	1	1	3	No_stress	M9_Glycerol
ECB_01990	1	1	10	No_stress	M9_Glycerol
srlD	1	1	2	No_stress	M9_Glycerol
insA.7	1	1	3	No_stress	M9_Glycerol
ECB_01991	1	1	10	No_stress	M9_Glycerol
dsdX	1	1	2	No_stress	M9_Glycerol
muX	1	1	2	No_stress	LB
ECB_01993	1	1	10	No_stress	M9_Glycerol
srlQ	1	1	3	No_stress	M9_Glycerol
yehW	1	1	3	No_stress	M9_Glycerol
norR	1	1	2	No_stress	M9_Glycerol
ECB_01995	1	1	10	No_stress	M9_Glycerol
cirA.lysP	1	1	3	No_stress	M9_Glycerol
yeiE	1	1	3	No_stress	M9_Glycerol
ECB_01997	1	1	10	No_stress	M9_Glycerol
fdnG	1	1	3	No_stress	M9_Glycerol
cysG.yhfL	1	1	2	No_stress	LB
ECB_01998	1	1	10	No_stress	M9_Glycerol
ccmF	1	1	3	No_stress	M9_Glycerol
ygbK	1	1	2	No_stress	M9_Glycerol
yegP	1	1	9	No_stress	M9_Glycerol
ECB_02000	1	1	10	No_stress	M9_Glycerol
tcdA	1	1	2	No_stress	M9_Glycerol
uspA.dtpB	1	1	2	No_stress	LB
ECB_02004	1	1	10	No_stress	M9_Glycerol
dedD	1	1	3	No_stress	M9_Glycerol
ECB_02005	1	1	10	No_stress	M9_Glycerol
ydhK	1	1	2	No_stress	M9_Glycerol
ECB_02006	1	1	10	No_stress	M9_Glycerol
yeeP	1	1	7	No_stress	M9_Glycerol
waaY	1	1	2	No_stress	LB
ECB_02007	1	1	10	No_stress	M9_Glycerol
yfcO	1	1	3	No_stress	M9_Glycerol
ygcQ	1	1	2	No_stress	M9_Glycerol
ECB_02009	1	1	10	No_stress	M9_Glycerol
ECB_02802	1	1	7	No_stress	M9_Glycerol
ECB_02010	1	1	10	No_stress	M9_Glycerol
hycA	1	1	2	No_stress	M9_Glycerol
yafZ	1	1	8	No_stress	M9_Glycerol
ydiN	1	1	3	No_stress	M9_Glycerol
yigG	1	1	2	No_stress	LB
ECB_02011	1	1	10	No_stress	M9_Glycerol
eutK	1	1	3	No_stress	M9_Glycerol
rXA	1	1	3	No_stress	LB
ECB_02012	1	1	10	No_stress	M9_Glycerol
chbF.celD	1	1	2	No_stress	M9_Glycerol
yeeT	1	1	7	No_stress	M9_Glycerol
lamB.malM	1	1	2	No_stress	LB
ygcR	1	1	4	No_stress	M9_Glycerol
nrfA	1	1	2	No_stress	LB
cbtA	1	1	7	No_stress	M9_Glycerol
ygcS	1	1	4	No_stress	M9_Glycerol
cheZ	1	1	2	No_stress	M9_Glycerol
fecB	1	1	2	No_stress	LB
yeeW	1	1	7	No_stress	M9_Glycerol
ftnB	1	1	2	No_stress	M9_Glycerol
ECB_02810	1	1	7	No_stress	M9_Glycerol
ECB_02811	1	1	7	No_stress	M9_Glycerol
pphB	1	1	2	No_stress	M9_Glycerol
ECB_02812	1	1	7	No_stress	M9_Glycerol
csiD	1	1	2	No_stress	M9_Glycerol
yehR	1	1	2	No_stress	M9_Glycerol
yqcE	1	1	3	No_stress	M9_Glycerol
ECB_02813	1	1	7	No_stress	M9_Glycerol
mlrA	1	1	2	No_stress	M9_Glycerol
kefF	1	1	2	No_stress	LB
ECB_02814	1	1	7	No_stress	M9_Glycerol
qmcA	1	1	2	No_stress	LB
ECB_02815	1	1	7	No_stress	M9_Glycerol
ppsR	1	1	2	No_stress	M9_Glycerol
ybcJ	1	1	2	No_stress	LB
ygjK	1	1	2	No_stress	M9_Glycerol
ybeX	1	1	2	No_stress	LB
ECB_02838	1	1	3	No_stress	M9_Glycerol
ECB_02817	1	1	8	No_stress	M9_Glycerol
gspD	1	1	2	No_stress	M9_Glycerol
frlR	1	1	2	No_stress	M9_Glycerol
ECB_02819	1	1	8	No_stress	M9_Glycerol
ybgF	1	1	2	No_stress	LB
ECB_02820	1	1	8	No_stress	M9_Glycerol
symE	1	1	8	No_stress	M9_Glycerol
arnE	1	1	2	No_stress	M9_Glycerol
leuO	1	1	2	No_stress	LB
ECB_02822	1	1	8	No_stress	M9_Glycerol
ECB_02851	1	1	2	No_stress	M9_Glycerol
ycaD	1	1	2	No_stress	LB
insB.22	1	1	8	No_stress	M9_Glycerol
yqiK.rfaE	1	1	3	No_stress	M9_Glycerol
insA.22	1	1	8	No_stress	M9_Glycerol
ECB_02825	1	1	8	No_stress	M9_Glycerol
ygjH	1	1	3	No_stress	M9_Glycerol
ECB_02826	1	1	8	No_stress	M9_Glycerol
ECB_02827	1	1	9	No_stress	M9_Glycerol
ECB_02828	1	1	8	No_stress	M9_Glycerol
yghD	1	1	8	No_stress	M9_Glycerol
yghE	1	1	8	No_stress	M9_Glycerol
exuT	1	1	4	No_stress	M9_Glycerol
ECB_02831	1	1	8	No_stress	M9_Glycerol
yhfG	1	1	2	No_stress	M9_Glycerol
ECB_02833	1	1	8	No_stress	M9_Glycerol
yddG	1	1	2	No_stress	M9_Glycerol
ECB_02834	1	1	8	No_stress	M9_Glycerol
ECB_02835	1	1	8	No_stress	M9_Glycerol
gntR	1	1	2	No_stress	M9_Glycerol
ECB_02836	1	1	8	No_stress	M9_Glycerol
yhdY	1	1	2	No_stress	M9_Glycerol
pheA	1	1	2	No_stress	M9_Glycerol
ECB_03460	1	1	3	No_stress	M9_Glycerol
cysD.iap	1	1	2	No_stress	M9_Glycerol
queD	1	1	2	No_stress	M9_Glycerol
gspA	1	1	2	No_stress	M9_Glycerol
lplT	1	1	2	No_stress	M9_Glycerol
ves	1	1	2	No_stress	M9_Glycerol
sgcR	1	1	2	No_stress	M9_Glycerol
astE	1	1	3	No_stress	M9_Glycerol
sgcE	1	1	2	No_stress	M9_Glycerol
gcvH.gcvT	1	1	2	No_stress	M9_Glycerol
topB	1	1	2	No_stress	M9_Glycerol
astD	1	1	2	No_stress	M9_Glycerol
sgcQ	1	1	2	No_stress	M9_Glycerol
sgcC	1	1	2	No_stress	M9_Glycerol
sgcB	1	1	2	No_stress	M9_Glycerol
fimB	1	1	8	No_stress	M9_Glycerol
ECB_04174	1	1	2	No_stress	M9_Glycerol
yecR	1	1	3	No_stress	M9_Glycerol
ECB_02855	1	1	2	No_stress	M9_Glycerol
fimI	1	1	8	No_stress	M9_Glycerol
ugpQ	1	1	5	No_stress	M9_Glycerol
ugpC	1	1	6	No_stress	M9_Glycerol
ugpE	1	1	5	No_stress	M9_Glycerol
lysC.pgi	1	1	3	No_stress	M9_Glycerol
insB.27	1	1	2	No_stress	M9_Glycerol
malE.malK	1	1	2	No_stress	M9_Glycerol
phnI	1	1	3	No_stress	M9_Glycerol
insA.27	1	1	2	No_stress	M9_Glycerol
yhhT	1	1	6	No_stress	M9_Glycerol
gntP	1	1	9	No_stress	M9_Glycerol
livF	1	1	5	No_stress	M9_Glycerol
livG	1	1	5	No_stress	M9_Glycerol
cca	1	1	2	No_stress	M9_Glycerol
yjiC	1	1	8	No_stress	M9_Glycerol
livK	1	1	6	No_stress	M9_Glycerol
iraD	1	1	8	No_stress	M9_Glycerol
panM	1	1	5	No_stress	M9_Glycerol
nikE	1	1	5	No_stress	M9_Glycerol
hypT	1	1	8	No_stress	M9_Glycerol
tdcG.tdcF	1	1	2	No_stress	M9_Glycerol
yjiG	1	1	8	No_stress	M9_Glycerol
yjiH	1	1	8	No_stress	M9_Glycerol
rbfA.infB	1	1	2	No_stress	M9_Glycerol
hpf	1	1	2	No_stress	M9_Glycerol
ydjH	1	1	2	No_stress	M9_Glycerol
yjiL	1	1	9	No_stress	M9_Glycerol
yhhM	1	1	5	No_stress	M9_Glycerol
idnT.idnO	1	1	2	No_stress	M9_Glycerol
ECB_04148	1	1	3	No_stress	M9_Glycerol
yhhQ	1	1	5	No_stress	M9_Glycerol
insA	1	1	8	No_stress	M9_Glycerol
dcrB	1	1	5	No_stress	M9_Glycerol
insB.28	1	1	8	No_stress	M9_Glycerol
rrfD	1	1	3	No_stress	M9_Glycerol
nanK	1	1	2	No_stress	M9_Glycerol
dcuD	1	1	2	No_stress	M9_Glycerol
yhjQ	1	1	5	No_stress	M9_Glycerol
yhiKL	1	1	5	No_stress	M9_Glycerol
hdeA	1	1	5	No_stress	M9_Glycerol
znuC	1	1	2	No_stress	M9_Glycerol
gadX	1	1	5	No_stress	M9_Glycerol
coaA	1	1	2	No_stress	M9_Glycerol
amn	1	1	2	No_stress	M9_Glycerol
yjeH.groES	1	1	2	No_stress	M9_Glycerol
hflC	1	1	2	No_stress	M9_Glycerol
tsaC	1	1	2	No_stress	M9_Glycerol
smg	1	1	2	No_stress	M9_Glycerol
gapC	1	1	2	No_stress	M9_Glycerol
insA.12	1	1	2	No_stress	M9_Glycerol
insB.12	1	1	2	No_stress	M9_Glycerol
cybB	1	1	2	No_stress	M9_Glycerol
ilvA	1	1	2	No_stress	M9_Glycerol
fkpA	1	1	2	No_stress	M9_Glycerol
trmA	1	1	2	No_stress	M9_Glycerol
hslO	1	1	2	No_stress	M9_Glycerol
ECB_03279	1	1	2	No_stress	M9_Glycerol
cspA	1	1	2	No_stress	M9_Glycerol
alsR	1	1	2	No_stress	M9_Glycerol
rpiB	1	1	2	No_stress	M9_Glycerol
phnP	1	1	2	No_stress	M9_Glycerol
phnO	1	1	2	No_stress	M9_Glycerol
phnN	1	1	2	No_stress	M9_Glycerol
phnM	1	1	2	No_stress	M9_Glycerol
phnL	1	1	2	No_stress	M9_Glycerol
phnJ	1	1	2	No_stress	M9_Glycerol
phnH	1	1	2	No_stress	M9_Glycerol
phnG	1	1	2	No_stress	M9_Glycerol
phnF	1	1	2	No_stress	M9_Glycerol
phnE	1	1	2	No_stress	M9_Glycerol
yjdN	1	1	2	No_stress	M9_Glycerol
yjdM	1	1	2	No_stress	M9_Glycerol
crfC	1	1	2	No_stress	M9_Glycerol
yjcZ	1	1	2	No_stress	M9_Glycerol
basR	1	1	2	No_stress	M9_Glycerol
melR	1	1	2	No_stress	M9_Glycerol
melB	1	1	2	No_stress	M9_Glycerol
yjdF	1	1	2	No_stress	M9_Glycerol
yjdI	1	1	2	No_stress	M9_Glycerol
yjdJ	1	1	2	No_stress	M9_Glycerol
yjdK	1	1	2	No_stress	M9_Glycerol
folA	1	1	3	Stress_Trimethoprim	M9_Glucose
